# Supplementary material for: HNRNPC, a predictor of prognosis and immunotherapy response based on bioinformatics analysis, is related to proliferation and invasion of NSCLC cells
Source: Respir Res. 2022 Dec 19;23:362. doi: 10.1186/s12931-022-02227-y (PMC9761959; doi:10.1186/s12931-022-02227-y)
Supplement: Supplementary file 2 — Additional file 2. The profile of the analyzed 994 NSCLC samples and their information. [file 12931_2022_2227_MOESM2_ESM.xlsx]

## Sheet: merged-LUSC-LUAD-clinical
sampleID	Type	Subtype	age	gender	pathologic_M	pathologic_N	pathologic_T	pathologic_stage	radiation_therapy	recurrence
TCGA-05-4249-01	LUAD	1	67	MALE	M0	N0	T2	Stage IB	NO	0
TCGA-05-4250-01	LUAD	2	79	FEMALE	M0	N1	T3	Stage IIIA	NA	NA
TCGA-05-4382-01	LUAD	1	68	MALE	M0	N0	T2	Stage IB	YES	1
TCGA-05-4384-01	LUAD	1	66	MALE	M0	N2	T2	Stage IIIA	YES	1
TCGA-05-4389-01	LUAD	1	70	MALE	M0	N0	T1	Stage IA	NO	0
TCGA-05-4390-01	LUAD	1	58	FEMALE	M0	N0	T2	Stage IB	NO	1
TCGA-05-4396-01	LUAD	1	76	MALE	M0	N1	T4	Stage IIIB	NA	NA
TCGA-05-4397-01	LUAD	1	65	MALE	M0	N1	T2	Stage IIB	NA	NA
TCGA-05-4398-01	LUAD	1	47	FEMALE	M0	N3	T4	Stage IIIB	NO	0
TCGA-05-4402-01	LUAD	2	57	FEMALE	M1	NX	T2	Stage IV	NO	0
TCGA-05-4403-01	LUAD	1	76	MALE	M0	N0	T2	Stage IB	NA	NA
TCGA-05-4405-01	LUAD	1	74	FEMALE	M0	N0	T2	Stage IB	NO	0
TCGA-05-4415-01	LUAD	2	57	MALE	M0	N2	T4	Stage IIIB	NO	1
TCGA-05-4417-01	LUAD	2	51	FEMALE	M0	N0	T2	Stage IB	NO	0
TCGA-05-4418-01	LUAD	2	69	MALE	M0	N2	T3	Stage IIIA	NA	NA
TCGA-05-4420-01	LUAD	2	41	MALE	M0	N0	T2	Stage IB	NO	0
TCGA-05-4422-01	LUAD	1	68	MALE	M0	N0	T2	Stage IB	NA	NA
TCGA-05-4424-01	LUAD	1	70	MALE	M0	N0	T3	Stage IIB	YES	1
TCGA-05-4425-01	LUAD	1	70	FEMALE	M1	N0	T2	Stage IV	NA	NA
TCGA-05-4426-01	LUAD	1	71	MALE	M0	N0	T2	Stage IB	NA	1
TCGA-05-4427-01	LUAD	1	65	FEMALE	M0	N1	T2	Stage IIB	NO	0
TCGA-05-4430-01	LUAD	1	59	FEMALE	M0	N0	T2	Stage IB	NA	0
TCGA-05-4432-01	LUAD	1	66	MALE	M0	N1	T2	Stage IIB	NO	0
TCGA-05-4433-01	LUAD	1	82	MALE	M0	N0	T2	Stage IB	NA	0
TCGA-05-4434-01	LUAD	2	67	FEMALE	M1	N1	T4	Stage IV	NA	NA
TCGA-05-5420-01	LUAD	2	67	MALE	M0	N2	T2	Stage IIIA	NA	1
TCGA-05-5423-01	LUAD	1	65	MALE	M0	N1	T2	Stage IIB	NA	NA
TCGA-05-5425-01	LUAD	2	68	MALE	M0	N1	T2b	Stage IIB	YES	1
TCGA-05-5428-01	LUAD	1	57	MALE	M0	N1	T1b	Stage IIA	YES	0
TCGA-05-5429-01	LUAD	1	60	MALE	M0	N2	T3	Stage IIIA	NA	NA
TCGA-05-5715-01	LUAD	1	69	FEMALE	M0	N0	T2a	Stage IB	NA	NA
TCGA-18-3406-01	LUSC	1	67	MALE	M0	N0	T1	Stage IA	NO	1
TCGA-18-3407-01	LUSC	1	72	MALE	M0	N0	T2	Stage IB	NO	0
TCGA-18-3408-01	LUSC	1	77	FEMALE	M0	N0	T2	Stage IB	NO	1
TCGA-18-3409-01	LUSC	1	74	MALE	M0	N0	T1	Stage IA	NO	1
TCGA-18-3410-01	LUSC	1	81	MALE	M0	N0	T3	Stage IIB	NO	0
TCGA-18-3411-01	LUSC	2	63	FEMALE	M0	N2	T2	Stage IIIA	YES	NA
TCGA-18-3412-01	LUSC	2	52	MALE	M0	N0	T2	Stage IB	NO	1
TCGA-18-3414-01	LUSC	1	73	MALE	M1	N1	T4	Stage IV	NO	0
TCGA-18-3415-01	LUSC	1	77	MALE	M0	N0	T2	Stage IB	NO	0
TCGA-18-3416-01	LUSC	1	83	MALE	M0	N1	T2	Stage IIB	NO	1
TCGA-18-3417-01	LUSC	1	65	MALE	M1	N1	T2	Stage IV	NO	NA
TCGA-18-3419-01	LUSC	1	73	MALE	M0	N1	T2	Stage IIB	NA	0
TCGA-18-3421-01	LUSC	1	65	MALE	M0	N0	T2	Stage IB	NO	0
TCGA-18-4083-01	LUSC	2	63	MALE	M0	N1	T2	Stage IIB	NO	NA
TCGA-18-4086-01	LUSC	1	64	MALE	M0	N0	T2	Stage IB	NA	NA
TCGA-18-4721-01	LUSC	1	74	MALE	M0	N0	T1	Stage IA	NO	NA
TCGA-18-5592-01	LUSC	1	57	MALE	M0	N0	T3	Stage IIB	YES	NA
TCGA-18-5595-01	LUSC	1	50	MALE	M0	N0	T2	Stage IB	NA	NA
TCGA-21-1070-01	LUSC	2	60	FEMALE	M0	N0	T3	Stage IIIA	NO	0
TCGA-21-1071-01	LUSC	1	67	MALE	M0	N0	T2	Stage IB	NO	1
TCGA-21-1072-01	LUSC	2	75	MALE	M0	N0	T2	Stage IB	NO	0
TCGA-21-1075-01	LUSC	1	57	MALE	M0	N1	T2	Stage IIB	NO	0
TCGA-21-1076-01	LUSC	2	54	FEMALE	M0	N0	T2	Stage IB	NO	1
TCGA-21-1077-01	LUSC	1	64	MALE	M0	N1	T2	Stage IIB	NO	1
TCGA-21-1078-01	LUSC	1	77	MALE	M0	N0	T2	Stage IB	NO	1
TCGA-21-1079-01	LUSC	2	71	MALE	M0	N0	T3	Stage IIIA	NO	1
TCGA-21-1080-01	LUSC	1	66	MALE	M0	N0	T2	Stage IB	NO	0
TCGA-21-1081-01	LUSC	1	69	MALE	M0	N1	T2	Stage IIB	YES	0
TCGA-21-1082-01	LUSC	2	61	MALE	M0	N0	T2	Stage IB	NO	0
TCGA-21-1083-01	LUSC	2	75	MALE	M0	N0	T1	Stage IA	NO	0
TCGA-21-5782-01	LUSC	2	68	FEMALE	M0	N0	T2	Stage IB	NO	0
TCGA-21-5783-01	LUSC	2	76	MALE	M0	N0	T2	Stage IB	NO	NA
TCGA-21-5784-01	LUSC	1	80	FEMALE	M0	N0	T2	Stage IB	NO	0
TCGA-21-5786-01	LUSC	2	64	MALE	M0	N0	T2	Stage IB	NO	1
TCGA-21-5787-01	LUSC	1	65	MALE	M0	N2	T2	Stage IIIA	YES	1
TCGA-21-A5DI-01	LUSC	1	77	MALE	M0	N0	T1b	Stage IA	NO	0
TCGA-22-0940-01	LUSC	2	71	MALE	M0	N1	T1	Stage IIA	NO	NA
TCGA-22-0944-01	LUSC	2	61	MALE	M0	N0	T2	Stage IB	NA	0
TCGA-22-1000-01	LUSC	1	76	MALE	M0	N0	T2	Stage IB	NO	1
TCGA-22-1002-01	LUSC	2	69	MALE	M0	N0	T1	Stage IA	NO	0
TCGA-22-1005-01	LUSC	1	63	MALE	M0	N0	T1	Stage IA	NO	0
TCGA-22-1011-01	LUSC	2	73	MALE	M0	N0	T2	Stage IB	NO	0
TCGA-22-1012-01	LUSC	2	80	FEMALE	M0	N0	T2	Stage IB	NA	0
TCGA-22-1016-01	LUSC	2	65	MALE	M0	N0	T2	Stage IB	NO	0
TCGA-22-1017-01	LUSC	1	62	MALE	M0	N0	T1	Stage IA	NO	1
TCGA-22-4591-01	LUSC	2	80	MALE	M0	N2	T3	Stage IIIA	NO	1
TCGA-22-4593-01	LUSC	2	77	MALE	M0	N0	T2b	Stage IIA	NO	0
TCGA-22-4594-01	LUSC	1	60	FEMALE	M0	N2	T3	Stage IIIA	NA	NA
TCGA-22-4595-01	LUSC	2	57	MALE	NA	N2	T3	Stage IIIA	NA	1
TCGA-22-4596-01	LUSC	2	69	FEMALE	M0	N0	T1b	Stage IB	NO	0
TCGA-22-4599-01	LUSC	2	73	FEMALE	M0	N0	T2a	Stage IB	NA	NA
TCGA-22-4601-01	LUSC	2	73	FEMALE	M0	N0	T4	Stage IIIA	NA	1
TCGA-22-4604-01	LUSC	2	73	MALE	M0	N1	T2a	Stage IIA	NO	1
TCGA-22-4605-01	LUSC	1	78	FEMALE	M0	N0	T2	Stage IB	YES	0
TCGA-22-4607-01	LUSC	1	75	MALE	M0	N0	T2a	Stage IB	NO	0
TCGA-22-4609-01	LUSC	1	81	MALE	M0	N0	T1	Stage IA	NO	0
TCGA-22-4613-01	LUSC	2	73	FEMALE	M0	N0	T1b	Stage IA	NO	NA
TCGA-22-5471-01	LUSC	2	75	MALE	M0	N0	T2	Stage IB	YES	NA
TCGA-22-5472-01	LUSC	1	67	MALE	M0	N0	T2a	Stage IB	NO	1
TCGA-22-5473-01	LUSC	1	78	MALE	M0	N0	T3	[Discrepancy]	NO	1
TCGA-22-5474-01	LUSC	1	74	MALE	M0	N0	T2a	Stage IB	NO	0
TCGA-22-5477-01	LUSC	1	65	MALE	M0	N0	T1	Stage IA	NO	1
TCGA-22-5478-01	LUSC	1	79	MALE	M0	N0	T2a	Stage IB	NO	0
TCGA-22-5479-01	LUSC	1	64	MALE	M0	N0	T2	Stage IB	NO	NA
TCGA-22-5480-01	LUSC	1	66	FEMALE	M0	N0	T1b	Stage IA	NO	1
TCGA-22-5481-01	LUSC	1	72	FEMALE	M0	N1	T2	Stage IIB	NO	1
TCGA-22-5482-01	LUSC	1	81	MALE	M0	N0	T2a	Stage IB	NO	0
TCGA-22-5483-01	LUSC	2	74	MALE	M0	N1	T1a	Stage IIA	NO	1
TCGA-22-5485-01	LUSC	1	58	FEMALE	M0	N0	T1a	Stage IA	NO	1
TCGA-22-5489-01	LUSC	1	64	MALE	M0	N0	T1b	Stage IA	NO	1
TCGA-22-5491-01	LUSC	2	74	MALE	M0	N0	T1a	Stage IA	NA	NA
TCGA-22-5492-01	LUSC	1	73	FEMALE	M0	N2	T2a	Stage IIIA	NA	NA
TCGA-22-A5C4-01	LUSC	1	70	MALE	M0	N0	T2b	Stage IIA	NO	0
TCGA-33-4532-01	LUSC	2	68	MALE	M0	N0	T2	Stage IB	NO	0
TCGA-33-4533-01	LUSC	1	76	FEMALE	M0	N0	T2	Stage IB	NO	0
TCGA-33-4538-01	LUSC	2	66	MALE	M0	N2	T2	Stage IIIA	NO	NA
TCGA-33-4547-01	LUSC	2	68	MALE	M0	N0	T2	Stage IB	NO	0
TCGA-33-4566-01	LUSC	2	40	MALE	M0	N0	T2	Stage IB	NA	NA
TCGA-33-4582-01	LUSC	2	55	MALE	M0	N0	T1	Stage IA	YES	1
TCGA-33-4583-01	LUSC	2	73	MALE	M0	N0	T1	Stage IA	NO	0
TCGA-33-4586-01	LUSC	2	57	MALE	M0	N2	T2	Stage IIIA	YES	1
TCGA-33-4587-01	LUSC	1	63	FEMALE	MX	N0	T2	Stage IB	NO	0
TCGA-33-4589-01	LUSC	2	62	FEMALE	M0	N1	T2	Stage IIB	NO	0
TCGA-33-6737-01	LUSC	1	71	MALE	M0	N2	T2	Stage IIIA	NO	0
TCGA-33-6738-01	LUSC	1	80	MALE	MX	N2	T1	Stage IIIA	NO	0
TCGA-33-A4WN-01	LUSC	1	60	MALE	MX	N0	T2a	Stage IB	NA	0
TCGA-33-A5GW-01	LUSC	2	67	MALE	MX	N1	T1a	Stage IIA	NO	0
TCGA-33-AAS8-01	LUSC	2	59	FEMALE	MX	N0	T1	Stage IA	NO	0
TCGA-33-AASB-01	LUSC	2	66	MALE	MX	N0	T2	Stage IB	NO	NA
TCGA-33-AASD-01	LUSC	1	83	MALE	MX	N0	T1	Stage IA	NO	NA
TCGA-33-AASI-01	LUSC	1	65	FEMALE	MX	N1	T2	Stage IIB	YES	0
TCGA-33-AASJ-01	LUSC	1	60	MALE	MX	N0	T2	Stage IB	NO	NA
TCGA-33-AASL-01	LUSC	2	57	FEMALE	MX	N0	T1	Stage IA	NO	NA
TCGA-34-2596-01	LUSC	1	70	MALE	M0	N1	T2	Stage IIB	NO	0
TCGA-34-2600-01	LUSC	2	76	FEMALE	M0	N0	T1	Stage IA	NO	0
TCGA-34-2608-01	LUSC	1	84	MALE	M0	N0	T2	Stage IB	NO	0
TCGA-34-5231-01	LUSC	2	72	MALE	M0	N0	T1	Stage IA	NO	0
TCGA-34-5232-01	LUSC	1	75	FEMALE	M0	N1	T1	Stage IIA	NO	0
TCGA-34-5234-01	LUSC	1	71	FEMALE	M0	N0	T1	Stage IA	NO	0
TCGA-34-5236-01	LUSC	2	60	MALE	M0	N0	T3	Stage IIB	NO	1
TCGA-34-5239-01	LUSC	1	75	MALE	M0	N0	T4	Stage IIIA	NO	1
TCGA-34-5240-01	LUSC	1	73	FEMALE	M0	N1	T2	Stage IIB	NO	0
TCGA-34-5241-01	LUSC	1	79	MALE	M0	N0	T2	Stage IB	NO	0
TCGA-34-5927-01	LUSC	2	70	FEMALE	M0	N0	T1	Stage IA	NO	0
TCGA-34-5928-01	LUSC	2	83	FEMALE	M0	N1	T2	Stage IIB	NO	0
TCGA-34-5929-01	LUSC	2	78	FEMALE	M0	N0	T2	Stage IB	NO	0
TCGA-34-7107-01	LUSC	2	70	MALE	M0	N0	T2a	Stage II	NA	NA
TCGA-34-8454-01	LUSC	1	62	FEMALE	M0	N1	T3	Stage IIIA	NO	0
TCGA-34-8455-01	LUSC	2	67	MALE	M1a	N0	T4	Stage IV	NO	NA
TCGA-34-8456-01	LUSC	2	71	FEMALE	M0	N1	T2a	Stage IIA	NO	0
TCGA-34-A5IX-01	LUSC	1	80	MALE	M0	N0	T3	Stage IIB	NO	0
TCGA-35-3615-01	LUAD	1	57	MALE	M0	N0	T2	Stage IB	NA	NA
TCGA-35-4122-01	LUAD	2	69	MALE	M0	N0	T1	Stage IA	NA	NA
TCGA-35-4123-01	LUAD	1	38	MALE	M0	N0	T1	Stage IA	NA	NA
TCGA-35-5375-01	LUAD	1	61	MALE	M0	N2	T2	Stage IIIA	NA	NA
TCGA-37-3783-01	LUSC	1	51	MALE	M0	N2	T3	Stage IIIA	NA	NA
TCGA-37-3789-01	LUSC	2	65	MALE	NA	N0	T2	Stage IB	NA	NA
TCGA-37-3792-01	LUSC	2	69	MALE	M0	N0	T2	Stage IB	NA	NA
TCGA-37-4129-01	LUSC	1	52	FEMALE	M0	N0	T1b	Stage IA	NO	0
TCGA-37-4130-01	LUSC	2	56	MALE	M0	N0	T1b	Stage IA	NA	NA
TCGA-37-4132-01	LUSC	1	61	FEMALE	M1	N0	T2	Stage IV	NO	NA
TCGA-37-4133-01	LUSC	1	63	MALE	M0	N0	T4	Stage IIIA	NA	NA
TCGA-37-4135-01	LUSC	1	68	MALE	M0	N0	T2a	Stage IB	NA	NA
TCGA-37-4141-01	LUSC	1	65	FEMALE	M0	N0	T1b	Stage IA	NA	NA
TCGA-37-5819-01	LUSC	2	64	MALE	M0	N2	T2	Stage IIIA	NA	NA
TCGA-37-A5EL-01	LUSC	2	53	MALE	M0	N0	T3	Stage IIB	YES	1
TCGA-37-A5EM-01	LUSC	2	49	MALE	M0	N0	T2	Stage II	NO	0
TCGA-37-A5EN-01	LUSC	2	59	MALE	M0	N2	T4	Stage IIIB	NO	0
TCGA-38-4625-01	LUAD	1	66	FEMALE	M0	N0	T2a	Stage IB	NA	NA
TCGA-38-4626-01	LUAD	1	57	FEMALE	M0	N0	T2b	[Discrepancy]	NO	1
TCGA-38-4627-01	LUAD	1	64	FEMALE	M0	N1	T1b	Stage IIA	NO	NA
TCGA-38-4628-01	LUAD	1	65	FEMALE	M0	N1	T2	Stage IIB	NO	1
TCGA-38-4629-01	LUAD	1	68	MALE	M0	N0	T3	Stage IIB	NO	1
TCGA-38-4630-01	LUAD	2	75	FEMALE	M0	N0	T2	Stage IB	NO	1
TCGA-38-4631-01	LUAD	2	72	FEMALE	M0	N0	T2	Stage IB	NO	NA
TCGA-38-4632-01	LUAD	2	42	MALE	M1	N1	T2	Stage IV	NO	1
TCGA-38-6178-01	LUAD	1	70	FEMALE	NA	N2	T2b	Stage IIIA	NO	0
TCGA-38-7271-01	LUAD	1	72	FEMALE	M0	N0	T1	Stage IA	NA	1
TCGA-38-A44F-01	LUAD	1	80	MALE	M0	N0	T2a	Stage IB	NO	0
TCGA-39-5011-01	LUSC	1	70	FEMALE	M0	N0	T1b	Stage IA	NO	0
TCGA-39-5016-01	LUSC	1	44	MALE	M0	N1	T2a	Stage IIA	NO	0
TCGA-39-5019-01	LUSC	2	70	MALE	M0	N0	T2a	Stage IB	NO	0
TCGA-39-5021-01	LUSC	2	70	MALE	M0	N0	T2a	Stage IB	NO	1
TCGA-39-5022-01	LUSC	2	76	MALE	M0	N0	T2a	Stage IB	NO	1
TCGA-39-5024-01	LUSC	1	65	FEMALE	M0	N2	T2a	Stage IIIA	NO	0
TCGA-39-5027-01	LUSC	2	73	MALE	M0	N0	T2a	Stage IB	NO	1
TCGA-39-5028-01	LUSC	2	75	MALE	M0	N1	T4	Stage IIIA	NO	0
TCGA-39-5029-01	LUSC	1	67	MALE	M0	N2	T1b	Stage IIIA	NO	1
TCGA-39-5030-01	LUSC	1	81	FEMALE	M0	N2	T2a	Stage IIIA	NO	0
TCGA-39-5031-01	LUSC	2	76	FEMALE	M0	N0	T1a	Stage IA	NO	0
TCGA-39-5034-01	LUSC	1	73	FEMALE	M0	N0	T3	Stage IIB	NO	1
TCGA-39-5035-01	LUSC	1	72	FEMALE	M0	N0	T1b	Stage IA	NO	0
TCGA-39-5036-01	LUSC	2	73	MALE	M0	N0	T2	Stage IB	NO	0
TCGA-39-5037-01	LUSC	2	65	MALE	M0	N1	T1b	Stage IIA	NO	0
TCGA-39-5039-01	LUSC	1	76	MALE	M0	N0	T2b	Stage IIA	NO	0
TCGA-39-5040-01	LUSC	1	59	MALE	M0	N2	T2a	Stage IIIA	YES	1
TCGA-43-2576-01	LUSC	1	62	FEMALE	M0	N2	T2	Stage IIIA	YES	0
TCGA-43-2578-01	LUSC	2	59	FEMALE	M0	N0	T1	Stage IA	NO	0
TCGA-43-2581-01	LUSC	1	47	FEMALE	M0	N1	T3	Stage IIIA	NO	0
TCGA-43-3394-01	LUSC	2	52	MALE	M0	N0	T2a	Stage IB	NO	0
TCGA-43-3920-01	LUSC	1	71	MALE	M0	N0	T2	Stage IB	NO	0
TCGA-43-5668-01	LUSC	1	78	MALE	M0	N1	T1b	Stage IIA	NO	1
TCGA-43-5670-01	LUSC	1	70	MALE	M0	N0	T2b	Stage IIA	NO	0
TCGA-43-6143-01	LUSC	1	70	MALE	M0	N0	T2	Stage IB	NO	0
TCGA-43-6647-01	LUSC	1	69	FEMALE	MX	N1	T2b	Stage IIB	NO	0
TCGA-43-6770-01	LUSC	2	59	FEMALE	MX	N0	T2a	Stage IB	NO	0
TCGA-43-6771-01	LUSC	1	85	MALE	MX	N0	T2	Stage IB	NO	1
TCGA-43-6773-01	LUSC	1	76	MALE	MX	N1	T2	Stage IIB	NO	NA
TCGA-43-7656-01	LUSC	1	71	MALE	MX	N0	T1b	Stage IA	NO	0
TCGA-43-7657-01	LUSC	2	68	FEMALE	MX	N0	T1	Stage IA	NO	0
TCGA-43-7658-01	LUSC	1	75	FEMALE	M0	N0	T1	Stage IA	NO	1
TCGA-43-8115-01	LUSC	2	72	FEMALE	MX	N1	T2a	Stage IIA	NO	0
TCGA-43-8116-01	LUSC	1	73	MALE	M0	N0	T1b	Stage IA	NO	0
TCGA-43-8118-01	LUSC	2	55	FEMALE	M0	N0	T1b	Stage IA	NO	0
TCGA-43-A474-01	LUSC	2	66	MALE	M0	N0	T2b	Stage IIA	NO	0
TCGA-43-A475-01	LUSC	1	67	FEMALE	M0	N0	T3	Stage IIB	YES	0
TCGA-43-A56U-01	LUSC	2	76	FEMALE	MX	N0	T1b	Stage IA	NO	0
TCGA-43-A56V-01	LUSC	2	61	MALE	M0	N2	T2a	Stage IIIA	NO	1
TCGA-44-2655-01	LUAD	1	65	FEMALE	M0	N0	T1	Stage IA	NO	1
TCGA-44-2656-01	LUAD	1	59	MALE	M0	N0	T2	Stage IB	NO	1
TCGA-44-2657-01	LUAD	1	74	FEMALE	M0	NX	T2	Stage IB	NO	0
TCGA-44-2659-01	LUAD	1	65	FEMALE	M0	N1	T1	Stage IIB	NO	0
TCGA-44-2661-01	LUAD	1	69	FEMALE	M0	N0	T1	Stage IA	NO	0
TCGA-44-2662-01	LUAD	1	65	MALE	M0	N0	T2	Stage IB	NO	0
TCGA-44-2665-01	LUAD	1	55	FEMALE	M0	N1	T2	Stage IIB	NO	0
TCGA-44-2666-01	LUAD	1	43	MALE	M0	N0	T2	Stage IB	NO	0
TCGA-44-2668-01	LUAD	2	51	MALE	M0	N0	T2	Stage IB	NA	1
TCGA-44-3396-01	LUAD	1	74	FEMALE	M0	N2	T2	Stage IIIA	NO	0
TCGA-44-3398-01	LUAD	1	77	FEMALE	M0	N0	T1b	Stage IA	NO	0
TCGA-44-3917-01	LUAD	1	33	FEMALE	M0	N0	T2	Stage IB	NO	0
TCGA-44-3918-01	LUAD	1	60	FEMALE	M0	N0	T1	Stage IA	NO	1
TCGA-44-3919-01	LUAD	1	71	FEMALE	M0	N0	T1	Stage IA	NO	1
TCGA-44-4112-01	LUAD	1	60	FEMALE	M0	N0	T2a	Stage IB	NA	0
TCGA-44-5643-01	LUAD	2	53	MALE	M0	N2	T2b	Stage IIIA	NA	0
TCGA-44-5644-01	LUAD	2	51	FEMALE	NA	N0	T2a	Stage IB	NO	0
TCGA-44-5645-01	LUAD	1	61	FEMALE	NA	NX	T1	Stage IA	NO	0
TCGA-44-6145-01	LUAD	1	62	FEMALE	M0	N0	T1	Stage IA	NO	0
TCGA-44-6146-01	LUAD	1	64	MALE	M0	N0	T3	Stage IIB	NA	1
TCGA-44-6147-01	LUAD	1	67	FEMALE	M0	NX	T1b	Stage IA	NO	0
TCGA-44-6148-01	LUAD	1	60	MALE	M0	N0	T1b	Stage IA	NO	0
TCGA-44-6774-01	LUAD	2	56	FEMALE	M0	N2	T1	Stage IIIA	YES	0
TCGA-44-6775-01	LUAD	1	72	FEMALE	MX	N0	T2a	Stage IB	NO	1
TCGA-44-6776-01	LUAD	1	60	FEMALE	MX	N0	T1	Stage IA	NO	0
TCGA-44-6777-01	LUAD	1	85	FEMALE	MX	NX	T2	Stage IB	YES	0
TCGA-44-6778-01	LUAD	1	59	MALE	MX	N0	T1	Stage IA	NO	0
TCGA-44-6779-01	LUAD	1	50	FEMALE	MX	N1	T2	Stage IIB	NO	1
TCGA-44-7659-01	LUAD	1	70	MALE	MX	N0	T1b	Stage IA	NO	0
TCGA-44-7660-01	LUAD	1	72	MALE	MX	N0	T2	Stage IB	NO	0
TCGA-44-7661-01	LUAD	1	69	FEMALE	M0	N0	T2a	Stage IB	NO	1
TCGA-44-7662-01	LUAD	1	61	MALE	MX	N0	T2a	Stage IB	NO	0
TCGA-44-7667-01	LUAD	1	49	FEMALE	MX	N0	T3	Stage IIB	NO	0
TCGA-44-7669-01	LUAD	1	59	MALE	MX	N1	T1b	Stage IIA	NA	1
TCGA-44-7670-01	LUAD	2	47	FEMALE	M0	N1	T1b	Stage IIA	NO	0
TCGA-44-7671-01	LUAD	1	64	MALE	M0	N0	T2a	Stage IB	NO	1
TCGA-44-7672-01	LUAD	1	52	FEMALE	M0	N0	T1b	Stage IA	NO	0
TCGA-44-8117-01	LUAD	1	54	FEMALE	M0	N0	T2a	Stage IB	NO	0
TCGA-44-8119-01	LUAD	1	73	MALE	M0	N0	T3	Stage IIB	NO	0
TCGA-44-8120-01	LUAD	1	58	MALE	M0	N0	T2a	Stage IB	NO	0
TCGA-44-A479-01	LUAD	1	73	FEMALE	MX	N0	T2	Stage IB	NO	1
TCGA-44-A47A-01	LUAD	1	78	FEMALE	MX	N0	T2a	Stage IB	NO	1
TCGA-44-A47B-01	LUAD	1	79	MALE	M0	N0	T2a	Stage IB	NO	0
TCGA-44-A47G-01	LUAD	1	73	FEMALE	M0	N0	T1	Stage IA	NO	0
TCGA-44-A4SS-01	LUAD	1	73	MALE	M0	N0	T1b	Stage IA	NO	0
TCGA-44-A4SU-01	LUAD	1	67	FEMALE	MX	N0	T1a	Stage IA	NO	1
TCGA-46-3765-01	LUSC	2	59	FEMALE	M0	N0	T1	Stage IA	NO	0
TCGA-46-3766-01	LUSC	1	62	FEMALE	M0	N0	T1	Stage IA	NO	0
TCGA-46-3767-01	LUSC	2	76	MALE	M0	N0	T1a	Stage IA	NA	0
TCGA-46-3768-01	LUSC	1	58	MALE	M0	N1	T3	Stage IIIA	YES	0
TCGA-46-3769-01	LUSC	2	57	MALE	M0	N0	T4	[Discrepancy]	YES	0
TCGA-46-6025-01	LUSC	1	71	MALE	M0	N1	T2b	Stage IIB	NO	0
TCGA-46-6026-01	LUSC	2	81	MALE	M0	N1	T2a	Stage IIB	YES	0
TCGA-49-4486-01	LUAD	1	72	MALE	M0	N0	T1	Stage IA	NO	1
TCGA-49-4487-01	LUAD	1	72	FEMALE	M0	N0	T1	Stage IA	YES	1
TCGA-49-4488-01	LUAD	1	74	FEMALE	MX	N0	T1	Stage IA	NO	1
TCGA-49-4490-01	LUAD	1	45	FEMALE	M0	N2	T3	Stage IIIA	YES	0
TCGA-49-4494-01	LUAD	1	77	MALE	M0	N2	T3	Stage IIIA	NA	NA
TCGA-49-4501-01	LUAD	1	67	FEMALE	M0	N0	T2	Stage IB	NO	1
TCGA-49-4505-01	LUAD	1	61	FEMALE	M0	N1	T2	Stage IIB	NO	1
TCGA-49-4506-01	LUAD	1	68	FEMALE	M0	N1	T2	Stage IIB	YES	1
TCGA-49-4507-01	LUAD	1	73	FEMALE	M0	N1	T3	Stage IIIA	YES	1
TCGA-49-4510-01	LUAD	1	51	FEMALE	M0	N1	T2	Stage IIB	YES	1
TCGA-49-4512-01	LUAD	1	69	FEMALE	MX	N2	T2	Stage IIIA	NO	0
TCGA-49-4514-01	LUAD	1	79	FEMALE	M0	N0	T1	Stage IA	NO	0
TCGA-49-6742-01	LUAD	2	70	MALE	M0	N1	T2a	Stage IIA	NO	1
TCGA-49-6743-01	LUAD	2	81	FEMALE	MX	N2	T1	Stage IIIA	NO	0
TCGA-49-6744-01	LUAD	1	64	FEMALE	MX	N1	T2a	Stage IIA	NO	0
TCGA-49-6745-01	LUAD	1	82	MALE	M0	N2	T2a	Stage IIIA	NO	0
TCGA-49-6761-01	LUAD	1	68	FEMALE	MX	N2	T1	Stage IIIA	NO	0
TCGA-49-6767-01	LUAD	2	46	FEMALE	MX	N0	T3	Stage IIB	NA	NA
TCGA-49-AAQV-01	LUAD	1	63	FEMALE	MX	N1	T1	Stage II	NO	NA
TCGA-49-AAR0-01	LUAD	1	57	MALE	MX	N0	T1	Stage IA	NO	0
TCGA-49-AAR2-01	LUAD	1	64	MALE	MX	N0	T2	Stage IB	NO	0
TCGA-49-AAR3-01	LUAD	1	69	MALE	MX	N1	T2	Stage IIB	NO	0
TCGA-49-AAR4-01	LUAD	1	51	MALE	MX	N2	T2	Stage IIIA	YES	0
TCGA-49-AAR9-01	LUAD	2	61	MALE	MX	N0	T3	Stage IIB	NO	0
TCGA-49-AARE-01	LUAD	1	51	FEMALE	MX	N0	T1	Stage IA	NO	NA
TCGA-49-AARN-01	LUAD	1	56	FEMALE	MX	N0	T1	Stage IA	NO	NA
TCGA-49-AARO-01	LUAD	1	39	FEMALE	MX	N0	T1a	Stage IA	YES	1
TCGA-49-AARQ-01	LUAD	1	41	FEMALE	MX	N0	T2	Stage I	NO	0
TCGA-49-AARR-01	LUAD	1	68	MALE	MX	N0	T1	Stage IA	NO	1
TCGA-4B-A93V-01	LUAD	1	52	FEMALE	M0	N0	T1b	Stage IA	YES	1
TCGA-50-5044-01	LUAD	1	72	FEMALE	M0	N1	T4	Stage IIIB	YES	1
TCGA-50-5045-01	LUAD	1	57	FEMALE	M0	N1	T2	[Discrepancy]	YES	1
TCGA-50-5049-01	LUAD	1	70	MALE	M0	N0	T2	Stage IA	YES	1
TCGA-50-5051-01	LUAD	1	42	FEMALE	M0	N2	T2	Stage IIIA	YES	1
TCGA-50-5055-01	LUAD	1	79	FEMALE	M0	N1	T1	Stage IIA	NO	1
TCGA-50-5066-01	LUAD	1	72	MALE	M0	N0	T2	Stage IB	NO	0
TCGA-50-5068-01	LUAD	1	59	FEMALE	MX	N1	T2	Stage IIB	NO	1
TCGA-50-5072-01	LUAD	2	74	MALE	M0	N2	T2	Stage IIIA	YES	1
TCGA-50-5930-01	LUAD	2	47	MALE	M0	N2	T2	Stage IIIA	YES	1
TCGA-50-5931-01	LUAD	2	75	FEMALE	M0	N0	T2	Stage IB	NO	1
TCGA-50-5932-01	LUAD	1	75	MALE	M0	N1	T2	Stage IIB	NO	1
TCGA-50-5933-01	LUAD	1	72	MALE	M0	N2	T4	Stage IIIB	YES	0
TCGA-50-5935-01	LUAD	1	86	FEMALE	M0	N0	T1	Stage IA	YES	0
TCGA-50-5936-01	LUAD	2	58	MALE	M0	N2	T2	Stage IIIA	NO	1
TCGA-50-5939-01	LUAD	1	85	MALE	M0	N0	T2	Stage IB	NO	0
TCGA-50-5941-01	LUAD	1	55	FEMALE	M0	N2	T2a	Stage IIIA	NO	0
TCGA-50-5942-01	LUAD	1	67	FEMALE	M0	N0	T1	Stage IA	YES	1
TCGA-50-5944-01	LUAD	1	69	FEMALE	M0	N0	T1	Stage IA	NO	0
TCGA-50-5946-01	LUAD	2	62	MALE	MX	N0	T1	Stage IA	NO	1
TCGA-50-6590-01	LUAD	2	72	FEMALE	M0	N0	T2	Stage IB	NO	0
TCGA-50-6591-01	LUAD	2	63	FEMALE	M1	N0	T2	Stage IV	NO	0
TCGA-50-6592-01	LUAD	2	71	FEMALE	M0	N0	T2	Stage IB	YES	0
TCGA-50-6593-01	LUAD	1	49	FEMALE	M0	N2	T1	Stage IIIA	YES	1
TCGA-50-6594-01	LUAD	2	79	FEMALE	M0	N2	T3	Stage IIIA	NO	1
TCGA-50-6595-01	LUAD	1	74	FEMALE	M0	N2	T2	Stage IIIA	YES	1
TCGA-50-6597-01	LUAD	1	79	FEMALE	M0	N0	T2	Stage IB	NO	0
TCGA-50-6673-01	LUAD	2	84	FEMALE	M0	N0	T1	Stage I	YES	0
TCGA-50-7109-01	LUAD	1	60	MALE	M0	N0	T1	Stage IA	NO	1
TCGA-50-8457-01	LUAD	1	63	FEMALE	M0	N0	T1a	Stage IA	NO	0
TCGA-50-8459-01	LUAD	1	68	MALE	M0	N0	T3	Stage IIB	NO	0
TCGA-50-8460-01	LUAD	1	74	MALE	M0	N0	T1a	Stage IA	YES	0
TCGA-51-4079-01	LUSC	1	73	FEMALE	NA	N0	T2	Stage IB	NO	0
TCGA-51-4080-01	LUSC	2	65	MALE	NA	N1	T4	Stage IIIB	NO	0
TCGA-51-4081-01	LUSC	1	55	MALE	M0	N1	T2a	Stage IIB	NA	0
TCGA-51-6867-01	LUSC	2	72	FEMALE	M0	N0	T1	Stage I	NO	1
TCGA-52-7622-01	LUSC	1	62	FEMALE	M0	N0	T1a	Stage IA	NO	0
TCGA-52-7809-01	LUSC	2	74	MALE	M0	N0	T2	Stage IB	NA	NA
TCGA-52-7810-01	LUSC	1	60	FEMALE	M0	N0	T3	Stage IIB	YES	0
TCGA-52-7811-01	LUSC	2	67	MALE	M0	N0	T2	Stage IB	NO	1
TCGA-52-7812-01	LUSC	1	68	MALE	M0	N2	T2	[Discrepancy]	YES	1
TCGA-53-7624-01	LUAD	2	40	FEMALE	M1	N0	T2	Stage IV	NO	1
TCGA-53-7626-01	LUAD	1	76	FEMALE	M0	N1	T1	Stage IIA	NO	1
TCGA-53-7813-01	LUAD	1	51	FEMALE	M0	N0	T4	Stage IIIB	NO	NA
TCGA-53-A4EZ-01	LUAD	1	63	MALE	MX	N1	T2a	Stage IIA	YES	0
TCGA-55-1592-01	LUAD	1	65	MALE	M0	N0	T2	Stage IA	NO	1
TCGA-55-1594-01	LUAD	1	68	MALE	M0	N2	T2	Stage IIIA	NA	NA
TCGA-55-1596-01	LUAD	2	55	MALE	M0	N1	T2	Stage IIB	NO	0
TCGA-55-5899-01	LUAD	1	58	MALE	M0	N1	T1a	[Discrepancy]	NO	0
TCGA-55-6543-01	LUAD	1	60	FEMALE	MX	N0	T1b	Stage IA	NO	0
TCGA-55-6642-01	LUAD	1	63	MALE	MX	N0	T2	Stage IB	NO	0
TCGA-55-6712-01	LUAD	1	71	MALE	MX	N1	T2a	Stage IIA	NO	0
TCGA-55-6968-01	LUAD	1	61	MALE	M1	N0	T1	Stage IV	YES	0
TCGA-55-6970-01	LUAD	1	67	FEMALE	MX	N2	T2	Stage IIIA	YES	1
TCGA-55-6971-01	LUAD	1	59	FEMALE	MX	N0	T2	Stage IB	NO	0
TCGA-55-6972-01	LUAD	1	72	MALE	M0	N0	T2	Stage IB	NO	0
TCGA-55-6975-01	LUAD	2	61	MALE	M0	N1	T2	Stage IIB	NO	0
TCGA-55-6978-01	LUAD	2	81	MALE	MX	N0	T2b	Stage IIA	NO	1
TCGA-55-6979-01	LUAD	1	59	FEMALE	M0	N1	T2	Stage IIB	NO	1
TCGA-55-6980-01	LUAD	1	56	MALE	M0	N0	T1	Stage IA	NO	0
TCGA-55-6981-01	LUAD	1	53	FEMALE	M0	N2	T1	Stage IIIA	YES	0
TCGA-55-6982-01	LUAD	1	79	FEMALE	M0	N1	T2	Stage IIB	NO	1
TCGA-55-6983-01	LUAD	1	81	MALE	M0	N1	T2	Stage IIB	NO	0
TCGA-55-6984-01	LUAD	1	71	FEMALE	M0	N1	T2	Stage IIB	NO	1
TCGA-55-6985-01	LUAD	1	58	FEMALE	MX	N0	T2	Stage IB	NO	0
TCGA-55-6986-01	LUAD	1	74	FEMALE	M0	N0	T2	Stage IB	NO	0
TCGA-55-6987-01	LUAD	1	77	MALE	M0	N0	T1	Stage IA	NO	0
TCGA-55-7227-01	LUAD	1	77	MALE	MX	N1	T3	Stage IIIA	NO	1
TCGA-55-7281-01	LUAD	1	70	FEMALE	M0	N0	T1b	Stage IA	NO	1
TCGA-55-7283-01	LUAD	1	76	FEMALE	MX	N2	T3	Stage IIIA	NO	0
TCGA-55-7284-01	LUAD	1	74	MALE	MX	N0	T3	Stage IIB	NO	1
TCGA-55-7570-01	LUAD	2	60	MALE	MX	N0	T1a	Stage IA	NO	0
TCGA-55-7573-01	LUAD	1	72	FEMALE	MX	N0	T1b	Stage IA	NO	0
TCGA-55-7574-01	LUAD	1	64	FEMALE	M0	N0	T2a	Stage IB	YES	1
TCGA-55-7576-01	LUAD	1	54	MALE	M0	N0	T2a	Stage IB	NO	0
TCGA-55-7724-01	LUAD	1	76	FEMALE	MX	N0	T2a	Stage IB	NO	0
TCGA-55-7725-01	LUAD	1	68	FEMALE	MX	N0	T1a	Stage IA	NO	0
TCGA-55-7726-01	LUAD	1	72	FEMALE	MX	N0	T1b	Stage IA	NO	0
TCGA-55-7727-01	LUAD	1	70	MALE	MX	N2	T1a	Stage IIIA	NO	0
TCGA-55-7728-01	LUAD	1	64	FEMALE	MX	N0	T2a	Stage IB	NO	0
TCGA-55-7815-01	LUAD	1	76	MALE	MX	N0	T2a	Stage IB	NO	1
TCGA-55-7816-01	LUAD	1	49	FEMALE	MX	NX	TX	Stage IV	NO	0
TCGA-55-7903-01	LUAD	1	64	MALE	MX	N0	T1b	Stage IA	NO	0
TCGA-55-7907-01	LUAD	2	77	MALE	MX	N1	T2a	Stage IIA	NO	1
TCGA-55-7910-01	LUAD	1	50	FEMALE	M0	N0	T2b	Stage IIA	NO	1
TCGA-55-7911-01	LUAD	1	70	FEMALE	MX	N0	T1a	Stage IA	NO	1
TCGA-55-7913-01	LUAD	2	61	FEMALE	MX	N0	T1b	Stage IA	NO	1
TCGA-55-7914-01	LUAD	1	71	FEMALE	MX	N1	T1b	Stage IIA	NO	0
TCGA-55-7994-01	LUAD	1	81	MALE	MX	N0	T3	Stage IIB	NO	0
TCGA-55-7995-01	LUAD	1	73	FEMALE	M0	N0	T1b	Stage IA	NO	1
TCGA-55-8085-01	LUAD	2	64	MALE	M0	N0	T1b	Stage IA	NO	0
TCGA-55-8087-01	LUAD	1	59	FEMALE	MX	N0	T2a	Stage IB	NO	0
TCGA-55-8089-01	LUAD	1	56	MALE	M0	N0	T1a	Stage IA	NO	0
TCGA-55-8090-01	LUAD	1	80	MALE	M0	N0	T1a	Stage IA	NO	1
TCGA-55-8091-01	LUAD	1	74	MALE	MX	N0	T2	Stage IB	NO	0
TCGA-55-8092-01	LUAD	2	75	MALE	MX	N0	T3	Stage IIB	NO	1
TCGA-55-8094-01	LUAD	2	51	MALE	M1b	N0	T2b	Stage IV	YES	0
TCGA-55-8096-01	LUAD	2	67	FEMALE	MX	N0	T2a	Stage IB	NO	1
TCGA-55-8097-01	LUAD	1	60	FEMALE	MX	N0	T1a	Stage IA	NO	0
TCGA-55-8203-01	LUAD	1	69	FEMALE	M0	N0	T1b	Stage IA	NO	0
TCGA-55-8204-01	LUAD	1	87	FEMALE	MX	N0	T2a	Stage IB	NO	0
TCGA-55-8205-01	LUAD	1	76	FEMALE	M0	N0	T2b	Stage IIA	NO	1
TCGA-55-8206-01	LUAD	1	56	MALE	M0	N0	T1b	Stage IA	NO	0
TCGA-55-8207-01	LUAD	1	73	MALE	MX	N0	T2a	Stage IB	NO	0
TCGA-55-8208-01	LUAD	1	73	FEMALE	M0	N0	T1b	Stage IA	NO	1
TCGA-55-8299-01	LUAD	1	61	FEMALE	MX	N0	T1b	Stage IA	NO	1
TCGA-55-8301-01	LUAD	1	58	MALE	MX	N0	T2a	Stage IB	NO	1
TCGA-55-8302-01	LUAD	1	54	MALE	MX	N0	T2	Stage IB	NO	0
TCGA-55-8505-01	LUAD	2	62	MALE	MX	N2	T1a	Stage IIIA	NO	0
TCGA-55-8506-01	LUAD	1	62	FEMALE	MX	N0	T3	Stage IIB	NA	0
TCGA-55-8507-01	LUAD	1	53	MALE	MX	N0	T1a	Stage IA	NO	0
TCGA-55-8508-01	LUAD	1	60	FEMALE	MX	N1	T2a	Stage IIA	NO	0
TCGA-55-8510-01	LUAD	1	55	FEMALE	MX	N0	T2a	Stage IB	NO	0
TCGA-55-8511-01	LUAD	1	73	FEMALE	MX	N0	T2a	Stage IB	NO	1
TCGA-55-8512-01	LUAD	1	41	MALE	M1b	N1	T1a	Stage IV	NO	0
TCGA-55-8513-01	LUAD	1	77	FEMALE	MX	N0	T3	Stage IIB	NO	1
TCGA-55-8514-01	LUAD	1	70	FEMALE	MX	N0	T2a	Stage IB	NO	0
TCGA-55-8614-01	LUAD	2	76	MALE	MX	N0	T2a	Stage IB	NO	0
TCGA-55-8615-01	LUAD	1	67	MALE	MX	N2	T3	Stage IIIA	NO	1
TCGA-55-8616-01	LUAD	1	58	FEMALE	M0	N0	T2a	Stage IB	NA	0
TCGA-55-8619-01	LUAD	1	72	FEMALE	MX	N0	T3	Stage IIB	NO	0
TCGA-55-8620-01	LUAD	1	60	MALE	M1b	N1	T1a	Stage IV	YES	0
TCGA-55-8621-01	LUAD	1	75	FEMALE	MX	N0	T1a	Stage IA	NO	0
TCGA-55-A48X-01	LUAD	1	63	FEMALE	M0	N1	T1b	Stage IIA	NO	1
TCGA-55-A48Y-01	LUAD	1	69	MALE	M0	N0	T2b	Stage IIA	NO	0
TCGA-55-A48Z-01	LUAD	1	60	FEMALE	MX	N3	T1a	Stage IIIB	YES	1
TCGA-55-A490-01	LUAD	2	78	MALE	MX	N0	T2b	Stage IIA	NO	0
TCGA-55-A491-01	LUAD	2	81	FEMALE	MX	N0	T1b	Stage IA	NO	0
TCGA-55-A492-01	LUAD	1	70	FEMALE	MX	N0	T1a	Stage IA	NO	0
TCGA-55-A493-01	LUAD	2	54	FEMALE	M0	N0	T2a	Stage IB	NA	0
TCGA-55-A494-01	LUAD	1	61	FEMALE	MX	N0	T2a	Stage IB	NO	0
TCGA-55-A4DF-01	LUAD	2	88	MALE	MX	N0	T1b	Stage IA	NO	1
TCGA-55-A4DG-01	LUAD	1	71	MALE	MX	N0	T1b	Stage IA	NO	0
TCGA-55-A57B-01	LUAD	1	80	FEMALE	M0	N0	T1b	Stage IA	NO	0
TCGA-56-1622-01	LUSC	1	58	MALE	M0	N0	T2	Stage IB	NO	0
TCGA-56-5897-01	LUSC	1	74	MALE	MX	N0	T1b	Stage IA	NO	0
TCGA-56-5898-01	LUSC	1	69	MALE	M0	N0	T1b	Stage IA	NO	0
TCGA-56-6545-01	LUSC	2	77	FEMALE	M0	N0	T2a	Stage IB	NO	0
TCGA-56-7221-01	LUSC	1	79	MALE	M0	N0	T2	Stage IB	NO	0
TCGA-56-7222-01	LUSC	1	60	MALE	M0	N0	T2a	Stage IB	NO	1
TCGA-56-7223-01	LUSC	2	66	MALE	MX	N1	T3	Stage IIIA	NO	1
TCGA-56-7579-01	LUSC	1	61	MALE	M0	N1	T3	Stage IIIA	YES	1
TCGA-56-7580-01	LUSC	2	84	MALE	M0	N0	T2a	Stage IB	NO	0
TCGA-56-7582-01	LUSC	1	83	MALE	M0	N0	T2a	Stage IB	NO	0
TCGA-56-7730-01	LUSC	2	73	MALE	M0	N0	T2b	Stage IIA	YES	0
TCGA-56-7731-01	LUSC	2	66	FEMALE	MX	N0	T2a	Stage IB	NO	0
TCGA-56-7822-01	LUSC	1	75	MALE	M0	N1	T2b	Stage IIB	NA	1
TCGA-56-7823-01	LUSC	2	58	FEMALE	M0	N1	T1b	Stage IIA	NO	0
TCGA-56-8082-01	LUSC	1	80	FEMALE	MX	N0	T2b	Stage IIA	NO	0
TCGA-56-8083-01	LUSC	2	56	MALE	MX	N0	T2a	Stage IB	NA	0
TCGA-56-8201-01	LUSC	1	74	MALE	MX	N0	T3	Stage IIB	NO	NA
TCGA-56-8304-01	LUSC	1	73	FEMALE	MX	N0	T1b	Stage IA	NA	0
TCGA-56-8305-01	LUSC	1	72	MALE	M0	N0	T2a	Stage IB	NA	0
TCGA-56-8307-01	LUSC	2	55	FEMALE	M0	N0	T3	Stage IIB	NO	0
TCGA-56-8308-01	LUSC	2	79	MALE	MX	N0	T3	Stage IIB	YES	0
TCGA-56-8309-01	LUSC	1	66	MALE	MX	N0	T1b	Stage IA	NO	0
TCGA-56-8503-01	LUSC	2	76	FEMALE	M0	N0	T3	Stage IIB	NA	0
TCGA-56-8504-01	LUSC	2	74	MALE	MX	N0	T2a	Stage IB	NO	0
TCGA-56-8622-01	LUSC	1	68	MALE	M0	N0	T2a	Stage IB	NA	0
TCGA-56-8623-01	LUSC	1	71	MALE	MX	N0	T2a	Stage IB	NO	1
TCGA-56-8624-01	LUSC	1	84	MALE	MX	N0	T3	Stage IIB	NO	0
TCGA-56-8625-01	LUSC	2	66	FEMALE	MX	N1	T3	Stage IIIA	NO	1
TCGA-56-8626-01	LUSC	2	59	MALE	MX	N0	T1a	Stage IA	NO	0
TCGA-56-8628-01	LUSC	1	78	MALE	MX	N0	T1b	Stage IA	NO	0
TCGA-56-8629-01	LUSC	2	63	MALE	MX	N0	T2b	Stage IIA	NO	0
TCGA-56-A49D-01	LUSC	2	67	MALE	MX	N2	T2a	Stage IIIA	NO	0
TCGA-56-A4BW-01	LUSC	1	55	MALE	M0	N1	T2a	Stage IIA	NO	0
TCGA-56-A4BX-01	LUSC	2	70	MALE	MX	N0	T2b	Stage IIA	NO	0
TCGA-56-A4BY-01	LUSC	1	66	MALE	MX	N0	T2a	Stage IB	YES	0
TCGA-56-A4ZJ-01	LUSC	1	75	FEMALE	M0	N0	T1a	Stage IA	NO	0
TCGA-56-A4ZK-01	LUSC	1	76	FEMALE	M0	N0	T2	Stage IB	NO	0
TCGA-56-A5DR-01	LUSC	2	81	MALE	MX	N0	T1a	Stage IA	NO	0
TCGA-56-A5DS-01	LUSC	1	72	FEMALE	MX	N0	T2a	Stage IB	NA	0
TCGA-56-A62T-01	LUSC	2	78	MALE	MX	N0	T2b	Stage IIA	YES	0
TCGA-58-8386-01	LUSC	2	75	MALE	M1	NX	T3	Stage IV	NO	0
TCGA-58-8387-01	LUSC	2	60	MALE	M0	N0	T2b	Stage IIA	NO	0
TCGA-58-8388-01	LUSC	1	60	MALE	M0	N0	T2a	Stage IB	NO	0
TCGA-58-8390-01	LUSC	2	70	MALE	M0	N0	T2b	Stage IIA	NO	0
TCGA-58-8391-01	LUSC	2	57	FEMALE	M0	N2	T2	Stage IIIA	YES	1
TCGA-58-8392-01	LUSC	2	70	MALE	M0	N0	T2a	Stage IB	NO	NA
TCGA-58-8393-01	LUSC	1	68	FEMALE	M0	N0	T2a	Stage IB	NO	0
TCGA-58-A46J-01	LUSC	1	64	MALE	M0	N1	T2	Stage IIB	NO	0
TCGA-58-A46K-01	LUSC	1	59	MALE	M0	N2	T2	Stage IIIA	YES	NA
TCGA-58-A46L-01	LUSC	2	73	MALE	M0	N2	T2	Stage IIIA	NO	0
TCGA-58-A46M-01	LUSC	1	61	MALE	M0	N1	T2b	Stage IIB	NO	0
TCGA-58-A46N-01	LUSC	1	52	MALE	M0	N0	T2a	Stage IB	NO	1
TCGA-60-2695-01	LUSC	1	74	FEMALE	M0	N0	T2	Stage IB	NO	0
TCGA-60-2696-01	LUSC	1	76	FEMALE	M0	N0	T2	Stage IIA	NO	0
TCGA-60-2697-01	LUSC	1	41	MALE	M0	N2	T2	Stage IIA	NO	1
TCGA-60-2698-01	LUSC	2	62	MALE	M0	N1	T2	Stage IIB	NO	1
TCGA-60-2703-01	LUSC	2	73	MALE	M0	N1	T2	Stage IIB	NO	1
TCGA-60-2704-01	LUSC	2	73	MALE	M0	N1	T2	Stage IIB	NO	1
TCGA-60-2706-01	LUSC	1	58	MALE	M0	N0	T1	Stage IA	NO	0
TCGA-60-2707-01	LUSC	1	70	MALE	M0	N0	T2	Stage IB	NO	1
TCGA-60-2708-01	LUSC	1	64	FEMALE	M0	N1	T2	Stage IIB	NO	0
TCGA-60-2709-01	LUSC	2	69	MALE	MX	N0	T2	Stage IB	NO	0
TCGA-60-2710-01	LUSC	1	67	FEMALE	M0	N1	T1	Stage IIA	NO	0
TCGA-60-2711-01	LUSC	2	64	FEMALE	M0	N0	T2	Stage IB	NO	0
TCGA-60-2712-01	LUSC	1	79	FEMALE	M0	N1	T2	Stage IIB	NO	0
TCGA-60-2713-01	LUSC	1	64	MALE	M0	N0	T2	Stage IB	NO	1
TCGA-60-2714-01	LUSC	1	66	FEMALE	M0	N1	T2	Stage IIB	NO	0
TCGA-60-2715-01	LUSC	2	51	MALE	M0	N0	T1	Stage IA	YES	0
TCGA-60-2716-01	LUSC	1	39	MALE	M0	N1	T2	Stage IIB	NO	0
TCGA-60-2719-01	LUSC	2	83	FEMALE	M0	N0	T1	Stage IB	NO	0
TCGA-60-2720-01	LUSC	2	60	FEMALE	M0	N0	T2	Stage IB	NA	NA
TCGA-60-2721-01	LUSC	1	73	MALE	M0	N0	T2	Stage IB	NO	0
TCGA-60-2722-01	LUSC	1	66	MALE	M0	N1	T2	Stage IIB	NO	1
TCGA-60-2723-01	LUSC	1	74	FEMALE	M0	N0	T2	Stage IB	NO	0
TCGA-60-2724-01	LUSC	2	47	MALE	M0	N1	T3	Stage IIIA	NO	0
TCGA-60-2725-01	LUSC	2	74	MALE	M0	N0	T2	Stage IB	NO	0
TCGA-60-2726-01	LUSC	1	56	MALE	M0	N1	T2	Stage IIA	NO	0
TCGA-62-8394-01	LUAD	1	65	FEMALE	M0	N2	T4	Stage IIIB	NO	0
TCGA-62-8395-01	LUAD	1	80	FEMALE	M0	N0	T3	Stage IIB	NO	1
TCGA-62-8397-01	LUAD	1	70	FEMALE	M0	N0	T3	Stage IIB	NO	0
TCGA-62-8398-01	LUAD	1	55	MALE	M0	N2	T2	Stage IIIA	NO	0
TCGA-62-8399-01	LUAD	1	62	MALE	M0	N2	T2	Stage IIIA	NO	0
TCGA-62-8402-01	LUAD	2	73	FEMALE	M0	N2	T2	Stage IIIA	NO	1
TCGA-62-A46O-01	LUAD	2	65	FEMALE	M0	N0	T2	Stage IB	NO	NA
TCGA-62-A46P-01	LUAD	1	65	MALE	M0	N0	T2	Stage IB	NO	NA
TCGA-62-A46R-01	LUAD	1	54	FEMALE	M0	N0	T2	Stage IB	NO	0
TCGA-62-A46S-01	LUAD	2	73	MALE	M0	N0	T2	Stage IB	NO	NA
TCGA-62-A46V-01	LUAD	1	78	FEMALE	M0	N0	T2	Stage IB	NO	0
TCGA-62-A46Y-01	LUAD	1	70	FEMALE	M0	N2	T2	Stage IIIA	YES	NA
TCGA-62-A470-01	LUAD	1	84	MALE	M0	N0	T2	Stage IB	NO	NA
TCGA-62-A471-01	LUAD	2	64	MALE	M0	N1	T2b	Stage IIB	NO	0
TCGA-62-A472-01	LUAD	1	70	MALE	M0	N0	T3	Stage IIB	NO	1
TCGA-63-6202-01	LUSC	1	NA	MALE	M0	N0	T2	Stage IIA	NO	0
TCGA-63-7020-01	LUSC	1	NA	MALE	M0	N0	T1	Stage IA	NO	0
TCGA-63-7021-01	LUSC	1	NA	MALE	M0	N0	T1	Stage IA	NO	1
TCGA-63-7022-01	LUSC	1	NA	FEMALE	M0	N0	T1	Stage IA	NO	0
TCGA-63-7023-01	LUSC	2	NA	MALE	M0	N1	T1	Stage IIA	YES	0
TCGA-63-A5MB-01	LUSC	2	62	MALE	M0	N0	T2	Stage IB	NO	0
TCGA-63-A5MG-01	LUSC	1	68	MALE	M0	N0	T2	Stage IB	NO	0
TCGA-63-A5MH-01	LUSC	2	68	MALE	M0	N0	T1	Stage IA	NO	0
TCGA-63-A5MI-01	LUSC	1	65	MALE	M0	N2	T2	Stage IIIA	NO	0
TCGA-63-A5MJ-01	LUSC	1	54	MALE	M0	N1	T2	Stage IIB	NO	0
TCGA-63-A5ML-01	LUSC	1	68	MALE	M0	N0	T2	Stage IB	NO	0
TCGA-63-A5MM-01	LUSC	1	69	FEMALE	M0	N1	T2	Stage IIB	NO	1
TCGA-63-A5MN-01	LUSC	1	78	FEMALE	M0	N0	T3	Stage IIB	YES	1
TCGA-63-A5MP-01	LUSC	1	56	MALE	M0	N1	T2	Stage IIB	YES	NA
TCGA-63-A5MR-01	LUSC	1	70	FEMALE	M0	N0	T2	Stage IB	NO	0
TCGA-63-A5MS-01	LUSC	1	78	MALE	M0	N0	T2	Stage IB	NO	0
TCGA-63-A5MT-01	LUSC	1	74	MALE	M0	N0	T3	Stage IIB	NO	NA
TCGA-63-A5MV-01	LUSC	1	69	MALE	M0	N0	T2b	Stage IIA	NO	0
TCGA-63-A5MW-01	LUSC	2	76	MALE	M0	N0	T2	Stage IB	NO	0
TCGA-63-A5MY-01	LUSC	1	63	MALE	M0	N0	T1b	Stage IA	NO	0
TCGA-64-1676-01	LUAD	1	58	MALE	M0	N0	T1a	Stage IA	NO	0
TCGA-64-1677-01	LUAD	1	77	FEMALE	M0	N2	T2	Stage IIIA	NO	1
TCGA-64-1678-01	LUAD	1	70	FEMALE	M0	N0	T2b	[Discrepancy]	NO	0
TCGA-64-1679-01	LUAD	2	58	FEMALE	M0	N2	T1	Stage IIIA	NO	0
TCGA-64-1680-01	LUAD	1	63	MALE	M1	N2	T2a	Stage IV	YES	0
TCGA-64-1681-01	LUAD	1	61	FEMALE	M0	N0	T1	Stage IA	NO	1
TCGA-64-5774-01	LUAD	1	60	MALE	M0	N0	T2	Stage IB	NO	1
TCGA-64-5775-01	LUAD	2	71	MALE	M0	N0	T4	Stage IIIA	NO	0
TCGA-64-5778-01	LUAD	1	60	MALE	M0	N0	T2	Stage IB	NO	1
TCGA-64-5779-01	LUAD	2	61	MALE	M0	N2	T2	Stage IIIA	YES	1
TCGA-64-5781-01	LUAD	1	55	FEMALE	M0	N0	T2	Stage IB	NO	1
TCGA-64-5815-01	LUAD	1	74	MALE	M0	N1	T2	Stage IIB	NO	NA
TCGA-66-2727-01	LUSC	1	55	FEMALE	M0	N0	T2	Stage IB	NA	NA
TCGA-66-2734-01	LUSC	1	62	FEMALE	M0	N0	T2	Stage IB	NO	0
TCGA-66-2737-01	LUSC	1	72	MALE	M0	N1	T2	Stage IIB	NA	NA
TCGA-66-2742-01	LUSC	1	70	MALE	M1	N1	T2	Stage IV	NO	0
TCGA-66-2744-01	LUSC	2	71	MALE	M0	N1	T2	Stage IIB	NA	NA
TCGA-66-2753-01	LUSC	2	69	MALE	M0	N0	T2	Stage IB	NA	NA
TCGA-66-2754-01	LUSC	1	67	MALE	M0	N2	T2	Stage IIIA	NA	NA
TCGA-66-2755-01	LUSC	2	63	MALE	M0	N0	T2	Stage IB	NA	NA
TCGA-66-2756-01	LUSC	1	68	MALE	M0	N0	T4	Stage IIIB	NA	NA
TCGA-66-2757-01	LUSC	1	65	FEMALE	M0	N0	T1	Stage IA	YES	1
TCGA-66-2758-01	LUSC	1	71	MALE	M0	N0	T2	Stage IB	NO	0
TCGA-66-2759-01	LUSC	1	66	MALE	M0	N2	T2	Stage IIIA	YES	0
TCGA-66-2763-01	LUSC	1	63	FEMALE	M0	N0	T2	Stage IB	NA	NA
TCGA-66-2765-01	LUSC	1	64	MALE	M0	N0	T2	Stage IB	NA	NA
TCGA-66-2766-01	LUSC	1	54	MALE	M0	N2	T2	Stage IIIA	NA	NA
TCGA-66-2767-01	LUSC	2	62	MALE	M0	N3	T2	Stage IIIB	NA	NA
TCGA-66-2768-01	LUSC	2	57	MALE	M0	N1	T2	Stage IIB	NA	NA
TCGA-66-2769-01	LUSC	2	75	MALE	M0	N0	T4	Stage IIIB	NA	NA
TCGA-66-2770-01	LUSC	1	79	MALE	M0	N0	T2	Stage IB	NA	NA
TCGA-66-2771-01	LUSC	2	60	MALE	M0	N1	T2	Stage IIB	NO	0
TCGA-66-2773-01	LUSC	1	69	MALE	M0	N0	T2	Stage IB	NA	NA
TCGA-66-2777-01	LUSC	1	71	MALE	M0	N0	T2	Stage IB	NA	NA
TCGA-66-2778-01	LUSC	1	68	FEMALE	M0	N3	T2	Stage IIIB	YES	0
TCGA-66-2780-01	LUSC	1	65	MALE	M0	N0	T2	Stage IB	NA	NA
TCGA-66-2781-01	LUSC	2	67	MALE	M0	N0	T2	Stage IB	NA	NA
TCGA-66-2782-01	LUSC	1	71	MALE	M0	N0	T3	Stage IIB	NO	1
TCGA-66-2783-01	LUSC	1	67	MALE	M0	N3	T2	Stage IIIB	YES	0
TCGA-66-2785-01	LUSC	1	65	MALE	M0	N0	T2	Stage IB	NA	NA
TCGA-66-2786-01	LUSC	2	68	FEMALE	M0	N0	T1	Stage IA	NO	0
TCGA-66-2787-01	LUSC	2	57	MALE	M0	N0	T1	Stage IA	NO	0
TCGA-66-2788-01	LUSC	1	56	MALE	M0	N0	T2	Stage IB	NO	0
TCGA-66-2789-01	LUSC	2	73	MALE	M0	N3	T1	Stage IIIB	NA	NA
TCGA-66-2790-01	LUSC	2	72	MALE	M0	N1	T2	Stage IIB	NO	1
TCGA-66-2791-01	LUSC	1	66	MALE	M0	N3	T2	Stage IIIB	NA	NA
TCGA-66-2792-01	LUSC	2	58	MALE	M0	N1	T2	Stage IIB	NO	0
TCGA-66-2793-01	LUSC	2	68	MALE	M0	N1	T4	Stage IIIB	NA	NA
TCGA-66-2794-01	LUSC	2	64	MALE	M0	N2	T4	Stage IIIB	YES	0
TCGA-66-2795-01	LUSC	2	68	MALE	M0	N1	T4	Stage IIIB	NA	NA
TCGA-66-2800-01	LUSC	2	70	MALE	M0	N0	T4	Stage IIIB	NO	0
TCGA-67-3770-01	LUAD	1	70	FEMALE	M0	N0	T1	Stage IA	NA	NA
TCGA-67-3771-01	LUAD	2	77	FEMALE	M0	N0	T1	Stage IA	NA	NA
TCGA-67-3772-01	LUAD	1	82	FEMALE	M0	N0	T2	Stage IB	NA	NA
TCGA-67-3773-01	LUAD	1	84	FEMALE	M0	N0	T2	Stage IB	NA	NA
TCGA-67-3774-01	LUAD	1	73	FEMALE	M0	N0	T2	Stage IB	NA	NA
TCGA-67-4679-01	LUAD	1	69	MALE	M0	N0	T3	[Discrepancy]	NA	NA
TCGA-67-6215-01	LUAD	1	52	FEMALE	M0	N0	T2a	Stage IB	NO	0
TCGA-67-6216-01	LUAD	1	57	FEMALE	M0	N0	T1a	Stage IA	NO	0
TCGA-67-6217-01	LUAD	1	73	FEMALE	M0	N1	T2a	Stage IIA	NO	1
TCGA-68-7755-01	LUSC	2	60	FEMALE	M0	N1	T1b	Stage IIA	NO	0
TCGA-68-7756-01	LUSC	1	84	MALE	MX	N1	T4	Stage IIIA	YES	0
TCGA-68-7757-01	LUSC	1	74	MALE	MX	N0	T1b	Stage IA	NO	0
TCGA-68-8250-01	LUSC	1	66	MALE	MX	N0	T1a	Stage IA	NO	0
TCGA-68-8251-01	LUSC	1	78	MALE	M0	N0	T2a	Stage IB	NO	0
TCGA-68-A59I-01	LUSC	1	73	FEMALE	M0	N1	T3	Stage IIIA	YES	1
TCGA-68-A59J-01	LUSC	2	74	FEMALE	MX	N0	T2a	Stage IB	NO	0
TCGA-69-7760-01	LUAD	2	73	MALE	M0	N0	T3	Stage IIB	NO	0
TCGA-69-7761-01	LUAD	1	84	MALE	MX	N0	T2a	Stage IB	NO	0
TCGA-69-7763-01	LUAD	1	69	MALE	M0	N0	T1b	Stage IA	NO	0
TCGA-69-7764-01	LUAD	1	75	MALE	M0	N0	T1b	Stage IA	NO	0
TCGA-69-7765-01	LUAD	1	56	MALE	MX	N0	T4	[Discrepancy]	NO	0
TCGA-69-7973-01	LUAD	1	42	FEMALE	M0	N0	T2a	Stage IB	NO	0
TCGA-69-7974-01	LUAD	1	54	FEMALE	MX	N2	T2a	Stage IIIA	YES	0
TCGA-69-7978-01	LUAD	1	59	MALE	MX	N1	T2b	Stage IIB	NO	0
TCGA-69-7979-01	LUAD	2	71	FEMALE	MX	N0	T2a	Stage IB	NA	NA
TCGA-69-7980-01	LUAD	2	70	FEMALE	M0	N0	T1b	Stage I	NO	0
TCGA-69-8253-01	LUAD	1	59	FEMALE	MX	N1	T1a	Stage IIA	NO	0
TCGA-69-8254-01	LUAD	1	85	MALE	NA	NA	T2b	NA	NO	0
TCGA-69-8255-01	LUAD	2	71	MALE	M0	N0	T1a	Stage IA	NO	0
TCGA-69-8453-01	LUAD	1	77	MALE	MX	N0	T3	Stage IIB	NO	0
TCGA-69-A59K-01	LUAD	2	60	FEMALE	M0	N0	T3	Stage IIB	NO	0
TCGA-70-6722-01	LUSC	1	47	MALE	M0	N1	T3	Stage IIIA	YES	1
TCGA-70-6723-01	LUSC	2	65	MALE	M0	N0	T3	Stage IIA	YES	1
TCGA-71-6725-01	LUAD	1	48	FEMALE	M0	N0	T2	Stage IB	NO	1
TCGA-71-8520-01	LUAD	1	60	FEMALE	M0	N0	T2	Stage IB	YES	1
TCGA-73-4658-01	LUAD	1	80	FEMALE	M0	N0	T2	Stage IB	NO	0
TCGA-73-4659-01	LUAD	1	66	MALE	M0	N2	T2	Stage IIIA	NO	1
TCGA-73-4662-01	LUAD	1	65	FEMALE	M0	N0	T1	Stage IA	NO	0
TCGA-73-4666-01	LUAD	1	52	FEMALE	M1	N0	T1	Stage IV	YES	NA
TCGA-73-4668-01	LUAD	1	66	FEMALE	M0	N1	T2	Stage IIB	NO	1
TCGA-73-4670-01	LUAD	1	69	FEMALE	M1	N0	T2	Stage IV	NO	0
TCGA-73-4675-01	LUAD	1	59	MALE	M0	N1	T3	Stage IIIA	NO	1
TCGA-73-4676-01	LUAD	1	45	MALE	M0	N1	T2a	Stage IIA	YES	NA
TCGA-73-4677-01	LUAD	2	74	MALE	M0	N0	T2a	[Discrepancy]	NO	0
TCGA-73-7498-01	LUAD	1	58	FEMALE	M0	N0	T1b	Stage IA	NO	0
TCGA-73-7499-01	LUAD	1	81	FEMALE	M0	N0	T2a	Stage IB	NO	1
TCGA-73-A9RS-01	LUAD	1	41	MALE	M0	N0	T3	Stage IIB	YES	0
TCGA-75-5125-01	LUAD	1	NA	MALE	M0	N1	T2	Stage IIB	NO	1
TCGA-75-5146-01	LUAD	1	NA	MALE	M0	N0	T2	Stage IB	NO	1
TCGA-75-5147-01	LUAD	2	NA	FEMALE	M0	N0	T2	Stage IB	NO	0
TCGA-75-6206-01	LUAD	1	NA	MALE	M0	N0	T2	Stage IB	NO	0
TCGA-75-6212-01	LUAD	1	NA	FEMALE	M0	N1	T2	Stage IIB	NO	1
TCGA-75-6214-01	LUAD	2	NA	FEMALE	M0	N2	T2	Stage IIIA	NO	1
TCGA-75-7025-01	LUAD	1	NA	MALE	M0	N0	T2	Stage IB	NO	1
TCGA-75-7027-01	LUAD	2	NA	MALE	M0	N0	T2	Stage IB	NO	1
TCGA-77-6842-01	LUSC	2	79	MALE	M0	N1	T2	Stage IIB	NO	1
TCGA-77-6843-01	LUSC	1	74	MALE	M0	N1	T1	Stage IIA	NO	NA
TCGA-77-6844-01	LUSC	1	74	MALE	M0	N1	T3	Stage IIIA	YES	1
TCGA-77-6845-01	LUSC	2	69	MALE	M0	N0	T3	Stage IIB	NO	0
TCGA-77-7138-01	LUSC	1	67	MALE	M0	N0	T2	Stage IB	NO	NA
TCGA-77-7139-01	LUSC	1	56	MALE	M0	N1	T2	Stage IIB	NA	NA
TCGA-77-7140-01	LUSC	1	69	FEMALE	M0	N1	T2	Stage IIB	NO	1
TCGA-77-7141-01	LUSC	1	64	MALE	M0	N0	T2	Stage IB	NA	NA
TCGA-77-7142-01	LUSC	2	59	FEMALE	M0	N0	T2	Stage IB	NA	NA
TCGA-77-7335-01	LUSC	1	62	FEMALE	M0	N2	T4	Stage IIIB	NO	NA
TCGA-77-7337-01	LUSC	1	65	MALE	M0	N1	T2	Stage IIB	NO	NA
TCGA-77-7338-01	LUSC	2	64	MALE	M0	N0	T2	Stage IB	NO	0
TCGA-77-7463-01	LUSC	1	75	MALE	M0	N0	T2	Stage IB	NO	NA
TCGA-77-7465-01	LUSC	2	58	MALE	M0	N1	T2a	Stage IIA	NA	NA
TCGA-77-8007-01	LUSC	1	68	MALE	M0	N1	T2	Stage IIB	NA	1
TCGA-77-8008-01	LUSC	1	68	MALE	M0	N0	T2	Stage IB	NO	NA
TCGA-77-8009-01	LUSC	2	68	MALE	M0	N1	T2	Stage IIB	NO	1
TCGA-77-8128-01	LUSC	2	60	MALE	M0	N2	T2	Stage IIIA	NO	NA
TCGA-77-8130-01	LUSC	2	69	MALE	M0	N1	T2	Stage IIB	NO	1
TCGA-77-8131-01	LUSC	1	72	MALE	M0	NX	T2	Stage IB	NA	NA
TCGA-77-8133-01	LUSC	1	74	MALE	M0	N1	T1	Stage IIA	NO	NA
TCGA-77-8136-01	LUSC	1	74	FEMALE	M0	N1	T2	Stage IIB	NO	0
TCGA-77-8138-01	LUSC	1	74	MALE	M0	N0	T2	Stage IB	NO	0
TCGA-77-8139-01	LUSC	1	72	MALE	M0	N0	T3	Stage IIB	NO	0
TCGA-77-8140-01	LUSC	2	66	FEMALE	M0	N1	T2	Stage IIB	NO	NA
TCGA-77-8143-01	LUSC	1	76	MALE	M0	N2	T2	Stage IIIA	YES	NA
TCGA-77-8144-01	LUSC	1	70	MALE	M0	N0	T2	Stage IB	NO	NA
TCGA-77-8145-01	LUSC	2	73	MALE	M0	N1	T4	Stage IIIB	YES	NA
TCGA-77-8146-01	LUSC	1	72	MALE	M0	N0	T1	Stage IA	NO	NA
TCGA-77-8148-01	LUSC	2	68	MALE	M0	N1	T3	Stage IIIA	NO	NA
TCGA-77-8150-01	LUSC	1	64	MALE	M0	N1	T3	Stage IIIA	NO	1
TCGA-77-8153-01	LUSC	1	77	FEMALE	M0	N0	T2	Stage IB	NO	0
TCGA-77-8154-01	LUSC	1	67	MALE	M0	N0	T1	Stage IA	NO	0
TCGA-77-8156-01	LUSC	2	60	MALE	M0	N0	T2a	Stage IB	NO	NA
TCGA-77-A5FZ-01	LUSC	1	64	MALE	M0	N0	T4	Stage IIIB	NO	NA
TCGA-77-A5G1-01	LUSC	2	75	MALE	M0	N1	T3	Stage IIIA	NO	NA
TCGA-77-A5G3-01	LUSC	1	63	MALE	M0	N1	T2	Stage IIB	NO	0
TCGA-77-A5G6-01	LUSC	2	66	MALE	M0	N2	T2	Stage IIIA	NO	NA
TCGA-77-A5G7-01	LUSC	1	63	MALE	M0	N0	T1	Stage IA	NO	NA
TCGA-77-A5G8-01	LUSC	1	70	MALE	M0	N0	T3	Stage IIB	NA	NA
TCGA-77-A5GA-01	LUSC	1	76	MALE	M0	N0	T2a	Stage IB	NO	NA
TCGA-77-A5GB-01	LUSC	1	90	MALE	M0	NX	T2a	Stage IB	NO	NA
TCGA-77-A5GF-01	LUSC	2	70	MALE	M0	N1	T2a	Stage IIA	NO	NA
TCGA-77-A5GH-01	LUSC	2	81	MALE	M0	N0	T2a	Stage IB	NO	NA
TCGA-78-7143-01	LUAD	1	62	FEMALE	M0	N0	T2	Stage IB	NA	1
TCGA-78-7145-01	LUAD	1	52	FEMALE	M1	N1	T4	Stage IV	NO	1
TCGA-78-7146-01	LUAD	2	71	FEMALE	M0	N2	T2	Stage IIIA	NO	NA
TCGA-78-7147-01	LUAD	1	67	FEMALE	M0	N1	T2	Stage IIB	NO	1
TCGA-78-7148-01	LUAD	1	71	MALE	M0	N1	T2	Stage IIB	NO	1
TCGA-78-7149-01	LUAD	1	71	MALE	M0	N0	T4	Stage IIIB	NO	NA
TCGA-78-7150-01	LUAD	2	59	MALE	M0	N1	T2	Stage IIB	NO	1
TCGA-78-7152-01	LUAD	1	65	MALE	M0	N0	T2	Stage IB	NO	1
TCGA-78-7153-01	LUAD	1	65	FEMALE	M0	N0	T2	Stage IB	NO	NA
TCGA-78-7154-01	LUAD	2	72	MALE	M0	N2	T3	Stage IIIA	NA	NA
TCGA-78-7155-01	LUAD	2	68	MALE	M0	N0	T2	Stage IB	NA	1
TCGA-78-7156-01	LUAD	1	62	MALE	M1	N1	T4	Stage IV	NO	NA
TCGA-78-7158-01	LUAD	1	59	FEMALE	M0	N2	T4	Stage IIIB	NO	1
TCGA-78-7159-01	LUAD	1	60	FEMALE	M0	NX	T1	Stage IA	NO	NA
TCGA-78-7160-01	LUAD	1	61	MALE	M1	N2	T4	Stage IV	NO	NA
TCGA-78-7161-01	LUAD	2	69	FEMALE	M0	N0	T3	Stage IIB	NO	1
TCGA-78-7162-01	LUAD	1	75	MALE	M0	N0	T1	Stage IA	NO	1
TCGA-78-7163-01	LUAD	1	60	MALE	M0	N0	T2	Stage IB	NO	NA
TCGA-78-7166-01	LUAD	1	84	MALE	M0	N1	T2	Stage IIB	YES	0
TCGA-78-7167-01	LUAD	1	77	MALE	M1	N0	T2	Stage IV	NO	1
TCGA-78-7220-01	LUAD	2	53	FEMALE	M0	N2	T2	Stage IIIA	YES	1
TCGA-78-7535-01	LUAD	1	45	MALE	M0	N0	T2	Stage IB	NO	1
TCGA-78-7536-01	LUAD	1	69	MALE	M0	N2	T2	Stage IIIA	YES	1
TCGA-78-7537-01	LUAD	1	72	MALE	M0	N0	T2	Stage IB	NO	NA
TCGA-78-7539-01	LUAD	1	75	FEMALE	M0	N0	T2b	Stage IIA	NO	1
TCGA-78-7540-01	LUAD	1	66	FEMALE	M0	N0	T2	Stage IB	NA	NA
TCGA-78-7542-01	LUAD	2	56	MALE	M0	N0	T2	Stage IB	NA	NA
TCGA-78-7633-01	LUAD	1	67	MALE	M0	N0	T2	Stage IB	NA	1
TCGA-78-8640-01	LUAD	1	59	MALE	M0	N1	T1	Stage IIA	NO	0
TCGA-78-8648-01	LUAD	1	58	FEMALE	M0	N0	T3	Stage IIB	NO	NA
TCGA-78-8655-01	LUAD	1	77	FEMALE	M0	N0	T1	Stage IA	NO	NA
TCGA-78-8660-01	LUAD	1	69	MALE	M0	N1	T2	Stage IIB	YES	NA
TCGA-78-8662-01	LUAD	2	53	FEMALE	M0	N0	T2	Stage IB	NO	NA
TCGA-80-5608-01	LUAD	1	NA	FEMALE	M0	N0	T1	Stage IA	NO	0
TCGA-80-5611-01	LUAD	1	NA	MALE	M0	N0	T2	Stage IB	NO	0
TCGA-83-5908-01	LUAD	1	59	FEMALE	M0	N0	T1	Stage IA	NO	0
TCGA-85-6175-01	LUSC	1	63	FEMALE	M0	N0	T3	Stage IIB	NO	0
TCGA-85-6560-01	LUSC	2	59	MALE	M0	N1	T1b	Stage IIA	NO	0
TCGA-85-6561-01	LUSC	1	66	MALE	M0	NX	T2a	Stage IB	YES	0
TCGA-85-6798-01	LUSC	1	57	MALE	M0	N1	T3	Stage IIIA	NO	1
TCGA-85-7696-01	LUSC	2	64	MALE	M0	N0	T1	Stage IA	NO	0
TCGA-85-7697-01	LUSC	1	49	MALE	M0	N0	T3	Stage IIB	NO	0
TCGA-85-7698-01	LUSC	1	48	MALE	M0	N0	T1b	Stage IA	NO	1
TCGA-85-7699-01	LUSC	2	73	MALE	M0	N0	T4	Stage IIIA	NO	1
TCGA-85-7710-01	LUSC	1	59	FEMALE	M0	N0	T1b	Stage IA	NO	0
TCGA-85-7843-01	LUSC	1	50	MALE	M0	N1	T2a	Stage IIA	NA	NA
TCGA-85-7844-01	LUSC	1	71	MALE	M0	N0	T2a	Stage IB	NO	0
TCGA-85-7950-01	LUSC	2	46	MALE	M0	N0	T2a	Stage IB	NO	0
TCGA-85-8048-01	LUSC	2	62	MALE	M0	N0	T1	Stage IA	NO	0
TCGA-85-8049-01	LUSC	1	57	MALE	M0	N0	T2a	Stage IB	NO	0
TCGA-85-8052-01	LUSC	1	53	MALE	M0	N0	T3	Stage IIB	NO	0
TCGA-85-8070-01	LUSC	1	71	MALE	M0	N0	T2	Stage IB	NO	0
TCGA-85-8071-01	LUSC	2	52	MALE	M0	N1	T1a	Stage IIA	NO	0
TCGA-85-8072-01	LUSC	1	60	MALE	M0	N0	T1a	Stage IA	NO	0
TCGA-85-8276-01	LUSC	2	62	MALE	M0	N1	T1b	Stage IIA	NO	1
TCGA-85-8277-01	LUSC	1	70	MALE	M0	N1	T3	Stage IIIA	NO	0
TCGA-85-8287-01	LUSC	2	72	MALE	M0	N0	T1b	Stage IA	NO	0
TCGA-85-8288-01	LUSC	2	70	MALE	M0	N1	T1b	Stage IIA	NO	0
TCGA-85-8350-01	LUSC	2	61	MALE	M0	N0	T1b	Stage IA	NO	0
TCGA-85-8351-01	LUSC	1	72	MALE	M0	N1	T2a	Stage IIA	NO	0
TCGA-85-8352-01	LUSC	2	67	MALE	M0	N1	T3	Stage IIIA	NO	1
TCGA-85-8353-01	LUSC	1	72	MALE	M0	N1	T3	Stage IIIA	NO	0
TCGA-85-8354-01	LUSC	2	53	MALE	M0	N0	T2a	Stage IB	NO	0
TCGA-85-8355-01	LUSC	2	63	MALE	M0	N0	T1a	Stage IA	NO	0
TCGA-85-8479-01	LUSC	1	66	MALE	M0	N0	T1a	Stage IA	NA	NA
TCGA-85-8481-01	LUSC	1	70	MALE	M0	N0	T3	Stage IIB	NO	NA
TCGA-85-8580-01	LUSC	2	52	FEMALE	M0	N0	T2a	Stage IB	NO	0
TCGA-85-8582-01	LUSC	1	49	MALE	M0	N0	T1a	Stage IA	NO	0
TCGA-85-8584-01	LUSC	1	71	MALE	M0	N1	T2a	Stage IIA	NA	NA
TCGA-85-8664-01	LUSC	2	73	MALE	M0	N1	T2b	Stage IIB	NO	1
TCGA-85-8666-01	LUSC	2	65	MALE	M0	N0	T2a	Stage IB	NO	0
TCGA-85-A4CL-01	LUSC	1	65	MALE	M0	N0	T1b	Stage IA	NO	NA
TCGA-85-A4CN-01	LUSC	2	56	FEMALE	M0	N1	T2b	Stage IIB	YES	0
TCGA-85-A4JB-01	LUSC	1	74	MALE	M0	N0	T3	Stage IIB	NO	0
TCGA-85-A4JC-01	LUSC	1	84	MALE	M0	N0	T2b	Stage IIA	NO	1
TCGA-85-A4PA-01	LUSC	1	61	MALE	M0	N0	T2a	Stage IB	NO	0
TCGA-85-A4QQ-01	LUSC	1	68	MALE	M0	N0	T2a	Stage IB	NO	NA
TCGA-85-A4QR-01	LUSC	2	67	MALE	M0	N0	T2a	Stage IB	NO	0
TCGA-85-A50M-01	LUSC	1	47	MALE	M0	N0	T2b	Stage IIA	NO	0
TCGA-85-A50Z-01	LUSC	1	57	MALE	M0	N0	T2b	Stage IIA	NO	1
TCGA-85-A510-01	LUSC	1	74	FEMALE	M0	N1	T2b	Stage IIB	NO	1
TCGA-85-A511-01	LUSC	2	62	MALE	M0	N1	T2b	Stage IIB	NO	1
TCGA-85-A512-01	LUSC	1	46	MALE	M0	N1	T1b	Stage IIA	NO	0
TCGA-85-A513-01	LUSC	1	60	FEMALE	M0	NX	T1a	Stage IA	NO	0
TCGA-85-A53L-01	LUSC	1	63	MALE	M0	N0	T2b	Stage IIA	NO	0
TCGA-85-A5B5-01	LUSC	1	58	MALE	M0	N0	T1b	Stage IA	NO	0
TCGA-86-6562-01	LUAD	1	52	MALE	M0	N1	T2a	Stage IIA	NO	1
TCGA-86-6851-01	LUAD	1	73	FEMALE	M0	N1	T1b	Stage IIA	NO	0
TCGA-86-7701-01	LUAD	1	66	MALE	M1	N0	T2	Stage IV	NO	1
TCGA-86-7711-01	LUAD	1	70	MALE	M0	N1	T2a	Stage IIA	NO	0
TCGA-86-7713-01	LUAD	2	70	MALE	M0	N0	T2b	Stage IIA	NO	0
TCGA-86-7714-01	LUAD	1	61	FEMALE	M0	N2	T1b	Stage IIIA	NO	0
TCGA-86-7953-01	LUAD	1	69	FEMALE	M0	N0	T1b	Stage IA	NO	0
TCGA-86-7954-01	LUAD	1	68	FEMALE	M0	N0	T2	Stage IB	NO	0
TCGA-86-7955-01	LUAD	1	62	MALE	M0	N0	T2a	Stage IB	YES	1
TCGA-86-8054-01	LUAD	1	61	MALE	M0	N1	T2b	Stage IIB	NO	0
TCGA-86-8055-01	LUAD	2	79	MALE	M0	N1	T2a	Stage IIA	NO	0
TCGA-86-8056-01	LUAD	1	63	FEMALE	M0	N0	T4	Stage IIIA	NA	0
TCGA-86-8073-01	LUAD	1	58	MALE	M0	N0	T2a	Stage IB	NO	0
TCGA-86-8074-01	LUAD	1	62	FEMALE	M0	N1	T1b	Stage IIA	NA	NA
TCGA-86-8075-01	LUAD	1	66	FEMALE	M0	N0	T2	Stage IB	NO	0
TCGA-86-8076-01	LUAD	1	42	MALE	M0	N0	T1	Stage IA	NO	0
TCGA-86-8278-01	LUAD	1	63	FEMALE	M0	N1	T2	Stage IIB	NO	0
TCGA-86-8279-01	LUAD	1	46	MALE	M0	N1	T2a	Stage IIA	YES	0
TCGA-86-8280-01	LUAD	1	54	FEMALE	M0	N0	T2b	Stage IIA	NO	0
TCGA-86-8358-01	LUAD	1	44	MALE	M0	N0	T2a	Stage IB	NO	0
TCGA-86-8359-01	LUAD	1	52	MALE	M0	N2	T3	Stage IIIA	NA	NA
TCGA-86-8585-01	LUAD	1	57	MALE	M0	N0	T2a	Stage IB	NO	0
TCGA-86-8668-01	LUAD	1	61	FEMALE	M0	N0	T1b	Stage IA	NO	0
TCGA-86-8669-01	LUAD	1	64	MALE	M0	N0	T1b	Stage IA	NO	1
TCGA-86-8671-01	LUAD	1	72	FEMALE	M0	N1	T2b	Stage IIB	NO	0
TCGA-86-8672-01	LUAD	1	59	MALE	M0	N0	T3	Stage IIB	NO	0
TCGA-86-8673-01	LUAD	1	61	MALE	M0	N0	T2	Stage IB	NO	1
TCGA-86-8674-01	LUAD	1	50	MALE	M0	N1	T2a	Stage IIA	NO	0
TCGA-86-A456-01	LUAD	1	78	FEMALE	M0	N0	T1a	Stage IA	NO	0
TCGA-86-A4D0-01	LUAD	1	48	MALE	M0	N0	T2b	Stage IIA	NO	0
TCGA-86-A4JF-01	LUAD	1	56	MALE	M0	N0	T3	Stage IIB	NO	0
TCGA-86-A4P7-01	LUAD	1	63	FEMALE	M0	N0	T2a	Stage IB	NO	0
TCGA-86-A4P8-01	LUAD	1	59	FEMALE	MX	N2	T1b	Stage IIIA	YES	0
TCGA-90-6837-01	LUSC	1	64	MALE	MX	N0	T3	Stage IIB	NO	0
TCGA-90-7766-01	LUSC	1	66	FEMALE	MX	N0	T1b	Stage IA	NO	1
TCGA-90-7767-01	LUSC	2	56	MALE	MX	N1	T2b	Stage IIB	NA	NA
TCGA-90-7769-01	LUSC	2	55	MALE	MX	N1	T2b	Stage IIB	NO	0
TCGA-90-7964-01	LUSC	1	70	MALE	MX	N0	T2a	Stage IB	NO	0
TCGA-90-A4ED-01	LUSC	1	69	MALE	MX	N0	T2a	Stage IB	NO	0
TCGA-90-A4EE-01	LUSC	2	53	MALE	MX	N1	T2a	Stage IIA	NO	0
TCGA-90-A59Q-01	LUSC	2	61	FEMALE	MX	N1	T2a	Stage IIA	YES	1
TCGA-91-6828-01	LUAD	1	70	MALE	M0	N0	T1a	Stage IA	NO	0
TCGA-91-6829-01	LUAD	2	78	MALE	MX	N0	T2	Stage IB	NO	0
TCGA-91-6830-01	LUAD	1	65	FEMALE	MX	N1	T1	Stage IIA	NO	1
TCGA-91-6831-01	LUAD	1	66	MALE	MX	N0	T2	Stage IB	NO	0
TCGA-91-6835-01	LUAD	1	81	FEMALE	M0	N0	T1	Stage IA	NO	0
TCGA-91-6836-01	LUAD	1	52	FEMALE	MX	N0	T2	Stage IB	NO	0
TCGA-91-6840-01	LUAD	2	59	FEMALE	M0	N0	T1b	Stage IA	NO	0
TCGA-91-6847-01	LUAD	1	62	FEMALE	MX	N0	T2	Stage IB	YES	1
TCGA-91-6848-01	LUAD	2	59	MALE	MX	N2	T2	Stage IIIA	NO	0
TCGA-91-6849-01	LUAD	1	75	FEMALE	MX	N2	T2	Stage IIIA	NA	NA
TCGA-91-7771-01	LUAD	2	62	MALE	MX	N0	T3	Stage IIB	NO	0
TCGA-91-8496-01	LUAD	1	63	FEMALE	MX	NX	T2a	Stage IB	NO	0
TCGA-91-8497-01	LUAD	1	75	FEMALE	MX	N0	T1a	Stage IA	NO	0
TCGA-91-8499-01	LUAD	1	76	FEMALE	MX	N0	T1b	Stage IA	NO	0
TCGA-91-A4BC-01	LUAD	2	59	MALE	MX	N0	T2b	Stage IIA	NA	NA
TCGA-91-A4BD-01	LUAD	1	78	MALE	MX	N1	T1b	Stage IIA	NO	0
TCGA-92-7340-01	LUSC	1	45	FEMALE	MX	N1	T2a	Stage IIA	NO	0
TCGA-92-7341-01	LUSC	1	71	MALE	MX	N0	T2a	Stage IB	NO	0
TCGA-92-8063-01	LUSC	2	52	MALE	MX	N2	T2b	Stage IIIA	YES	0
TCGA-92-8064-01	LUSC	1	58	MALE	MX	N0	T2b	[Discrepancy]	NO	0
TCGA-92-8065-01	LUSC	1	74	FEMALE	MX	N0	T3	Stage IIB	NO	0
TCGA-93-7347-01	LUAD	1	76	FEMALE	MX	N0	T1a	Stage IA	NO	0
TCGA-93-7348-01	LUAD	1	75	FEMALE	MX	N0	T1a	Stage IA	NO	0
TCGA-93-8067-01	LUAD	1	77	MALE	MX	N0	T2a	Stage IB	NO	0
TCGA-93-A4JN-01	LUAD	1	71	MALE	M1a	N0	T2a	Stage IV	NO	0
TCGA-93-A4JO-01	LUAD	1	70	MALE	MX	N0	T1a	Stage IA	NO	0
TCGA-93-A4JP-01	LUAD	1	64	MALE	M1b	NX	TX	Stage IV	NO	1
TCGA-93-A4JQ-01	LUAD	2	49	MALE	MX	N0	T1b	Stage IA	NO	0
TCGA-94-7033-01	LUSC	1	73	MALE	MX	N0	T2	Stage IB	NO	0
TCGA-94-7557-01	LUSC	2	73	MALE	M0	N0	T2	Stage IB	NO	0
TCGA-94-7943-01	LUSC	2	80	MALE	MX	NX	T1b	Stage IA	NO	1
TCGA-94-8035-01	LUSC	1	64	MALE	MX	N0	T3	Stage IIB	NO	0
TCGA-94-8490-01	LUSC	2	70	MALE	M0	N0	T3	Stage IIB	NO	0
TCGA-94-8491-01	LUSC	1	73	MALE	M0	N1	T2a	Stage IIA	NO	1
TCGA-94-A4VJ-01	LUSC	1	71	FEMALE	M0	N0	T1b	Stage IA	NO	0
TCGA-94-A5I4-01	LUSC	2	61	MALE	MX	N1	T2a	Stage IIA	NO	1
TCGA-94-A5I6-01	LUSC	1	62	MALE	M0	N0	T3	Stage IIB	NO	1
TCGA-95-7039-01	LUAD	1	54	FEMALE	MX	N0	T3	Stage IIB	NO	1
TCGA-95-7043-01	LUAD	2	63	FEMALE	MX	N0	T1a	Stage IA	NA	NA
TCGA-95-7562-01	LUAD	1	71	MALE	M0	N1	T2a	Stage IIA	NO	0
TCGA-95-7567-01	LUAD	1	61	MALE	M0	N1	T2b	Stage IIB	NO	0
TCGA-95-7944-01	LUAD	1	71	MALE	M0	N0	T1a	Stage IA	NO	0
TCGA-95-7947-01	LUAD	1	67	MALE	M0	N0	T1a	Stage IA	NO	0
TCGA-95-7948-01	LUAD	1	42	FEMALE	M0	N0	T2a	Stage IB	NO	0
TCGA-95-8039-01	LUAD	1	72	MALE	MX	N0	T1	Stage IA	NO	1
TCGA-95-8494-01	LUAD	1	67	MALE	M0	N1	T2a	Stage IIA	NO	0
TCGA-95-A4VK-01	LUAD	1	74	FEMALE	M0	N2	T2b	Stage IIIA	YES	1
TCGA-95-A4VN-01	LUAD	1	62	FEMALE	M0	N1	T2a	Stage IIA	NO	0
TCGA-95-A4VP-01	LUAD	1	66	FEMALE	M0	N2	T2b	Stage IIIA	NO	1
TCGA-96-7544-01	LUSC	1	83	MALE	MX	N1	T2	Stage IIB	NO	NA
TCGA-96-7545-01	LUSC	1	73	MALE	MX	N0	T1	Stage IA	NO	1
TCGA-96-8169-01	LUSC	1	67	FEMALE	M0	N0	T1a	Stage IA	NO	0
TCGA-96-8170-01	LUSC	1	75	FEMALE	M0	N1	T1a	Stage IIA	NO	0
TCGA-96-A4JK-01	LUSC	2	65	MALE	M0	N1	T2a	Stage IIA	NO	0
TCGA-96-A4JL-01	LUSC	1	78	FEMALE	M0	N1	T2a	Stage IIA	NO	0
TCGA-97-7546-01	LUAD	1	76	FEMALE	MX	N0	T1	Stage IA	YES	1
TCGA-97-7547-01	LUAD	1	67	FEMALE	MX	N0	T2	Stage IB	NO	1
TCGA-97-7552-01	LUAD	1	70	MALE	MX	N0	T2	Stage IB	NO	1
TCGA-97-7553-01	LUAD	1	58	FEMALE	MX	N0	T1	Stage IA	NO	0
TCGA-97-7554-01	LUAD	1	83	FEMALE	M0	N2	T2a	Stage IIIA	NO	0
TCGA-97-7937-01	LUAD	1	65	MALE	MX	N0	T2a	Stage IB	NO	0
TCGA-97-7938-01	LUAD	2	76	FEMALE	MX	N0	T1a	Stage IA	NO	0
TCGA-97-7941-01	LUAD	1	72	FEMALE	MX	N0	T1b	Stage IA	NO	0
TCGA-97-8171-01	LUAD	1	81	MALE	M1a	N2	T2a	Stage IV	NO	1
TCGA-97-8172-01	LUAD	1	75	FEMALE	M0	N0	T2a	Stage IB	NO	0
TCGA-97-8174-01	LUAD	1	67	MALE	M0	N0	T2b	Stage IIA	NO	0
TCGA-97-8175-01	LUAD	1	55	FEMALE	M0	N0	T2a	Stage IB	NO	1
TCGA-97-8176-01	LUAD	2	63	MALE	M0	N1	T3	Stage IIIA	YES	0
TCGA-97-8177-01	LUAD	1	59	FEMALE	M0	N0	T2a	Stage IB	NO	0
TCGA-97-8179-01	LUAD	1	72	MALE	M0	N0	T1a	Stage IA	NO	0
TCGA-97-8547-01	LUAD	1	78	FEMALE	MX	N2	T2a	Stage IIIA	NO	0
TCGA-97-8552-01	LUAD	1	55	FEMALE	MX	N0	T1a	Stage I	NO	0
TCGA-97-A4LX-01	LUAD	1	81	MALE	M0	N0	T2a	Stage IB	NO	0
TCGA-97-A4M0-01	LUAD	1	60	FEMALE	M0	N0	T2a	Stage IB	NO	0
TCGA-97-A4M1-01	LUAD	1	52	FEMALE	M0	N0	T1a	Stage IA	NO	0
TCGA-97-A4M2-01	LUAD	1	66	MALE	M0	N0	T1a	Stage IA	NO	0
TCGA-97-A4M3-01	LUAD	1	69	FEMALE	M0	N0	T1b	Stage IA	NO	1
TCGA-97-A4M5-01	LUAD	2	83	MALE	M0	N0	T1b	Stage IA	NO	0
TCGA-97-A4M6-01	LUAD	1	45	FEMALE	M0	N0	T1a	Stage IA	NO	0
TCGA-97-A4M7-01	LUAD	1	74	MALE	M0	N0	T1b	Stage IA	NO	0
TCGA-98-7454-01	LUSC	2	73	MALE	M0	N0	T2a	Stage IB	NO	0
TCGA-98-8020-01	LUSC	2	56	FEMALE	M0	N2	T2	Stage IIIA	NO	NA
TCGA-98-8021-01	LUSC	2	75	FEMALE	M0	N0	T1a	Stage IA	NO	1
TCGA-98-8022-01	LUSC	1	61	MALE	M0	N0	T1a	Stage IA	NO	0
TCGA-98-8023-01	LUSC	2	70	MALE	M0	N1	T3	Stage IIIA	NO	0
TCGA-98-A538-01	LUSC	2	67	MALE	M0	N0	T3	Stage IIB	NO	0
TCGA-98-A539-01	LUSC	1	63	MALE	M0	N0	T3	Stage IIB	NO	1
TCGA-98-A53A-01	LUSC	1	70	MALE	M0	N0	T2a	Stage IB	NO	0
TCGA-98-A53B-01	LUSC	1	69	MALE	M0	N0	T2a	Stage IB	NO	0
TCGA-98-A53C-01	LUSC	1	77	FEMALE	M0	N0	T1a	Stage IA	NO	0
TCGA-98-A53D-01	LUSC	1	68	MALE	M0	N0	T3	Stage IIB	NO	1
TCGA-98-A53H-01	LUSC	1	76	FEMALE	M0	N0	T1a	Stage IA	NO	1
TCGA-98-A53I-01	LUSC	2	64	MALE	M0	N1	T2a	Stage IIA	NO	0
TCGA-98-A53J-01	LUSC	1	77	MALE	M0	N0	T2a	Stage IB	NO	0
TCGA-99-7458-01	LUAD	1	74	FEMALE	M0	N0	T4	Stage IIIA	NO	0
TCGA-99-8025-01	LUAD	1	72	FEMALE	M0	N2	T3	Stage IIIA	NO	0
TCGA-99-8028-01	LUAD	1	50	FEMALE	M0	N0	T1a	Stage IA	NO	0
TCGA-99-8032-01	LUAD	1	61	MALE	M0	N0	T1a	Stage IA	NO	NA
TCGA-99-8033-01	LUAD	1	74	FEMALE	M1	NX	TX	Stage IV	YES	0
TCGA-99-AA5R-01	LUAD	1	70	FEMALE	M0	N0	T1a	Stage IA	NO	0
TCGA-J1-A4AH-01	LUSC	2	70	MALE	MX	N0	T2b	Stage IIA	NO	0
TCGA-J2-8192-01	LUAD	1	65	FEMALE	MX	N1	T2a	Stage IIA	NO	1
TCGA-J2-8194-01	LUAD	1	69	FEMALE	MX	N0	T3	Stage IIB	YES	1
TCGA-J2-A4AD-01	LUAD	1	61	FEMALE	MX	N0	T1a	Stage IA	NO	1
TCGA-J2-A4AE-01	LUAD	1	77	FEMALE	MX	N0	T1a	Stage IA	NO	0
TCGA-J2-A4AG-01	LUAD	1	66	FEMALE	MX	N0	T1b	Stage IA	NO	0
TCGA-L3-A4E7-01	LUSC	1	71	MALE	M0	N0	T2a	Stage IB	NO	0
TCGA-L3-A524-01	LUSC	2	45	FEMALE	M0	N0	T3	Stage IIB	NO	0
TCGA-L4-A4E5-01	LUAD	1	48	FEMALE	M0	N0	T1	Stage I	NO	0
TCGA-L4-A4E6-01	LUAD	1	67	MALE	M0	N0	T1	Stage IA	NO	0
TCGA-L9-A443-01	LUAD	1	63	FEMALE	MX	N0	T1a	Stage IA	NO	0
TCGA-L9-A444-01	LUAD	1	60	FEMALE	MX	N0	T1a	Stage IA	NO	0
TCGA-L9-A50W-01	LUAD	2	75	MALE	MX	N1	T1b	Stage IIA	NO	1
TCGA-L9-A5IP-01	LUAD	1	40	FEMALE	M1b	N2	T3	Stage IV	NO	NA
TCGA-L9-A743-01	LUAD	1	56	MALE	M0	N1	T2a	Stage IIA	NO	0
TCGA-L9-A7SV-01	LUAD	1	69	MALE	M0	N1	T2a	Stage IIA	NO	0
TCGA-L9-A8F4-01	LUAD	1	64	FEMALE	MX	N0	T2a	Stage IB	YES	0
TCGA-LA-A446-01	LUSC	1	68	MALE	MX	N0	T1b	Stage IA	NO	0
TCGA-LA-A7SW-01	LUSC	2	71	MALE	MX	N1	T3	Stage IIIA	NO	1
TCGA-MF-A522-01	LUSC	2	54	MALE	MX	N0	T2a	Stage IB	NO	1
TCGA-MN-A4N1-01	LUAD	1	60	MALE	M0	N1	T2a	Stage IIA	NO	0
TCGA-MN-A4N4-01	LUAD	1	57	MALE	M0	N0	T1b	Stage IA	NO	0
TCGA-MN-A4N5-01	LUAD	1	63	MALE	M0	N0	T1a	Stage IA	NO	0
TCGA-MP-A4SV-01	LUAD	2	67	MALE	M0	N0	T2	Stage IB	NO	NA
TCGA-MP-A4SW-01	LUAD	1	53	MALE	M0	N1	T2	Stage IIB	NO	NA
TCGA-MP-A4SY-01	LUAD	1	61	MALE	M0	N1	T2	Stage IIB	NO	NA
TCGA-MP-A4T4-01	LUAD	1	68	FEMALE	M0	N1	T2	Stage IIB	NO	NA
TCGA-MP-A4T6-01	LUAD	1	76	FEMALE	MX	N2	T1	Stage IIIA	NO	0
TCGA-MP-A4T7-01	LUAD	1	75	FEMALE	M1	N0	T2	Stage IV	NO	NA
TCGA-MP-A4T8-01	LUAD	1	68	MALE	M0	N2	T2	Stage IIIA	NO	NA
TCGA-MP-A4T9-01	LUAD	1	54	FEMALE	MX	N2	T2	Stage IIIA	YES	1
TCGA-MP-A4TA-01	LUAD	2	75	FEMALE	M0	N0	T1	Stage IA	NO	NA
TCGA-MP-A4TC-01	LUAD	1	77	MALE	M0	N2	T1	Stage IIIA	NO	0
TCGA-MP-A4TD-01	LUAD	2	71	MALE	M0	N2	T2	Stage IIIA	NO	NA
TCGA-MP-A4TE-01	LUAD	1	56	MALE	MX	N0	T2b	Stage IIA	NO	1
TCGA-MP-A4TF-01	LUAD	1	58	FEMALE	M0	N0	T2b	Stage IIA	NO	NA
TCGA-MP-A4TH-01	LUAD	1	70	FEMALE	M0	N0	T1a	Stage IA	NO	0
TCGA-MP-A4TI-01	LUAD	1	72	MALE	M0	N1	T2a	Stage IIA	NA	NA
TCGA-MP-A4TJ-01	LUAD	1	62	FEMALE	M0	N0	T1	Stage IA	NO	NA
TCGA-MP-A4TK-01	LUAD	1	56	FEMALE	MX	N1	T2	Stage IIB	NO	1
TCGA-MP-A5C7-01	LUAD	1	76	FEMALE	M0	N0	T2	Stage IB	NO	0
TCGA-NC-A5HD-01	LUSC	2	79	MALE	M0	N0	T3	Stage IIB	NO	0
TCGA-NC-A5HE-01	LUSC	1	60	MALE	M0	N1	T2	Stage IIB	YES	0
TCGA-NC-A5HF-01	LUSC	1	74	MALE	MX	N0	T4	Stage IIIB	NO	NA
TCGA-NC-A5HG-01	LUSC	2	59	MALE	M0	N2	T2	Stage IIIA	YES	0
TCGA-NC-A5HH-01	LUSC	1	53	MALE	M0	N0	T1	Stage IA	NO	0
TCGA-NC-A5HI-01	LUSC	1	68	FEMALE	M0	N0	T2	Stage IB	NO	0
TCGA-NC-A5HJ-01	LUSC	1	59	MALE	M0	N0	T3	Stage IIB	NO	NA
TCGA-NC-A5HK-01	LUSC	2	58	FEMALE	M0	N0	T3	Stage IIB	NO	0
TCGA-NC-A5HL-01	LUSC	2	73	MALE	M0	N0	T2b	Stage IIA	NO	0
TCGA-NC-A5HM-01	LUSC	1	76	MALE	M0	N0	T2a	Stage IB	NO	0
TCGA-NC-A5HN-01	LUSC	1	77	MALE	M0	N1	T2a	Stage IIA	NO	0
TCGA-NC-A5HO-01	LUSC	2	70	FEMALE	M0	N1	T3	Stage IIIA	NO	0
TCGA-NC-A5HP-01	LUSC	1	69	MALE	M1b	N0	T2a	Stage IV	NO	0
TCGA-NC-A5HQ-01	LUSC	1	70	MALE	M0	N2	T3	Stage IIIA	YES	0
TCGA-NC-A5HR-01	LUSC	2	75	FEMALE	M0	N1	T2a	Stage IIA	NO	0
TCGA-NC-A5HT-01	LUSC	1	69	MALE	M0	N1	T3	Stage IIIA	NO	0
TCGA-NJ-A4YF-01	LUAD	1	50	FEMALE	M0	N0	T1	Stage IA	NO	0
TCGA-NJ-A4YG-01	LUAD	1	65	MALE	M0	N0	T2	Stage IB	NO	0
TCGA-NJ-A4YI-01	LUAD	2	87	FEMALE	M0	N2	T2	Stage IIIA	NO	0
TCGA-NJ-A4YP-01	LUAD	1	52	MALE	M0	N0	T2a	Stage IB	NO	0
TCGA-NJ-A4YQ-01	LUAD	1	69	FEMALE	M0	N0	T1b	Stage IA	NO	0
TCGA-NJ-A55A-01	LUAD	1	76	FEMALE	M0	N0	T2	Stage IB	NO	0
TCGA-NJ-A55O-01	LUAD	1	56	FEMALE	M0	N1	T1b	Stage IIA	NO	0
TCGA-NJ-A55R-01	LUAD	1	67	MALE	MX	N0	T1b	Stage IA	NO	0
TCGA-NJ-A7XG-01	LUAD	1	49	MALE	M0	N1	T4	Stage IIIA	NO	0
TCGA-NK-A5CR-01	LUSC	1	77	MALE	MX	N0	T2	Stage IB	NO	0
TCGA-NK-A5CT-01	LUSC	1	70	MALE	M0	N0	T1	Stage IA	NO	1
TCGA-NK-A5CX-01	LUSC	1	73	MALE	MX	N0	T2b	Stage IIA	NO	0
TCGA-NK-A5D1-01	LUSC	2	57	MALE	M0	N1	T2a	Stage IIA	[Discrepancy]	1
TCGA-NK-A7XE-01	LUSC	1	66	MALE	M0	N2	T4	Stage IIIB	NO	0
TCGA-O1-A52J-01	LUAD	2	74	FEMALE	MX	N0	T1	Stage IA	NO	NA
TCGA-O2-A52N-01	LUSC	2	78	MALE	MX	N0	T2	Stage I	NO	0
TCGA-O2-A52Q-01	LUSC	1	44	FEMALE	MX	N1	T3	Stage III	NO	NA
TCGA-O2-A52S-01	LUSC	2	57	FEMALE	MX	N2	T4	Stage III	YES	NA
TCGA-O2-A52V-01	LUSC	1	75	FEMALE	MX	N0	T3	Stage II	YES	NA
TCGA-O2-A52W-01	LUSC	2	63	MALE	MX	N0	T2	Stage I	NO	0
TCGA-O2-A5IB-01	LUSC	1	71	FEMALE	MX	N1	T3	Stage III	NO	NA
TCGA-S2-AA1A-01	LUAD	1	68	FEMALE	M0	N0	T1b	Stage IA	NO	0
TCGA-XC-AA0X-01	LUSC	2	77	FEMALE	M0	N0	T1a	Stage IA	NO	0
