# Supplementary material for: HNRNPC, a predictor of prognosis and immunotherapy response based on bioinformatics analysis, is related to proliferation and invasion of NSCLC cells
Source: Respir Res. 2022 Dec 19;23:362. doi: 10.1186/s12931-022-02227-y (PMC9761959; doi:10.1186/s12931-022-02227-y)
Supplement: Supplementary file 3 — Additional file 3. The expression value of 20 m6A-related genes in NSCLC samples and normal controls. [file 12931_2022_2227_MOESM3_ESM.xlsx]

## Sheet: combat_edata-m6A-exp-test
Symbol	pvalue	TCGA-38-4625-11	TCGA-38-4626-11	TCGA-38-4627-11	TCGA-38-4632-11	TCGA-44-2655-11	TCGA-44-2657-11	TCGA-44-2661-11	TCGA-44-2662-11	TCGA-44-2665-11	TCGA-44-2668-11	TCGA-44-3396-11	TCGA-44-5645-11	TCGA-44-6144-11	TCGA-44-6145-11	TCGA-44-6146-11	TCGA-44-6147-11	TCGA-44-6148-11	TCGA-44-6776-11	TCGA-44-6777-11	TCGA-44-6778-11	TCGA-49-4490-11	TCGA-49-4512-11	TCGA-49-6742-11	TCGA-49-6743-11	TCGA-49-6744-11	TCGA-49-6745-11	TCGA-49-6761-11	TCGA-50-5930-11	TCGA-50-5931-11	TCGA-50-5932-11	TCGA-50-5933-11	TCGA-50-5935-11	TCGA-50-5936-11	TCGA-50-5939-11	TCGA-50-6595-11	TCGA-55-6968-11	TCGA-55-6969-11	TCGA-55-6970-11	TCGA-55-6971-11	TCGA-55-6972-11	TCGA-55-6975-11	TCGA-55-6978-11	TCGA-55-6979-11	TCGA-55-6980-11	TCGA-55-6981-11	TCGA-55-6982-11	TCGA-55-6983-11	TCGA-55-6984-11
YTHDF1	7.3e-63	11.0697	11.237	10.945	10.9418	11.3086	11.1537	11.1765	10.9118	11.1943	11.4019	11.2321	11.2496	11.1733	11.5131	11.3277	11.3931	11.3546	11.2657	11.1176	11.0994	10.9078	10.6796	11.2125	11.1702	11.2737	10.8322	11.3001	11.2683	11.3393	11.2074	11.477	11.195	11.2227	11.2081	11.348	11.224	11.3249	11.3313	11.1151	11.3823	11.3124	11.3439	11.3287	11.3477	11.4206	11.2593	11.4068	11.2342
HNRNPC	5.13e-62	12.4613	12.5914	12.8566	12.6615	12.2328	12.5335	12.2514	12.1784	12.1294	12.1291	12.285	12.2542	12.1582	12.2376	12.1548	12.5709	12.2526	12.2565	12.2702	12.6178	12.6839	12.697	12.2311	12.3955	12.1718	12.5927	12.2732	12.083	12.3051	12.2518	12.8435	12.2662	12.2191	12.141	12.2006	12.4213	12.1809	12.4028	12.0429	12.0696	12.2135	12.3693	12.2431	12.0718	12.2557	12.2783	12.1999	12.0486
IGF2BP3	1.43e-58	6.23479	6.38522	6.36547	7.48173	6.53803	6.53707	6.41097	6.42978	6.27647	6.52461	6.39715	6.29098	6.67061	6.26095	6.2973	6.7777	6.31165	6.56282	6.30982	6.42421	6.50631	6.6202	6.21345	6.26336	6.45335	6.26504	6.40074	6.3228	6.31885	6.30444	6.21867	6.58185	6.38354	6.44424	6.54843	6.24928	6.35283	6.55087	6.33525	6.2568	6.2842	6.26306	6.42202	6.25721	6.67278	6.39671	6.28822	6.22565
HNRNPA2B1	9.86e-44	12.5267	12.9394	12.7856	12.7683	13.0792	13.1761	12.9538	13.0022	13.0731	13.1459	13.0725	13.2972	13.2377	13.4357	13.347	13.7705	13.4223	13.5216	13.1586	13.6123	12.4159	12.7862	12.9851	12.954	13.1653	12.7802	13.1956	13.0418	13.0372	13.1259	13.4441	13.1046	13.1809	13.1303	13.2699	13.4808	13.5723	13.555	13.4183	13.4668	13.3014	13.4621	13.4745	13.3896	13.6388	13.4151	13.3846	13.1144
RBMX	1.69e-41	11.3453	11.6299	11.6263	11.6045	11.6195	11.6182	11.4048	11.5256	11.4243	11.4387	11.4561	11.4954	11.2976	11.6031	11.7109	11.9774	11.6071	11.7792	11.2203	12.1375	11.8119	11.5372	11.4207	11.9385	11.4736	11.8209	11.4494	11.1617	11.584	11.4648	12.0071	11.5046	11.5272	11.4863	11.5435	11.6441	11.7623	11.9405	11.6171	11.6481	11.9015	11.7442	11.8612	11.6949	11.9176	11.6481	11.6231	11.4629
IGF2BP1	1.73e-31	4.90319	4.8777	4.92688	4.8928	4.8777	5.13697	4.97327	4.90113	4.88405	4.90539	4.97178	4.9719	4.91168	4.92661	4.90694	4.88731	4.93687	4.91884	4.90561	4.92339	5.54732	5.02701	4.8777	4.89031	4.89055	4.88947	4.91117	4.90468	4.8777	4.96976	4.8777	4.89186	4.90266	4.88976	4.88478	4.8777	4.90836	4.93877	4.92729	4.8777	4.96216	4.89306	4.89608	4.8777	4.8961	4.90771	4.8777	4.88454
IGF2BP2	1.35e-25	9.02876	9.35588	8.8629	8.66458	9.89662	8.86774	9.58297	9.73148	9.02363	9.50689	10.1258	10.0877	9.79356	9.40553	9.81042	10.9935	10.3461	9.4637	9.45395	9.94368	9.32055	8.95769	9.15688	8.56995	9.81998	9.37397	9.90002	10.1205	9.54969	9.55547	10.4012	9.67864	9.71457	9.92248	9.75556	8.37181	9.41042	9.91576	9.67652	9.6606	9.31887	10.3416	9.35906	9.89282	10.2855	10.4086	10.0819	10.2286
FTO	5.62e-23	9.28032	8.88773	8.95853	9.14568	9.79376	9.41759	9.49877	9.26327	9.29955	9.08483	9.5992	9.6451	9.27434	9.34456	9.36584	9.1447	10.0531	9.51915	9.65021	9.37422	8.99407	8.69462	10.9466	9.45993	9.92262	9.66955	9.3557	9.15603	9.27158	9.69468	9.99427	10.1955	9.4031	9.38817	9.65646	9.12056	9.33201	9.48073	9.07056	9.38232	9.31425	9.86328	9.12344	9.4589	9.66719	10.2707	9.4611	9.93615
METTL14	2.45e-19	8.87093	8.66518	8.82735	8.79615	9.05393	8.87742	9.01818	8.48054	8.61946	8.56193	8.73218	9.22383	8.98101	8.98441	9.15992	8.77593	9.33264	9.40138	9.00775	9.10754	8.98265	9.03739	9.06523	8.97697	9.35553	8.9654	9.24777	8.96292	8.94119	9.08599	8.57123	9.10936	8.99179	9.06339	9.27834	8.83274	8.96771	9.42422	9.23499	9.19693	9.20414	9.15777	9.02508	9.15726	9.26195	9.40494	9.08064	9.12007
ZC3H13	1.14e-18	9.42682	9.31808	9.1186	9.20343	10.2586	9.88429	10.2151	9.73344	9.88845	9.81965	10.255	10.1264	10.1441	10.0498	10.6066	10.1235	10.5653	10.4298	10.212	10.4726	9.21542	9.2205	10.0247	10.0821	10.6036	9.59263	10.0429	10.1116	10.1562	10.6365	10.1171	10.4676	10.6107	10.4615	10.427	9.88121	10.2239	10.4573	10.2601	10.3359	10.2542	10.444	10.3201	10.2918	10.4539	10.4016	10.3071	10.0767
RBM15	1.61e-18	8.30802	8.34894	8.28216	8.33367	8.73745	8.83452	8.47249	8.46901	8.34968	8.78069	8.68671	8.4167	8.4173	8.54952	8.59259	9.01857	8.55376	8.59044	8.42896	8.72504	8.19612	8.47412	8.36231	8.50965	8.6967	8.19647	8.50824	8.40136	8.34651	8.45636	8.65531	8.57577	8.83896	8.88199	8.62021	8.60453	8.66509	8.90233	8.41373	8.71565	8.61403	8.54893	8.82289	8.57381	8.74974	8.69667	8.84765	8.71525
METTL3	5.23e-16	8.95363	9.08239	9.03709	8.82865	9.30638	9.28297	9.40863	9.22242	9.14865	9.24652	9.22824	9.56385	9.48593	9.46865	9.58512	9.37528	9.54053	9.70289	9.08789	9.59232	8.91384	8.76747	9.04873	9.29444	9.40471	9.16373	9.21068	9.29578	9.25802	9.43511	9.30167	9.01047	9.26776	9.14272	9.35814	9.68194	9.86075	9.72758	9.88229	9.74605	9.47917	9.66445	9.34733	10.0286	9.79598	9.7243	9.60548	9.50392
YTHDF2	2.18e-08	11.3121	11.4573	11.2411	11.2952	11.4993	11.4087	11.4587	11.1472	11.3442	11.5448	11.3184	11.4336	11.1747	11.8582	11.2584	11.6823	11.2625	11.4941	11.3678	11.3823	11.4888	11.3631	11.7435	11.8018	11.425	11.241	11.4187	11.4123	11.9277	11.5583	12.143	11.4731	11.5855	11.5478	11.3455	11.4219	11.5119	11.4907	11.2767	11.4653	11.6251	11.5422	11.6867	11.2955	11.4719	11.358	11.7679	11.5878
METTL15	0.0025969	8.17196	7.93099	8.2339	8.15718	8.14898	7.82982	8.20967	7.78851	7.94284	7.76961	8.01968	8.08202	8.24024	8.06694	8.1836	7.79108	8.50972	8.39925	8.11817	8.25685	8.36569	8.33782	8.24104	8.39087	8.39619	8.39678	8.2891	7.89629	7.9359	8.27905	8.07844	8.20757	8.08866	8.14682	8.39122	8.11501	8.29849	8.57033	8.23059	8.28914	8.32276	8.38631	8.39548	8.38088	8.2473	8.4344	8.30802	8.4752
RBM15B	0.00766052	10.196	10.2604	9.99854	10.1066	10.7051	10.6035	10.7788	10.5243	10.616	10.7484	10.698	10.6738	10.2758	10.6662	10.6455	10.7196	10.5324	10.435	10.4501	10.2876	9.93207	9.75224	10.6791	10.3825	10.5743	9.88413	10.5097	10.4253	10.7176	10.6739	10.7456	10.7595	10.599	10.6963	10.6769	10.3562	10.6524	10.6306	10.3998	10.5497	10.7228	10.5244	10.5864	10.6234	10.6159	10.6902	10.6688	10.3952
YTHDF3	0.0960517	10.7152	10.8877	10.9708	10.9298	10.7403	10.3783	10.5584	10.1805	10.5088	10.7204	10.7712	10.5635	10.5211	10.8508	11.0408	11.0878	10.7922	10.8612	10.7195	11.0137	11.1975	11.0538	10.5661	11.1867	11.1227	10.9224	10.7375	10.6149	10.896	11.0745	11.1154	11.0024	10.9467	11.036	10.9405	10.4968	10.8405	11.1042	10.8751	10.8279	11.15	10.9019	10.8239	10.6516	10.9563	10.9694	11.0696	10.8765
YTHDC2	0.15173	8.02276	8.37698	8.17702	8.40021	8.44316	8.56365	8.50446	8.19118	8.47876	8.68249	8.65567	8.64746	8.67653	8.97321	8.86564	8.96041	8.73511	8.99524	8.31368	9.1266	8.15471	8.18328	8.45782	8.46114	8.81036	8.24436	8.42214	8.59605	8.51602	8.75028	8.89287	8.70045	8.78649	8.68246	8.89561	8.63495	9.00233	9.0498	9.07769	9.02063	8.98468	8.91888	8.80985	8.87439	9.14553	9.00359	8.79445	8.66526
WTAP	0.386311	11.2235	11.6789	11.5494	11.5699	11.0041	11.2101	10.9762	11.2059	10.9446	11.3852	11.0789	10.9339	11.1421	11.4926	11.0983	12.2864	11.1829	11.2393	10.9303	11.6946	11.918	11.3151	11.2025	11.6367	11.2785	11.7161	11.0847	11.1769	11.7531	11.0696	12.1662	10.8477	11.1544	10.9634	11.1487	11.1328	11.3098	11.4537	11.2215	11.3517	11.4595	11.2651	11.4077	11.2583	11.5026	11.1724	11.4253	11.2642
YTHDC1	0.486547	10.1406	9.99328	9.7434	9.89259	10.6161	10.3735	10.4884	10.2052	10.2081	10.0037	10.3771	10.67	10.5382	10.4523	10.7741	10.7773	11.0455	10.9	10.3185	10.9913	9.91869	9.93202	10.2835	10.4761	10.8375	10.1786	10.6479	10.4522	10.6291	10.744	10.8122	10.5208	10.8344	10.5762	10.7927	10.5182	10.7255	10.9142	10.8566	11.0578	10.7198	10.8489	10.7441	10.9746	10.8726	10.8327	10.5882	10.7333
ALKBH5	0.84981	12.2955	12.3601	11.9156	11.8032	12.4033	12.4793	12.3706	12.0114	12.2396	12.1705	12.3188	12.3405	12.1072	12.0972	12.2766	11.2756	12.5624	12.1502	12.1725	11.755	11.7292	11.551	12.1639	12.0563	12.0229	11.7234	12.4719	12.1714	12.1092	12.2379	11.9102	12.3817	12.0339	11.9645	12.2949	12.0858	12.0994	11.9396	12.0749	12.1328	12.1507	12.5058	12.0024	12.2912	12.1366	12.1961	12.154	12.2183
[truncated: 1,053 more columns]
