# Supplementary material for: HNRNPC, a predictor of prognosis and immunotherapy response based on bioinformatics analysis, is related to proliferation and invasion of NSCLC cells
Source: Respir Res. 2022 Dec 19;23:362. doi: 10.1186/s12931-022-02227-y (PMC9761959; doi:10.1186/s12931-022-02227-y)
Supplement: Supplementary file 5 — Additional file 5. The proportions of total 22 types of immune cells were predicted. [file 12931_2022_2227_MOESM5_ESM.xlsx]

## Sheet: merged-LUAD-LUSC-immune-test
ID	cell_type	B cell naive	B cell memory	B cell plasma	T cell CD8+	T cell CD4+ naive	T cell CD4+ memory resting	T cell CD4+ memory activated	T cell follicular helper	T cell regulatory (Tregs)	T cell gamma delta	NK cell resting	NK cell activated	Monocyte	Macrophage M0	Macrophage M1	Macrophage M2	Myeloid dendritic cell resting	Myeloid dendritic cell activated	Mast cell activated	Mast cell resting	Eosinophil	Neutrophil
	pvalue	0.239902	1.92329e-08	0.0612492	0.302048	0.446198	0.000125333	0.0436947	0.00346597	5.76786e-06	0.0171899	0.0564038	0.233788	0.026647	0.000181957	0.0116736	0.00209609	1.21929e-05	0.197717	2.33359e-11	0.00568303	0.515798	0.809015
TCGA-05-4249-01	1	0.00750584	0.010959	0.0412859	0.0315568	0	0.0836559	0	0.0367441	0.0229784	0	0	0.0187177	0.0328686	0	0.0211893	0.312202	0.24032	0.00535453	0.116256	0	0	0.0184059
TCGA-05-4382-01	1	0	0.00800379	0.113803	0.0303064	0	0.0612562	0.00272131	0.0315394	0.0220968	0	0	0.0167997	0	0.14374	0.0492497	0.457239	0	0	0	0.0351799	0	0.028065
TCGA-05-4384-01	1	0.00199765	0.0100454	0.0553853	0.0449135	0	0.0861864	0	0.0183599	0.00314311	0	0.00386416	0.0208352	0.0227507	0.123406	0.0226101	0.518632	0.0273224	0	0	0.0237189	0	0.0168296
TCGA-05-4389-01	1	0.0161871	0	0	0.234662	0	0.0841295	0.00374785	0.0609301	0.0431626	0	0	0.0527439	0.0156935	0.00451861	0.116865	0.249712	0.0675237	0	0.0501231	0	0	0
TCGA-05-4390-01	1	0	0.0276727	0.136867	0.0451521	0	0.0963408	0	0.0171222	0.0238777	0	0.0136865	0	0.00910968	0.300808	0.0473716	0.257035	0	0	0	0.0226321	0	0.00232498
TCGA-05-4396-01	1	0.0579785	0	0.0821926	0.0667756	0	0.183357	0	0.0855894	0.0207531	0	0	0.0258709	0.018302	0.0403078	0.0683538	0.304374	0.00292796	0	0.0286978	0	0	0.0145189
TCGA-05-4397-01	1	0.00972562	0	0.0152457	0.0388846	0	0.00874955	0	0.0357513	0.0118285	0	0.00533116	0.0146338	0.00529857	0.24032	0.106146	0.365176	0	0.0904076	0.0371402	0	0	0.015361
TCGA-05-4398-01	1	0.00360435	0.00882661	0.0774114	0.0630622	0	0.164879	0	0.0362565	0.0172196	0	0	0.0298507	0.0571929	0.0224263	0.0864307	0.377906	0.0309862	0	0	0.0190847	0	0.00486272
TCGA-05-4403-01	1	0.00865049	0.00299419	0	0.0488095	0	0.126034	0	0.0497767	0.0334854	0	0.00283603	0.0232497	0.0689024	0.106733	0.057407	0.402221	0.0202851	0	0.0486153	0	0	0
TCGA-05-4405-01	1	0	0.0447037	0.141341	0.0695896	0	0.0740779	0	0.0294664	0.018748	0	0	0.000964051	0	0.164048	0.0187865	0.352552	0.0120358	0	0.0736869	0	0	0
TCGA-05-4422-01	1	0	0.0326704	0.181942	0.203606	0	0.156795	0	0.0539734	0.0202928	0	0	0.0334451	0.0124884	0.0162323	0.0468824	0.239461	0	0	0	0.00221182	0	0
TCGA-05-4424-01	1	0.0287945	0	0.032443	0.0933473	0	0.133879	0	0.0274164	0.00597236	0	0	0.00471604	0.0294398	0.0947281	0.0703606	0.452278	0.000780262	0	0.0164966	0	0	0.00934764
TCGA-05-4425-01	1	0.0086675	0.00101711	0	0.00560803	0	0.100507	0	0.0339456	0.0500917	0.0104122	0	0.00544993	0.00227	0.191587	0.0535262	0.448987	0.0594387	0	0.0182103	0.00723721	0	0.00304437
TCGA-05-4426-01	1	0.0212019	0	0.000959892	0.0684621	0	0.194842	0	0.00674386	0.0560183	0	0	0.0206644	0.0920915	0.137981	0.0242419	0.307263	0.0323817	0	0.0296011	0.00575043	0	0.00179773
TCGA-05-4427-01	1	0.0202464	0	0.041532	0.118801	0	0.100493	0.00424578	0.0443728	0	0	0	0.0337025	0.0705464	0.0276609	0.0687504	0.426943	0.0155377	0.00858132	0	0.0163134	0	0.0022729
TCGA-05-4430-01	1	0	0.0170887	0.0158498	0.0636953	0	0.0922996	0	0.0342335	0.0310335	0	0	0.0365701	0.016173	0.0506723	0.0441114	0.438664	0.0722157	0.0147417	0.0575538	0	0	0.0150973
TCGA-05-4432-01	1	0	0.0222694	0.133105	0.0969747	0	0.119891	0	0.0521311	0.0448799	0	0	0.0549266	0.0141398	0.140323	0.0950655	0.190302	0	0	0	0.0192592	0	0.016733
TCGA-05-4433-01	1	0.00508889	0.0129951	0	0.117894	0	0.117098	0	0.0586089	0.0325893	0	0	0.0438923	0.0256146	0.183838	0.0751505	0.255528	0.00595779	0	0.0657449	0	0	0
TCGA-05-5423-01	1	0.0198857	0.00194569	0.0401006	0.0373455	0	0.0951787	0.00621086	0.0331305	0.0247728	0.0152359	0	0.0368724	0.0414531	0	0.00254046	0.362813	0.124266	0.0623619	0.0616533	0	0.0128105	0.0214232
TCGA-05-5428-01	1	0.0222426	0	0.0167378	0.0674338	0	0.0682569	0	0.0264536	0	0	0	0.0142448	0.00791445	0	0.0312827	0.566398	0.0440598	0	0.0992631	0.0161734	0	0.0195393
TCGA-05-5429-01	1	0	0.0240862	0.131187	0.0476364	0	0.289382	0	0.0112287	0	0.00272589	0	0.0230564	0.00863664	0	0.0323807	0.348496	0.0262222	0	0	0.0348564	0	0.0201058
TCGA-05-5715-01	1	0	0.0436436	0.0148259	0.0242106	0	0.0830726	0	0.0162628	0.0101578	0	0	0.00871165	0.0016297	0.299619	0.00628048	0.41765	0.00605263	0.00813325	0.0548781	0	0	0.00487154
TCGA-18-3406-01	1	0.00505862	0	0.26446	0.0542215	0	0.16608	0	0.0607994	0	0.0328836	0	0.00632164	0.00495612	0.0398345	0.120057	0.184162	0.0196808	0	0	0.00232955	0.0100169	0.0291388
TCGA-18-3407-01	1	0.0219102	0	0.123556	0.066452	0	0.0682723	0.00527064	0.069346	0.0244561	0	0.012623	0	0.0231823	0.128486	0.0649673	0.265514	0	0.0129503	0	0.101257	0	0.0117558
TCGA-18-3408-01	1	0.0472353	0	0.0449101	0.0557409	0	0.0897254	0.0631885	0	0	0.0481327	0	0.00208863	0	0	0.0520232	0.44491	0.0922115	0.0344845	0.0157097	0.00490821	0	0.00473157
TCGA-18-3409-01	1	0.0184386	0	0	0.0228116	0	0.129052	0	0.0314762	0.00204505	0.0165533	0	0.0199074	0.00257578	0.122495	0.110647	0.449358	0.0427294	0	0	0.028693	0	0.00321828
TCGA-18-3410-01	1	0.00129627	0	0.0323627	0.191221	0	0.225315	0.000867105	0.045319	0.0160108	0	0	0.055855	0.019581	0.109555	0.120963	0.161035	0	0	0.0201232	0	0	0.000495531
TCGA-18-3414-01	1	0.0216415	0	0.0106552	0.13469	0	0.11042	0	0.0786022	0	0.0111591	0.00653496	0	0	0	0.0374083	0.32309	0.021709	0.0760599	0	0.0511621	0	0.116868
TCGA-18-3415-01	1	0.0499231	0	0.0694495	0.161353	0	0.155889	0.00342628	0.0504074	0	0.0274467	0	0.0125039	0.0182641	0.0329458	0.161338	0.215815	0.0124852	0	0	0.0237768	0	0.00497625
TCGA-18-3416-01	1	0	0	0.0386713	0.31898	0	0	0.0288847	0.0905846	0	0.0318022	0	0.091225	0	0	0.0920943	0.224233	0.0262627	0.00395225	0	0.044763	0	0.00854699
TCGA-18-3417-01	1	0	0.00697507	0.115215	0.0376182	0	0.0776973	0.00421247	0.029272	0	0.0153682	0	0.00663378	0	0.278503	0.0334084	0.258251	0	0	0	0.136845	0	0
TCGA-18-3419-01	1	0.0563106	0	0.125315	0.156704	0	0.0803344	0.0450812	0.0377888	0.0295302	0	0.0256882	0.00567888	0.00385217	0.0269722	0.0991057	0.189964	0.00751765	0	0	0.0597986	0	0.0503584
TCGA-18-3421-01	1	0.0443313	0	0.0157829	0.200331	0	0	0.129285	0.0891387	0	0.0175408	0	0.0723349	0.00803398	0	0.105193	0.214453	0.0167083	0.0149025	0.0571533	0	0	0.0148108
TCGA-18-4086-01	1	0.0311963	0	0.148911	0.080855	0	0.155388	0.0375149	0.0170299	0	0.00880293	0	0.00117539	0.0130497	0.0597043	0.105254	0.315825	0.0121186	0	0.0114088	0	0	0.00176673
TCGA-18-4721-01	1	0.0102757	0	0.0864181	0.128718	0	0.107604	0.029696	0.042288	0	0.0196125	0.00434075	0.0142912	0	0.0287367	0.0943486	0.408681	0.00923438	0	0.0122828	0.00307659	0	0.000394886
TCGA-18-5592-01	1	0.00414277	0	0.0943878	0.213091	0	0.115419	0	0.0897192	0	0	0.0107681	0.0954681	0.00870346	0.043708	0.0590377	0.235619	0.00409923	0.0189102	0	0.00692692	0	0
TCGA-18-5595-01	1	0	0	0.142302	0.0522141	0	0.0722054	0	0.07545	0	0	0	0.111648	0.0430844	0.0361121	0.0932091	0.290109	0.00223845	0.00634467	0.0721548	0.00292766	0	0
TCGA-21-1071-01	1	0.040381	0	0.0917966	0.0663144	0	0.0908472	0.0128404	0.0230409	0	0	0.00540434	0.0285571	0.0161224	0.124628	0.148249	0.265711	0.0112471	0	0.0115084	0.0271148	0	0.0362372
TCGA-21-1075-01	1	0	0.00458942	0.1615	0.027813	0	0.0891362	0	0.0444817	0.0314826	0	0.00398852	0.0101109	0.0449599	0.057117	0.0129479	0.297992	0.0119471	0.0566117	0	0.137131	0	0.00819074
TCGA-21-1077-01	1	0	0.0220595	0.157017	0.0233519	0	0.184339	0	0	0	0	0.0189446	0	0.0034829	0.330811	0.00509289	0.188298	0	0.0279952	0	0.0386067	0	0
TCGA-21-1078-01	1	0.00142809	0	0.114655	0.0994078	0	0.088643	0	0.0119784	0.00576065	0	0.0487285	0.0669683	0.0361293	0	0.0236685	0.359237	0.0167989	0.0463955	0.0789634	0	0	0.00123793
TCGA-21-1080-01	1	0.0114921	0	0.069566	0.182086	0	0.0150924	0.0933111	0.0971654	0	0	0	0.0534912	0.0357093	0.0420055	0.0454608	0.291733	0	0.0535534	0.00933466	0	0	0
TCGA-21-1081-01	1	0.00037354	0	0.0999455	0.0736633	0	0.104358	0	0.095423	0	0	0.0328038	0	0.0252166	0.14946	0.000819727	0.268835	0	0.0090804	0	0.0939645	0	0.0460569
TCGA-21-5784-01	1	0	0.0414382	0.165573	0.113489	0	0.107326	0	0.0354952	0.00239133	0.0440733	0	0.0208384	0.0418314	0	0.0419025	0.252319	0.0134055	0.0793333	0.0175339	0.00208707	0	0.0209621
TCGA-21-5787-01	1	0.0143841	0	0.046712	0.350807	0	0.0480584	0.101113	0.0783262	0.00983195	0	0	0.11795	0.0288449	0	0.0361436	0.123122	0.0064814	0.0114874	0.0200672	0	0	0.00667151
TCGA-21-A5DI-01	1	0	0.00227647	0	0.0681546	0	0.11347	0	0.117319	0	0.012711	0	0.0675476	0	0.278846	0.0674873	0.0766316	0	0.0908074	0	0.104749	0	0
TCGA-22-1000-01	1	0	0.0153844	0.104789	0.0772236	0	0.128784	0	0.0295381	0.0205341	0	0	0.0188247	0.00355893	0.0881544	0.0592186	0.346137	0.0682543	0	0.034297	0	0	0.0053018
TCGA-22-1005-01	1	0	0.0762114	0.186439	0.163092	0	0.149882	0.00376773	0.0586877	0.0332888	0	0	0.0621387	0.00800508	0.0264877	0.0914083	0.114987	0	0.000322398	0.025179	0	0	0.000103361
TCGA-22-1017-01	1	0.00164036	0.00648697	0.025068	0.0898027	0	0.126639	0.0427579	0.0901544	0	0	0	0.0580027	0.0101308	0.0270733	0.0723756	0.354579	0.00265168	0.0488729	0.0357535	0.00215448	0	0.00585723
TCGA-22-4594-01	1	0.0246671	0	0.285467	0.107413	0	0.135377	0	0.0415181	0.0286423	0	0.00604656	0	0.0102845	0.0220148	0.0530129	0.224061	0.0342059	0	0	0.0210294	0	0.00626029
TCGA-22-4605-01	1	0.0041123	0.00206807	0.0404293	0.0368755	0	0.0782772	0.00240654	0.0391955	0.0183547	0	0.0480267	0	0.0104519	0.350792	0.0188583	0.271467	0.00262487	0	0	0.0708618	0	0.00519749
TCGA-22-4607-01	1	0.0140446	0	0.128593	0.0294871	0	0.0683206	0	0.0584019	0.0042415	0.00552286	0	0.0152664	0	0.139345	0.0290383	0.399036	0	0.0442708	0	0.0165628	0	0.0478698
TCGA-22-4609-01	1	0	0.0181973	0.0507144	0.10365	0	0.186493	0.00169444	0.0234993	0.0228172	0	0	0.0269509	0.0193789	0.158879	0.0855615	0.268718	0.000738856	0	0.0299109	0	0	0.00279555
TCGA-22-5472-01	1	0.00892846	0	0	0.0712405	0	0.113827	0	0.0295244	0	0	0.0129955	0.0390326	0.0258285	0.0624266	0.0203646	0.49459	0.0259228	0.00186862	0.0474526	0	0	0.0459982
TCGA-22-5473-01	1	0.0325869	0	0.0603609	0.0757865	0	0.0929758	0	0.0209222	0.012894	0	0.0041739	0.0246375	0	0.167894	0.103402	0.345026	0.0137716	0	0	0.0434736	0	0.00209602
TCGA-22-5474-01	1	0.0206776	0	0.136162	0.166941	0	0.0338605	0	0.0779867	0.023165	0	0	0.0342327	0.00949093	0.0187071	0.176729	0.284188	0.00494213	0	0.0102704	0	0	0.00264635
TCGA-22-5477-01	1	0.0514943	0	0.0363337	0.184926	0	0.0908337	0	0.10383	0	0	0	0.0583954	0.0316082	0.0497067	0.0430949	0.284503	0.0112786	0.0282755	0	0.0194401	0	0.00627965
TCGA-22-5478-01	1	0.0224889	0.0407604	0.0953644	0.0558684	0	0.0836739	0	0.0578341	0.0252063	0	0.00111273	0.0333238	0.00435368	0.296455	0.0618094	0.205282	0.000595185	0	0.0158717	0	0	0
TCGA-22-5479-01	1	0.0353419	0	0.188044	0.104209	0	0	0.034949	0.075949	0	0	0	0.0857551	0.0145547	0.0844087	0.186925	0.185145	0.00370915	0	0.00100939	0	0	0
TCGA-22-5480-01	1	0.0094239	0	0.0312403	0.0419313	0	0.181726	0.00269081	0.115324	0.0716358	0	0	0.038467	0	0.125832	0.262185	0.0913018	0.0153143	0	0.0129276	0	0	0
TCGA-22-5481-01	1	0	0.0902433	0.127812	0.237574	0	0.0512581	0.0169149	0.069869	0.0190719	0	0	0.090463	0.00903501	0.0826481	0.124157	0.0691847	0.00496376	0	0.0068047	0	0	0
TCGA-22-5482-01	1	0	0.000389828	0.0932491	0.0442411	0	0.0948549	0	0.0300114	0	0	0	0.0450325	0	0.270479	0.0400307	0.339394	0.0319015	0	0.00180251	0.00861392	0	0
TCGA-22-5485-01	1	0.0238173	0	0.0324948	0.0652125	0	0.111148	0	0.0184034	0	0	0	0.0306912	0.043108	0.0430126	0.030119	0.500058	0.0465362	0	0.0380809	0.0142712	0	0.00304668
TCGA-22-5489-01	1	0.00733564	0.0256333	0.120111	0.0946659	0	0.0908875	0	0.0607296	0.0607916	0	0	0.0385661	0.0117165	0.144953	0.0998657	0.232795	0.00751051	0	0.00317344	0	0	0.00126474
TCGA-22-5492-01	1	0.0197431	0	0.0633326	0.0919586	0	0.152441	0	0.0787962	0	0.00845582	0	0.0542311	0	0	0.070289	0.382533	0.00764475	0.030619	0.0171688	0	0	0.0227872
TCGA-22-A5C4-01	1	0.013113	0	0.0532587	0.087063	0	0.142721	0	0.0470461	0	0	0	0.0957662	0.0247551	0	0.0926904	0.337981	0.00927726	0.00325376	0.0839113	0	0	0.00916287
TCGA-33-4533-01	1	0.0736737	0	0.104134	0.0860188	0	0.0872187	0	0.0541131	0	0	0	0.0138111	0.039352	0.0927104	0.0390596	0.177496	0.107493	0.0804506	0.0373004	0.00716877	0	0
TCGA-33-4587-01	1	0.0129901	0	0.0658519	0.0915434	0	0.106813	0	0.112158	0	0	0	0.0318885	0.0201119	0.116906	0.121942	0.292527	0	0	0	0.0272682	0	0
TCGA-33-6737-01	1	0.014822	0	0	0.0773965	0	0.128706	0	0.108632	0.0091362	0	0	0.0722103	0.0399931	0.142494	0.0777135	0.282104	0	0	0	0.0165404	0	0.030252
TCGA-33-6738-01	1	0	0.0409366	0.255258	0.0628428	0	0.144604	0	0.0446899	0.029241	0	0	0.0265477	0.0173166	0.165129	0.0354726	0.160225	0	0.0022893	0.0154473	0	0	0
TCGA-33-A4WN-01	1	0	0.0696793	0.20021	0.0649002	0	0.0617942	0	0.0848501	0.0423474	0	0	0.0147043	0.00601488	0.184587	0.0258421	0.200202	0.00179287	0.00256661	0.0356234	0.00488518	0	0
TCGA-33-AASD-01	1	0	0.0226833	0.00945348	0.084666	0	0	0	0.195647	0	0	0	0.0758009	0.00460078	0.103832	0.0723175	0.275201	0.0216839	0.0777	0	0.0564139	0	0
TCGA-33-AASI-01	1	0.0530139	0.0207516	0.0990126	0.16367	0	0.0780548	0	0.095604	0.0167734	0	0	0.00375048	0	0.0704103	0.23452	0.0843813	0	0.0674091	0.0126488	0	0	0
TCGA-33-AASJ-01	1	0.0482398	0	0.134979	0.148969	0	0.0244766	0.0014751	0.162442	0.0172162	0	0	0.0571509	0	0.135842	0.0750438	0.154873	0	0	0	0.0392921	0	0
TCGA-34-2596-01	1	0.125289	0	0.11769	0.059981	0	0.185768	0	0.101993	0	0	0	0.0524558	0.0197476	0.0346847	0.0478104	0.222282	0	0.0116204	0.0096365	0	0	0.0110411
TCGA-34-2608-01	1	0	0.0160985	0.168043	0.0500127	0	0.0858636	0	0.0312097	0.019858	0.0182812	0	0.00223305	0.00495147	0.169406	0.0423884	0.351641	0.0161191	0	0.0178224	0	0	0.00607258
TCGA-34-5232-01	1	0.0697951	0.049408	0.0618123	0.0809337	0	0.113769	0	0.111259	0.0984885	0	0.0103612	0	0.00663193	0.103202	0.0612671	0.156482	0.0148208	0.051362	0.000930237	0.00947671	0	0
TCGA-34-5234-01	1	0.0144524	0.00242627	0.0616794	0.0995845	0	0.10777	0	0.0436457	0.0243951	0.109829	0	0.0142256	0.0388044	0	0.0465328	0.312717	0.0175015	0.0728097	0.0176467	0.00369187	0	0.0122886
TCGA-34-5239-01	1	0	0.00299324	0.0451624	0.174308	0	0.168466	0	0.023054	0.0470393	0	0	0.0613194	0	0.117839	0.108972	0.133888	0.0537147	0	0.0620021	0	0	0.00124111
TCGA-34-5240-01	1	0	0.0290744	0.0726638	0.0667246	0	0.0556395	0	0.0357353	0.00721693	0	0	0	0.0199139	0.123622	0.0358728	0.472486	0.0148272	0	0.0572886	0	0	0.00893525
TCGA-34-5241-01	1	0.019468	0	0.0237707	0.096332	0	0.190957	0	0.0585372	0	0.0215015	0	0.00587633	0.0584258	0.0494649	0.0771426	0.305557	0.0108796	0.0401547	0.0161672	0.00442029	0	0.0213453
TCGA-34-8454-01	1	0.0100628	0.0123635	0.0589117	0.0898796	0	0.146402	0	0.101888	0.0432038	0	0	0.0838432	0.0145999	0.0365507	0.104929	0.153819	0.0290215	0	0.076313	0	0	0.0382128
TCGA-34-A5IX-01	1	0.00156691	0.0124971	0.0139921	0.0831101	0	0.0692373	0	0.0676954	0.0122356	0	0	0.0409149	0.00812224	0.260724	0.0743419	0.222793	0.0118792	0	0	0.110925	0	0.00996576
TCGA-35-3615-01	1	0.0115319	0	0.100195	0.0811165	0	0.125573	0	0.0507717	0.00945508	0	0.000742739	0.00365039	0.0131538	0.0274858	0.0309603	0.449716	0.000276637	0.0274755	0.0586491	0	0	0.00924621
TCGA-35-4123-01	1	0	0.0161425	0.0484459	0.287213	0	0.00819093	0.0303343	0.0743085	0.00585898	0	0	0.0755701	0.032963	0.0128006	0.039066	0.274583	0.0207829	0	0	0.0737399	0	0
TCGA-35-5375-01	1	0.0104205	0.0309182	0.0632216	0.14137	0	0.0434047	0.00334101	0.10697	0	0.127024	0	0.037986	0	0.0206408	0.14722	0.187455	0.0268291	0	0.0240512	0.0285411	0	0.000607534
TCGA-37-3783-01	1	0.00269197	0	0.0439834	0.252056	0	0.0318035	0.0824108	0.0847472	0.00287142	0	0.0171462	0.00358282	0.000723913	0	0.12463	0.18517	0.0102468	0.0388403	0	0.0519057	0	0.0671897
TCGA-37-4129-01	1	0	0	0.0858038	0.193624	0	0	0	0.0777608	0	0	0	0.0612628	0.0348887	0	0.00404339	0.462226	0	0.00338786	0	0.0738086	0	0.00319363
TCGA-37-4132-01	1	0	0	0.227468	0.123936	0	0.0210639	0.0414995	0.0823831	0	0.0478562	0	0.0443577	0.0104481	0	0.117253	0.205785	0.0254418	0	0	0.0492409	0	0.00326649
TCGA-37-4133-01	1	0.0076018	0	0.165999	0.140347	0	0.0640177	0.00566497	0.095382	0	0	0.0156522	0	0.01944	0	0.105366	0.307873	0.00446348	0.0159726	0	0.0491412	0	0.00307861
TCGA-37-4135-01	1	0.0185949	0	0.0657219	0.122327	0	0	0.0580753	0.087357	0	0.0353665	0	0	0.0207344	0	0.129482	0.392862	0.0200526	0.00244944	0	0.0372135	0	0.00976232
TCGA-37-4141-01	1	0.0138628	0	0.152506	0.123266	0	0.0432586	0.0815773	0.0837192	0	0	0	0.0392484	0.0174982	0.0111074	0.0474197	0.316808	0.00529126	0.0042055	0.00360916	0.0566233	0	0
TCGA-38-4625-01	1	0.0110087	0.0092324	0.0507518	0.0916558	0	0.0479012	0.0252607	0.0454864	0	0.00965717	0	0.0455988	0.0186698	0.0878275	0.0875957	0.346933	0	0.0554814	0	0.0571731	0.00293797	0.00682913
TCGA-38-4626-01	1	0.00714931	0	0.0182992	0.0461915	0	0.06272	0	0.0243253	0	0	0.0110107	0.00435953	0.10193	0.145269	0	0.457847	0	0.0476804	0.0439103	0	0	0.0293071
TCGA-38-4627-01	1	0.00263941	0	0.0389262	0.0293309	0	0.198523	0	0	0	0	0	0.0207652	0.0387771	0	0.0351339	0.559042	0.00436698	0	0.0665645	0	0	0.00593085
TCGA-38-4628-01	1	0.00166607	0.00401876	0	0.0259488	0	0.0607841	0	0.0254837	0.0596776	0	0	0	0.0578286	0.0871358	0	0.568209	0.0435943	0.00166181	0.0412067	0.0162123	0	0.00657215
TCGA-38-4629-01	1	0.0100158	0	0.0526706	0.0867179	0	0.0584687	0.0377135	0.0171397	0.00379518	8.44e-05	0	0.031154	0.0192423	0.0365438	0.0835502	0.53349	0.00509542	0	0	0.0145744	0	0.00974432
TCGA-38-6178-01	1	0.013158	0.007276	0.190407	0.0360036	0	0.17411	0.00207503	0.00184616	0	0	0.0186258	0	0.00716841	0.00316775	0.0510266	0.354342	0	0.0532059	0.0875877	0	0	0
TCGA-38-7271-01	1	0	0.236423	0.0529567	0.138918	0	0.149892	0	0.000200424	0.050187	0.0283527	0	0.0247321	0.0131513	0.0655684	0.0312175	0.179307	0	0.00967136	0.0194225	0	0	0
TCGA-38-A44F-01	1	0	0.0709916	0.0648174	0.0768543	0	0.103159	0	0.095997	0.0441516	0	0	0.0554415	0.016748	0.0330056	0.0834299	0.251331	0.046063	0	0.0559338	0	0	0.00207628
TCGA-39-5011-01	1	0.00886319	0	0.0275899	0.114399	0	0.115732	0.0253502	0.0801265	0	0.0145706	0	0.042859	0.0266975	0	0.144283	0.348675	0.0120887	0	0	0.0355556	0	0.00320951
TCGA-39-5016-01	1	0.0282399	0.00622771	0.00719424	0.138559	0	0.0752991	0	0.0864814	0.0177661	0	0	0.0651227	0.00404649	0	0.247955	0.264218	0.0177578	0	0.0411322	0	0	0
TCGA-39-5024-01	1	0.0152169	0.0267646	0.0490797	0.106995	0	0.102533	0	0.104983	0.0355676	0	0	0.0341375	0.00169649	0.0805072	0.185202	0.160631	0.0166243	0.0540939	0.0259668	0	0	0
TCGA-39-5029-01	1	0.0343897	0	0.114732	0.162635	0	0.00703623	0	0.0478097	0.0364291	0	0	0.051159	0.00367365	0.166346	0.159551	0.18095	0	0	0.0352888	0	0	0
TCGA-39-5030-01	1	0.00396817	0.0285092	0.0874984	0.0677443	0	0.16925	0.024725	0.0519688	0.058699	0	0	0.0483261	0	0.21078	0.0835596	0.141964	0.0135594	0	0.00382573	0.00562337	0	0
TCGA-39-5034-01	1	0.023094	0	0.268243	0.0776288	0	0.194216	0	0.0653696	0.00236276	0	0	0.0405663	0.00284033	0.0421743	0.0473598	0.219325	0.00507559	0.00217668	0.00742999	0	0	0.00213662
TCGA-39-5035-01	1	0	0.0119893	0.161675	0.284326	0	0	0.053968	0.0771712	0	0	0	0.0768965	0.000679908	0.0296324	0.0910473	0.209219	0	0	0.00248959	0	0	0.000906156
TCGA-39-5039-01	1	0.000141817	0.0279346	0.143761	0.121603	0	0.1029	0	0.0685456	0	0	0	0.0204965	0	0.048963	0.054784	0.341311	0	0.0513068	0.018253	0	0	0
TCGA-39-5040-01	1	0.00541679	0.107248	0.0792084	0.112575	0	0.0869996	0	0.139468	0.00813121	0	0	0.0233815	0.0238715	0.0685961	0.0923525	0.200659	0	0	0.0513326	0	0	0.00076015
TCGA-43-2576-01	1	0.00157521	0.00500073	0.052038	0.0731107	0	0.131225	0	0.0612539	0.0382802	0	0	0.0791835	0.0159918	0.159319	0.063939	0.299215	0	0	0.0198681	0	0	0
TCGA-43-2581-01	1	0.00962866	0	0.0752085	0	0	0.165842	0.0118335	0.00858378	0.00425809	0	0.0575965	0.00360512	0.0381596	0.27462	0.0568019	0.205054	0.0277721	0	0.0386128	0.0087264	0	0.0136967
TCGA-43-3920-01	1	0.00472163	0	0.121892	0.157696	0	0.0835087	0.103419	0.0245538	0	0.0210637	0	0.0520864	0	0.016432	0.0722033	0.275648	0.00271617	0.00476034	0	0.0457658	0	0.0135337
TCGA-43-5668-01	1	0.028382	0	0.0437313	0.126932	0	0.0972881	0.00374464	0.0314699	0.013982	0.0174259	0	0.0357526	0	0.255975	0.0961686	0.218598	0.0070721	0	0.0234782	0	0	0
TCGA-43-5670-01	1	0	0.0073813	0	0.0114828	0	0	0	0.137332	0.014784	0	0.0216003	0	0	0.363537	0	0	0	0.190374	0	0.22747	0	0.0260381
TCGA-43-6143-01	1	0.123624	0	0.13659	0.0297027	0	0.104807	0	0.0438152	0	0	0.0171389	0.032628	0	0.133556	0.0578626	0.28343	0	0	0.0311474	0	0	0.00569827
TCGA-43-6647-01	1	0.00683785	0.00675334	0.0559792	0.0551984	0	0.216998	0	0.0101457	0.0159168	0	0.0299477	0.015955	0	0.296022	0.064164	0.166964	0.0110787	0	0.000499163	0.0440194	0	0.00352067
TCGA-43-6771-01	1	0	0	0	0.133164	0	0.191438	0	0.0264458	0.00797294	0	0	0.0244838	0.00339376	0.0897253	0.105914	0.36177	0.0362208	0	0	0.0128038	0	0.00666769
TCGA-43-6773-01	1	0.0273487	0.034384	0.259838	0.119343	0	0.0910122	0.00354913	0.0490791	0	0.0313939	0	0.0164031	0.0170513	0.0418973	0.0360487	0.256804	0	0.00801595	0.000680599	0.00151863	0	0.00563265
TCGA-43-7656-01	1	0.0543842	0.0243188	0.0465501	0.154305	0	0.142942	0	0.0842536	0.0254842	0	0	0.0388733	0.00439521	0.0524108	0.209758	0.137981	0	0	0.024344	0	0	0
TCGA-43-7658-01	1	0.000338953	0	0.00602635	0.309182	0	0.0114912	0.00391941	0.149646	0.0297445	0.0512907	0	0.0561774	0	0.00892643	0.11389	0.246882	0	0	0	0.0124847	0	0
TCGA-43-8116-01	1	0	0.0677249	0.144969	0.074701	0	0.21678	0	0.0726514	0.0116676	0	0	0.0442989	0.0011856	0.134355	0.0470523	0.124407	0	0.0367437	0.015551	0.00791131	0	0
TCGA-43-A475-01	1	0.000155518	0	0.0234629	0.264701	0	0.0331153	0.0564457	0.0616343	0.00226434	0.0217191	0	0.0713103	0	0.0262144	0.14582	0.244006	0.0227741	0	0	0.0263768	0	0
TCGA-44-2655-01	1	0.0437603	0.0478606	0.0945506	0.0402907	0	0.280153	0	0.0477372	0.0104707	0	0.00186171	0	0.0204858	0	0.0199304	0.313391	0.0596413	0.00711232	0.00808894	0.00219036	0	0.00247442
TCGA-44-2656-01	1	0.00665021	0	0.105046	0.184161	0	0.11536	0.00320225	0.0408463	0.0019844	0	0	0.0286755	0.0159997	0.0382657	0.107829	0.309247	0.0163711	0	0.0217994	0	0	0.00456366
TCGA-44-2657-01	1	0.0685531	0.034617	0.115686	0.153448	0	0.128007	0.0038484	0.0611765	0.0155667	0.0223609	0	0.0405424	0	0.00446508	0.0736247	0.218072	0.000927104	0	0.0548448	0	0	0.00425914
TCGA-44-2659-01	1	0.00209981	0	0.116364	0.174846	0	0.186546	0	0.0384581	0.0415377	0.0174685	0	0.0174462	0.00747131	0.00387405	0.0870596	0.241862	0	0.00607964	0.0543004	0	0	0.00458698
TCGA-44-2661-01	1	0.00680729	0.0271171	0.029905	0.080836	0	0.138772	0.00223199	0.0532191	0.00467126	0.0457959	0	0.0458415	0.0572485	0	0.0553014	0.320498	0.0559387	0	0.0739125	0	0	0.00190419
TCGA-44-2662-01	1	0	0.0252896	0.00998379	0.0135985	0	0.0968495	0.0252746	0.00710214	0	0	0.0280491	0	0.200391	0.173979	0.0378325	0.33708	0	0	0.0183538	0	0	0.0262167
TCGA-44-2665-01	1	0	0.0375653	0.0179339	0.0382035	0	0.176276	0	0.0131209	0	0	0.0210489	0.0206309	0.0209124	0.0840606	0	0.405107	0.06428	0.0465444	0.0464792	0	0	0.00783669
TCGA-44-2666-01	1	0.0148343	0.00329765	0.132099	0.103616	0	0.126767	0	0.0277504	0.000455737	0	0	0.0358361	0.0175088	0.0250799	0.00495719	0.175173	0.0281665	0.0243641	0.262227	0	0.0111342	0.00673234
TCGA-44-3396-01	1	0.000867349	0.00919655	0.152817	0.0862873	0	0.127309	0	0.0261727	0.00808181	0	0	0.0196737	0.0227513	0.0998141	0.093025	0.275237	0.0017261	0	0	0.049035	0	0.0280062
TCGA-44-3398-01	1	0.00181042	0.0152754	0.0458764	0.0309342	0	0.192348	0	0.0200138	0.00769601	0	0	0.0385044	0.0235443	0	0.0307187	0.261606	0.222175	0.0279243	0.0649626	0	0	0.0166109
TCGA-44-3917-01	1	0.00293731	0.00228257	0	0.112941	0	0.20875	0	0.0201536	0.0498027	0	0.00623861	0.0423236	0.0983074	0	0	0.379331	0	0.0141509	0.0610774	0	0.00170373	0
TCGA-44-3918-01	1	0	0.00543058	0.108953	0.130695	0	0.11848	0.00602997	0.0698896	0	0	0	0.0547642	0.00305291	0.00315926	0.12995	0.336881	0	0	0	0.0297163	0	0.00299913
TCGA-44-3919-01	1	0.0105323	0.0137091	0.0619644	0.095463	0	0.17829	0	0.0385839	0.0305894	0	0	0.0390224	0.00367749	0.0015598	0.151784	0.246688	0.0523334	0	0.0716969	0	0	0.00410634
TCGA-44-4112-01	1	0.00526222	0.0019908	0.134545	0.0898299	0	0.113335	0.0452491	0.0217643	0	0.00547354	0	0.0125074	0.0238844	0.00257936	0.0233724	0.402763	0.0132893	0.0603105	0.0159925	0.0144074	0	0.0134436
TCGA-44-5645-01	1	0.00227062	0.0579762	0.0289344	0.0535802	0	0.275606	0	0.0299317	0.0540287	0	0	0.00959108	0.0541516	0	0.0235631	0.226222	0.104454	0.0262581	0.0534329	0	0	0
TCGA-44-6145-01	1	0.00337555	0.0274892	0.133251	0.219394	0	0.0599487	0.0250274	0.0722702	0.00145438	0	0	0.0565337	0.00476262	0.0149829	0.124094	0.227138	0.000679622	0	0.00785424	0	0	0.0217441
TCGA-44-6146-01	1	0.0287921	0	0.0822653	0.12262	0	0.29124	0	0.0364977	0	0	0.0151037	0.00176984	0.0474896	0	0.0629932	0.225074	0	0.00948738	0.0515076	0	0	0.0251592
TCGA-44-6147-01	1	0.00355162	0.122083	0.129695	0.0807983	0	0.155257	0	0.00474395	0.0114692	0.0129392	0	0	0.00369348	0.113894	0.075658	0.235299	0	0.00376541	0.0471523	0	0	0
TCGA-44-6148-01	1	0	0.074976	0.145229	0.0502017	0	0.0944943	0	0.0278997	0.00218544	0	0	0.0105888	0.0711682	0.0088909	0.00314318	0.316821	0	0.0126918	0.177451	0	0	0.00425829
TCGA-44-6775-01	1	0.00847554	0	0.0167059	0.0427556	0	0.076047	0	0.0387328	0.0617824	0	0.00554787	0	0.0718146	0.177226	0.0322095	0.347476	0.0753641	0.0151495	0.0279343	0	0	0.00277888
TCGA-44-6776-01	1	0.082688	0	0.109859	0.100414	0	0.161183	0	0.0633178	0	0	0	0.058018	0.034098	0	0.0260485	0.207248	0.0500847	0.041118	0.0644452	0	0	0.00147853
TCGA-44-6777-01	1	0.00577654	0.00789341	0.0547447	0.0396264	0	0.103039	0	0.0158781	0.0138266	0	0	0.0365072	0.077943	0.0175011	0.0208285	0.465785	0.0520018	0.0132134	0.064561	0	0	0.010875
TCGA-44-6778-01	1	0.0270458	0.0164284	0.0243917	0.0731329	0	0.196685	0.00799351	0.0649628	0	0.00593292	0	0.0369198	0.00619413	0.0897951	0.0828268	0.290872	0.000880701	0	0	0.0705733	0	0.0053653
TCGA-44-6779-01	1	0	0.00471701	0.00792919	0.197429	0	0.0942539	0.0186873	0.0505242	0.0271289	0	0.00584391	0.0336255	0.00465842	0.0382041	0.170099	0.324018	0	0	0.0191252	0	0	0.00375588
TCGA-44-7659-01	1	0	0.0885964	0.0807109	0.0910666	0	0.173389	0	0.0326672	0.0272269	0	0	0.050133	0.0229124	0.0301701	0.0171049	0.270789	0.0104606	0.0286147	0.0665908	0	0	0.0095673
TCGA-44-7660-01	1	0.023284	0	0.065109	0.0959367	0	0.0799503	0	0.139663	0.018621	0	0	0.0618513	0	0.024896	0.11686	0.370098	0	0	8.03e-06	0	0	0.0037225
TCGA-44-7661-01	1	0.0320981	0	0	0.0476912	0	0.213638	0	0.0398143	0.0219318	0	0	0.0240195	0.10849	0.026475	0.0711798	0.324571	0	0.0782317	0.0118601	0	0	0
TCGA-44-7662-01	1	0.000254729	0	0.106332	0.110552	0	0.0955733	0	0.0427379	0.0177729	0	0	0.0387389	0.00820448	0.121451	0.082796	0.318324	0	0	0	0.046496	0	0.0107667
TCGA-44-7667-01	1	0	0.00522456	0.056926	0.0776386	0	0.0632255	0	0.0124849	0.0136515	0	0	0.092926	0.00821825	0.334443	0.0759231	0.205164	0	0	0	0.054175	0	0
TCGA-44-7669-01	1	0.037076	0	0.0435319	0.0657785	0	0.146071	0.0150667	0.0451005	0	0	0	0.0238015	0.0160083	0.065016	0.104909	0.380465	0.00531447	0	0.0457914	0	0	0.00606948
TCGA-44-7671-01	1	0	0.0151301	0.232122	0.0410437	0	0.0984061	0	0.0333763	0	0	0	0.0195033	0.0130847	0.0629137	0.00791291	0.367792	0.00102297	0.0482388	0.0508763	0	0	0.00857705
TCGA-44-7672-01	1	0.00696989	0.0360797	0.0944203	0.0652115	0	0.160961	0	0.0433998	0.0621008	0	0	0.0661028	0.0376653	0.0244057	0.039893	0.230872	0.0489109	0.0278852	0.0408971	0	0	0.0142252
TCGA-44-8117-01	1	0.0203136	0	0.0346129	0.0634187	0	0.0970585	0	0.0520232	0.00547884	0.00679661	0	0.0105807	0	0.223941	0.0746079	0.378667	0	0	0.0280657	0.00404238	0	0.000392061
TCGA-44-8119-01	1	0.00035114	0	0.128798	0.0728149	0	0.0785172	0.0041977	0.0393497	0.0222862	0	0.0166753	0.0438158	0.0540128	0.194452	0.0619705	0.25172	0	0	0	0.0301186	0	0.000919812
TCGA-44-8120-01	1	0.0138954	0.0287963	0.0733466	0.0593386	0	0.140228	0	0.025971	0.0398641	0	0	0.0383844	0.0309152	0.0521926	0.0145891	0.329501	0.0535968	0.012226	0.0775355	0	0	0.00961944
TCGA-44-A479-01	1	0.00813809	0.0166732	0.157957	0.106639	0	0.162676	0.0165855	0.0528915	0.0265018	0.0203672	0	0.0194882	0.000171694	0.0421512	0.132041	0.226856	0	0	0.0108628	0	0	0
TCGA-44-A47A-01	1	0.00559933	0.0184185	0	0.045444	0	0.114848	0	0.0521708	0.0785327	0	0.00708621	0.0288397	0	0.0742758	0.0219739	0.272707	0.188488	0.0462246	0.0453907	0	0	0
TCGA-44-A47B-01	1	0.011447	0	0.0147994	0.0844957	0	0.117876	0.00409038	0.0479356	0.0632399	0	0	0.0848393	0.00770032	0.158235	0.046531	0.284359	0.00420242	0	0.0659422	0	0	0.00430645
TCGA-44-A47G-01	1	0.00181679	0.0514869	0.0897881	0.110189	0	0.171994	0	0.0357747	0.0420792	0.0086257	0	0.0153787	0.0289946	0.0120203	0.0772448	0.27298	0.0230276	0.000476825	0.0540011	0	0	0.00412134
TCGA-44-A4SS-01	1	0.0210592	0	0.0110957	0.151303	0	0.213926	0.00438075	0.0629787	0.00512023	0	0.0108971	0.0232798	0.0136001	0.0281522	0.110142	0.326449	0.00352493	0	0.0140911	0	0	0
TCGA-44-A4SU-01	1	0.00508501	0.0979917	0.175835	0.0411051	0	0.107519	0	0.110034	0.0574687	0	0	0.0309826	0	0.0815407	0.0805686	0.133796	0.0313449	0	0.0467284	0	0	0
TCGA-46-3766-01	1	0.01713	0.0257908	0.0840587	0.0912788	0	0.128445	0.029586	0.046453	0	0.0146608	0	0.0164174	0.00442196	0	0.0703504	0.277337	0.0531975	0	0.131317	0	0	0.00955607
TCGA-46-3768-01	1	0.0111257	0	0.00637305	0.128602	0	0.10224	0	0.0364344	0.0114396	0	0	0	0.0297916	0	0.0444273	0.567657	0.00751529	0	0.0436137	0	0	0.0107801
TCGA-46-6025-01	1	0	0.00148664	0.0324477	0.0998779	0	0.0559507	0	0.0707331	0.0150826	0	0	0.0386377	0	0.190864	0.14446	0.233418	0	0.035743	0	0.0812981	0	0
TCGA-49-4486-01	1	0.0364716	0	0.269185	0.062816	0	0.15513	0	0.10296	0.00222476	0	0	0.0282395	0.0130064	0	0.0323072	0.248526	0	0.0367851	0	0.011346	0	0.00100259
TCGA-49-4487-01	1	0.0209261	0.0940051	0.0668456	0.150368	0	0.157377	0	0.0496599	0.0395146	0.00931215	0	0.0477399	0	0.159109	0.0665906	0.138552	0	0	0	0	0	0
TCGA-49-4488-01	1	0.00264158	0.0118311	0.0657275	0.151311	0	0.0845802	0	0.0467309	0.0500083	0	0	0.024743	0.0143988	0.0911144	0.0889502	0.289566	0.0638033	0	0.0061826	0.00841186	0	0
TCGA-49-4490-01	1	0.0603892	0	0.0407671	0.116514	0	0.156929	0	0.059668	0.0806969	0	0	0.0344667	0.0106526	0.136527	0.0578051	0.190312	0	0.0119178	0.043354	0	0	0
TCGA-49-4494-01	1	0.0264737	0	0	0.0685912	0	0.0298794	0.0214879	0.103495	0	0.0542693	0	0.0597495	0.0142851	0.0533891	0.0770099	0.36241	0.0776733	0.00921614	0.039651	0	0	0.00241946
TCGA-49-4501-01	1	0.00715298	0.0617311	0.0881298	0.0532592	0	0.228186	0	0.053162	0.0153155	0.0115737	0	0.0419944	0.0323067	0	0.0335217	0.261004	0.0167548	0.0397013	0.0542508	0	0	0.00195662
TCGA-49-4505-01	1	0	0.0363959	0.0577816	0.100773	0	0.115584	0	0.0484134	0.0214036	0	0	0.0530712	0.0293825	0.00724091	0.0710966	0.300532	0.0517257	0.0345375	0.0701329	0	0	0.00192982
TCGA-49-4506-01	1	0.00700865	0.0186093	0.0669458	0.30279	0	0.0596892	0.00795211	0.0897727	0.0139538	0	0	0.0821507	0.0101883	0.0184873	0.0724876	0.212521	0.0111539	0	0	0.0226429	0	0.0036477
TCGA-49-4507-01	1	0.0161957	0	0.0683803	0.324096	0	0.0295006	0.0173745	0.0628678	0.0479591	0	0	0.148619	0.00235501	0	0.0651151	0.169306	0.0104641	0	0	0.0377672	0	0
TCGA-49-4510-01	1	0.00645081	0	0.242868	0.114837	0	0.0579531	0	0.0811558	0.00187897	0	0	0.036305	0.022924	0	0.0177312	0.368851	0.00434498	0.0135322	0.0228766	0	0	0.0082909
TCGA-49-4512-01	1	0.00358769	0.0580746	0	0.0240444	0	0.0695906	0	0.0439387	0.0772948	0	0.0141058	0.00655896	0.0402651	0.103677	0.0239081	0.457635	0.00944379	0.0198923	0.0478141	0	0	0.000169384
TCGA-49-4514-01	1	0.0736725	0	0.0549071	0.181005	0	0.0650377	0.0198086	0.148621	0.0247505	0	0	0.103329	0.0324184	0.0139592	0.0724041	0.172638	0.000427273	0.012241	0.00371301	0.0161956	0	0.00487142
TCGA-49-6744-01	1	0.00258754	0.0140925	0.0884551	0.0918502	0	0.179099	0	0.0472972	0.0374065	0	0	0.0409482	0.0497892	0.0301873	0.0355743	0.168365	0.0898579	0.0821557	0.041473	0	0	0.000861589
TCGA-49-6745-01	1	0	0.0073019	0.0136626	0.12169	0	0.140985	0.0259184	0.0588103	0.00440039	0	0	0.0337373	0.0674459	0.0324631	0.0966159	0.305443	0.0151272	0.0229301	0.0501406	0	0	0.00332909
TCGA-49-6761-01	1	0	0.0393746	0.0358513	0.143528	0	0.0641103	0.0524806	0.0836883	0.0110982	0	0	0.129339	0.0168313	0.0611828	0.110745	0.200907	0	0.00443994	0	0.0423094	0	0.0041131
TCGA-49-AAQV-01	1	0	0.0587645	0.0725285	0.0673319	0	0.129279	0	0.0715852	0.0798101	0	0	0.0438377	0	0.245057	0.0522801	0.155641	0.00607622	0	0.0178084	0	0	0
TCGA-49-AAR0-01	1	0.051626	0	0.0664845	0.0798628	0	0.0389188	0	0.186586	0.0413853	0.00966664	0	0.049899	0.0064848	0.0666717	0.0602674	0.318509	0.00311722	0	0.0201468	0	0	0.000374338
TCGA-49-AAR2-01	1	0	0.0353225	0.293571	0.105485	0	0.123412	0	0.0556474	0.0555571	0	0	0.0336152	0.00954212	0.0186263	0.0408396	0.211491	0	0	0.00901016	0	0	0.00788159
TCGA-49-AAR3-01	1	0	0.0270024	0.0118171	0.193367	0	0.0177678	0.0620626	0.0627205	0.0257244	0	0	0.102481	0	0.150415	0.0861748	0.256567	0.00297172	0	0.000928844	0	0	0
TCGA-49-AAR4-01	1	0.00829879	0.00864492	0.0714286	0.379198	0	0	0.0414295	0.085423	0.013174	0.117473	0	0.0106275	0	0.0583654	0.0564934	0.129967	0.00288569	0	1.12e-05	0.015256	0	0.00132508
TCGA-49-AARE-01	1	0.0305972	0.0215755	0.122218	0.0745787	0	0.0403195	0	0.105344	0.0503883	0	0	0.0264665	0	0.259553	0.100931	0.144339	0	0	0.0236891	0	0	0
TCGA-49-AARN-01	1	0	0.162882	0.100846	0.0734047	0	0.143618	0	0.0797751	0.0800079	0	0	0.0582521	0.0107114	0.0220351	0.0389014	0.15794	0.0130363	0.0108097	0.0477798	0	0	0
TCGA-49-AARO-01	1	0.0177832	0.0506315	0.0299464	0.0729583	0	0.112673	0	0.0818616	0.0376056	0	0	0.0346788	0.0305966	0.172148	0.0339762	0.241908	0.0408278	0.0281784	0	0.0104169	0	0.00381085
TCGA-49-AARQ-01	1	0.0179586	0	0	0.194083	0	0.01374	0	0.158685	0.0591497	0	0.00471969	0.0388201	0.0189641	0.0918219	0.200683	0.177961	0	0	0.0234138	0	0	0
TCGA-49-AARR-01	1	0.055901	0.0268692	0.0863751	0.115923	0	0.0603829	0	0.0909155	0.023608	0	0	0.0609108	0.00913123	0.0255628	0.0142378	0.282033	0	0.0191025	0.112371	0	0	0.0166768
TCGA-4B-A93V-01	1	0	0.00988617	0.173666	0.116631	0	0.0272406	0	0.106479	0.0292386	0	0	0.0624817	0.0100164	0.317886	0.0295833	0.104402	0	0	0	0.0124904	0	0
TCGA-50-5044-01	1	0	0.0148517	0.0692277	0.126173	0	0.0864019	0	0.0538478	0.0479232	0	0	0.0924398	0.00862224	0.0265771	0.034015	0.295246	0.0160868	0.0871981	0.0413899	0	0	0
TCGA-50-5045-01	1	0.0104206	0.0324485	0.117831	0.0784858	0	0.142394	0	0.0625712	0.0218297	0.0327264	0	0.0190515	0.0172283	0	0.0577164	0.312686	0.0562462	0.00376043	0.0333086	0	0	0.00129482
TCGA-50-5049-01	1	0.01466	0.0184032	0.0670545	0.183616	0	0.124122	0.0118398	0.0531108	0.0226554	0.0040333	0	0.0437173	0.0255932	0.0882999	0.0831114	0.246684	0.0130999	0	0	0	0	0
TCGA-50-5051-01	1	0.0304439	0.0461776	0.127138	0.103947	0	0.0350991	0	0.0783187	0.0692092	0	0	0.0477599	0.00808281	0.131096	0	0.17892	0.0248677	0.0507505	0.0547426	0.0134462	0	0
TCGA-50-5055-01	1	0.0587319	0.0663152	0.0800023	0.112584	0	0.195592	0	0.0433748	0.0271259	0.043041	0	0.0228897	0.00672363	0.089913	0.0347925	0.162992	0.0322688	0.00466688	0.0189852	0	0	0
TCGA-50-5066-01	1	0	0.0177922	0.12798	0.133742	0	0.0755321	0.0654656	0.0357482	0	0.0766064	0	0.040357	0	0.0329022	0.0478394	0.335561	0.00188049	0	0	0.00786059	0	0.000732279
TCGA-50-5068-01	1	0.00261424	0.0440014	0.0816412	0.0749615	0	0.0946167	0	0.0679769	0.00424665	0.122462	0	0.0468632	0.00221083	0.0177605	0.0892585	0.203281	0.0873306	0	0.0607749	0	0	0
TCGA-50-5932-01	1	0	0.00366642	0.0901735	0.0482219	0	0.167767	0	0.0266925	9.1e-05	0	0	0.0331645	0.0492343	0.0571909	0.0290634	0.42578	0	0.0195337	0.0477119	0	0	0.00170893
TCGA-50-5933-01	1	0	0.00236281	0.0141899	0.0439769	0	0.122784	0	0.0221923	0	0	0	0.0190659	0.0666005	0.127193	0.0529344	0.463553	0.00265753	0	0	0.0584406	0	0.00404905
TCGA-50-5935-01	1	0	0.0188626	0.0571345	0.0670514	0	0.284349	0.00164685	0.000783915	0.0524984	0	0	0.0101047	0.0414201	0.102186	0.0454425	0.149765	0.0587	0.0584696	0.0515853	0	0	0
TCGA-50-5939-01	1	0	0.0602105	0.145614	0.0325838	0	0.119012	0.00671719	0.0305954	0.0105215	0	0	0.0478252	0.0289168	0.116499	0.0381193	0.315513	0	0	0.00451716	0.0272268	0	0.0161288
TCGA-50-5941-01	1	0.0298116	0	0.0524574	0.138252	0	0.111528	0	0.0710605	0.0439534	0	0	0.0552521	0.0188377	0.0178883	0.163257	0.2324	0.00710618	0	0.0464591	0	0	0.0117366
TCGA-50-5942-01	1	0.0226704	0	0.190365	0.0892662	0	0.191207	0	0.0403332	0.00883361	0	0	0.0189915	0.040934	0	0.0325023	0.184101	0.0229076	0	0.157888	0	0	0
TCGA-50-5944-01	1	0.0362162	0	0.0238492	0.0331304	0	0.126696	0	0.0173463	0.00114291	0	0	0.0257863	0.080551	0.0560187	0.0280529	0.393651	0.00396263	0	0.173597	0	0	0
TCGA-50-6593-01	1	0	0.0263144	0.0288079	0.0324957	0	0.0921469	0	0.0262251	0.022925	0	0	0.0116036	0.0955326	0.172433	0.0132779	0.305277	0.0734878	0.0130378	0.076257	0	0	0.0101779
TCGA-50-6595-01	1	0.00752165	0	0.0161595	0.0767872	0	0.0860869	0.00060645	0.0275228	0.0109267	0	0.0354726	0.00183119	0	0.210751	0.160341	0.363138	0	0	0	0.00285529	0	0
TCGA-50-6597-01	1	0	0.0515289	0.168568	0.0551229	0	0.153973	0	0.0149727	0.144488	0.0790459	0	0.0315926	0.000791065	0	0.077704	0.156163	0.0238986	0.000143774	0.0420084	0	0	0
TCGA-50-7109-01	1	0.00533447	0.00213776	0.17766	0.133686	0	0.113029	0	0.065497	0.0189394	0	0	0.0489247	0.0192794	0.0640613	0.117076	0.207683	0	0	0	0.0230605	0	0.0036313
TCGA-50-8457-01	1	0	0.0635848	0.185847	0.0852528	0	0.108621	0	0.044286	0.0297829	0	0	0.0531624	0.0893228	0	0.0373073	0.217735	0.0112153	0	0.0738827	0	0	0
TCGA-50-8459-01	1	0.00258687	0.0425283	0.0302754	0.069732	0	0.0728779	0.00149541	0.0295323	0.0470441	0	0	0.0261034	0.121076	0.093212	0.0160295	0.330543	0.057406	0	0.0591978	0	0	0.000360295
TCGA-50-8460-01	1	0	0.0457373	0.117968	0.0843447	0	0.0989405	0	0.0593848	0.0465323	0	0	0.0487915	0.117298	0	0	0.143377	0.0752785	0.0479832	0.114363	0	0	0
TCGA-51-4079-01	1	0.0222687	0	0.151843	0.0781142	0	0.100286	0	0.0715791	0	0	0	0.0335638	0.0345935	0.0548731	0.127325	0.249339	0.00534588	0.0126934	0	0.0464545	0	0.0117213
TCGA-51-4081-01	1	0.0163172	0	0.0274278	0.0213714	0	0.118919	0	0	0	0	0.045295	0	0	0.468164	0.01613	0.233977	0	0	0.0440193	0.00837876	0	0
TCGA-52-7622-01	1	0.00829509	0.0456199	0.00661852	0.0912587	0	0.118554	0	0.0713433	0.00528235	0	0	0.0696277	0.00678193	0.0861414	0.155385	0.284463	0.006665	0	0.0397411	0	0	0.00422165
TCGA-52-7810-01	1	0	0.00421949	0.00424015	0.0317338	0	0.115282	0	0.0197694	0.00962146	0	0.0482449	0	0	0.426596	0	0.0960836	0	0.0116975	0	0.232512	0	0
TCGA-52-7812-01	1	0.000648225	0.01029	0.0286961	0.22725	0	0.019797	0.0675808	0.0886445	0.00820849	0.0785562	0	0.0779294	0.0140675	0.0865784	0.11913	0.153432	0.00226458	0	0.0039331	0.0129947	0	0
TCGA-53-7626-01	1	0	0.0421038	0.0789134	0.105692	0	0.214624	0	0.0538269	0.000667068	0	0	0.0387172	0.0378858	0.0178262	0.0670932	0.269346	0.0179517	0	0	0.0446847	0	0.0106681
TCGA-53-7813-01	1	0	0.0206287	0.380322	0.188689	0	0.053497	0.0328486	0.0674898	0.0251485	0	0	0.0515926	0.0096092	0.0312751	0.0321792	0.0590698	0	0.034279	0	0.013372	0	0
TCGA-53-A4EZ-01	1	0.04503	0.0341682	0.0594002	0.10163	0	0.123622	0	0.13031	0.00932974	0	0	0.0737426	0.0321692	0	0.0687762	0.224146	0.0561884	0	0.0405031	0	0	0.000984332
TCGA-55-1592-01	1	0.027455	0	0.0826551	0.0384523	0	0.0856131	0	0.0456349	0	0	0	0.0160542	0.076305	0.165917	0.0473655	0.321753	0.0373644	0	0.0200944	0.0272755	0	0.00806091
TCGA-55-1594-01	1	0.0309677	0	0.0927363	0.0841169	0	0.166999	0	0.052642	0.00542107	0	0	0.0488585	0.00525555	0.0155961	0.119796	0.335916	0.00823727	0	0.00711014	0	0	0.0263476
TCGA-55-5899-01	1	0.0145441	0	0.044627	0.027817	0	0.0693359	0	0.045728	0.0132284	0	0.00769961	0.0541019	0	0.274051	0.0752634	0.348884	0.00253164	0	0.0200865	0	0	0.00210202
TCGA-55-6543-01	1	0.00550722	0	0.0619152	0.0303369	0	0.125251	0	0.00779163	0.00806882	0	0	0.026358	0.0278999	0.129018	0.0388831	0.456134	0.00201605	0	0	0.0436835	0	0.0371369
TCGA-55-6642-01	1	0	0.00852002	0.354316	0.109765	0	0.107377	0.0240615	0.0134184	0.00398174	0	0.00423847	0.000787513	0	0.0829139	0.0362842	0.231566	0	0	0.0123869	0.00551996	0	0.00486395
TCGA-55-6712-01	1	0.0165631	0.0170752	0.00252876	0.132335	0	0.164805	0.0257345	0.00920382	0.0149239	0.05186	0	0.0276094	0	0.13853	0.102718	0.23219	0	0	0.0639242	0	0	0
TCGA-55-6968-01	1	0.00346237	0	0.0923728	0.0983223	0	0.0733952	0.0281894	0.0441654	0.0163226	0	0	0.0560481	0	0.226232	0.133603	0.192537	0.00857884	0	0	0.0253196	0	0.00145165
TCGA-55-6970-01	1	0.0218295	0	0.0937033	0.0878126	0	0.198653	0	0.0552635	0	0	0	0.030368	0.0452948	0.0116529	0.053769	0.300637	0	0.0638395	0.03183	0	0	0.0053468
TCGA-55-6971-01	1	0	0.0434568	0.106598	0.144969	0	0.14753	0	0.0730421	0.0317934	0	0	0.0657611	0.0345476	0.065416	0.082728	0.168545	0	0	0.0286034	0	0	0.00701015
TCGA-55-6972-01	1	0.0131559	0	0.34048	0.161312	0	0.038308	0	0.0315713	0.0112936	0	0.0311317	0.0530601	0.00624789	0	0.0273744	0.209579	0	0.07339	0.00309643	0	0	0
TCGA-55-6979-01	1	0	0.00580557	0.0740098	0.102784	0	0.111256	0.0262365	0.0559086	0.032656	0	0	0.042388	0.0151321	0.0459909	0.117123	0.35309	0.00966203	0	0.00201537	0.00290182	0	0.00303971
TCGA-55-6980-01	1	0.00544975	0	0.0198475	0.0613806	0	0.14132	0	0.0677172	0.101049	0	0	0.0686704	0.0918347	0	0.0184816	0.253098	0.0935502	0.0450105	0.0125806	0.0170297	0	0.00297997
TCGA-55-6981-01	1	0.0525774	0.0148687	0.126172	0.0104223	0	0.110982	0.00330703	0.0541435	0.00997479	0	0.00681559	0.0033986	0.0414115	0.0703668	0	0.24027	0.0887014	0.0608199	0.100401	0	0	0.00536762
TCGA-55-6982-01	1	0.0161698	0.0291496	0.0457464	0.0536611	0	0.0490418	0.00743033	0.0348234	0.0123593	0	0	0	0.00527111	0.101086	0.180559	0.417551	0.0322884	0.00638897	0	0.0046934	0	0.00378051
TCGA-55-6983-01	1	0.0365408	0.120344	0.0613466	0.0931988	0	0.237194	0	0.0612376	0.0067332	0	0	0.0392547	0	0.0733995	0.0198518	0.202583	0.010593	0.00935612	0.0248573	0	0	0.00350934
TCGA-55-6984-01	1	0.0306713	0.094736	0.0737569	0.0964463	0	0.236314	0	0.0242339	0.0970562	0	0	0.0604609	0.0333649	0.0408756	0.00119648	0.0941673	0	0.0341465	0	0.0521769	0	0.0303971
TCGA-55-6985-01	1	0.0166344	0.00659604	0.0717864	0.0955883	0	0.170989	0.0188676	0.0925964	0.00749734	0	0.0142864	0.0483229	0.0310669	0.0934179	0.123131	0.150068	0.00942612	0	0.0264006	0.0233242	0	0
TCGA-55-6986-01	1	0.00328158	0.0307944	0.0472528	0.0759344	0	0.199323	0	0.00391734	0.000863117	0	0	0.0310899	0.0168315	0.0244833	0.0190876	0.413901	0.0640596	0	0.0660587	0	0	0.00312277
TCGA-55-6987-01	1	0.0081187	0.035254	0.125358	0.219195	0	0.0230338	0.0390625	0.104672	0.00935797	0	0.00989932	0.0349953	0.0240536	0.080949	0.134179	0.135532	0.000314529	0	0	0.0129937	0	0.00303129
TCGA-55-7227-01	1	0.00227212	0.00520271	0.022192	0.0525206	0	0.247703	0	0.0373439	0.0320601	0	0	0.0194348	0.0593354	0.0112471	0.0641033	0.234565	0.144193	0.0197312	0.0479215	0	0	0.000173383
TCGA-55-7281-01	1	0	0.0229938	0.014487	0.0621796	0	0.145866	0	0.0386562	0.00893018	0	0	0.0375415	0.0758286	0	0.0886963	0.311751	0.170749	0	0.0223209	0	0	0
TCGA-55-7283-01	1	0.0110925	0	0.00718948	0.101959	0	0.253847	0	0.0327999	0	0	0	0.0232521	0.0413864	0.0307905	0.065069	0.297197	0.0354661	0.00894078	0.0894739	0	0	0.00153682
TCGA-55-7284-01	1	0.0119575	0.00129994	0	0.111964	0	0.130631	0	0.0349787	0.0541792	0	0	0.0230473	0.036314	0.159653	0.0573891	0.299438	0.0125342	0	0.0666148	0	0	0
TCGA-55-7573-01	1	0.0062244	0.103194	0.0188218	0.0662518	0	0.246082	0	0.0502376	0.0206063	0	0	0.0320699	0.0233871	0	0.0478096	0.17628	0.136197	0.00986074	0.0599062	0	0	0.00307062
TCGA-55-7574-01	1	0.0197688	0.150179	0.0849547	0.127343	0	0.193672	0	0.0535095	0.00454784	0	0	0.029869	0.00996436	0.0302732	0.0442853	0.20966	0	0.0160284	0.02585	0	0	9.4e-05
TCGA-55-7576-01	1	0.0128813	0.0238697	0	0.122084	0	0.0922599	0	0.03005	0.0515982	0	0	0.0453471	0.0501612	0.0379523	0.0589848	0.369479	0.0218301	0.0163971	0.0634581	0	0	0.00364629
TCGA-55-7724-01	1	0.0425971	0	0.0758242	0.0571243	0	0.0637513	0.00197763	0.0233358	0	0.0706249	0	0.00493009	0	0.0393807	0.103097	0.398442	0.0163751	0.00538585	0.0574377	0	0	0.0397158
TCGA-55-7725-01	1	0.0826231	0	0.0238414	0.0724275	0	0.168759	0.00827186	0.0543457	0.00344775	0.0362175	0	0	0.00732968	0.0480652	0.127965	0.211509	0.0301068	0.0099637	0.111675	0	0	0.00345151
TCGA-55-7726-01	1	0.00541974	0	0.139114	0.025794	0	0.145254	0.0180677	0.00552136	0	0	0	0.00505052	0.00698009	0	0.0763255	0.247256	0.243166	0	0	0.0723334	0	0.00971846
TCGA-55-7727-01	1	0.0498391	0.071437	0.0664737	0.0369369	0	0.159672	0.0373283	0.00392495	0	0.0697304	0	0	0	0	0.0948232	0.364525	0.0103522	0	0.0339247	0	0	0.00103273
TCGA-55-7728-01	1	0.014781	0.0301421	0	0.0359413	0	0.0383508	0	0.0453026	0.0537493	0	0.0133189	0.00709951	0	0.497082	0.0246464	0.224208	0	0	0.0153782	0	0	0
TCGA-55-7815-01	1	0.0466601	0	0.0459449	0.0214855	0	0.263388	0.0492383	0	0	0.0753364	0	0	0	0.03395	0.0356129	0.349381	0.0555592	0.00252399	0.00740164	0	0	0.0135188
TCGA-55-7816-01	1	0.00964208	0	0	0.101618	0	0.0227437	0	0.0171402	0.0047125	0.00425572	0	0.0269259	0.191171	0	0.0822668	0.51923	0	0	0.0202943	0	0	0
TCGA-55-7903-01	1	0.0363286	0	0.00971088	0.143179	0	0.0835482	0.0180894	0.0933429	0.00511042	0	0.00426221	0.0368989	0.0380808	0.029913	0.126526	0.257295	0.0330237	0.0420654	0	0.0413057	0	0.00131985
TCGA-55-7910-01	1	0.0202799	0	0.323347	0.0266784	0	0.171801	0	0.0904975	0.00836745	0	0.0138742	0	0.025883	0.0728623	0.0199585	0.0913301	0	0.0626804	0	0.050467	0	0.0219735
TCGA-55-7911-01	1	0.0194739	0	0.0342159	0.156141	0	0.0514922	0.115753	0.129532	0.000181267	0	0	0.0319204	0.0275716	0.0143097	0.068337	0.243782	0	0.101344	0	0.00589439	0	5.14e-05
TCGA-55-7914-01	1	0	0.0325084	0.212833	0.129921	0	0.213888	0	0.0519781	0.0163514	0	0	0.0287342	0.00773	0	0.101041	0.167998	0	0.000667876	0.0363491	0	0	0
TCGA-55-7994-01	1	0.0233637	0.00489577	0.00959245	0.198948	0	0.0639728	0.0599914	0.0412119	0.00698783	0.0108711	0	0.0469545	0.00378917	0.0462763	0.14052	0.310785	0.0130962	0	0	0.0164964	0	0.00224773
TCGA-55-7995-01	1	0.0145905	0.0373862	0	0.117473	0	0.102124	0	0.0565048	0.0481291	0.033398	0	0.0460388	0.0282385	0.278881	0.114589	0.10929	0.00497082	0	0	0.00838761	0	0
TCGA-55-8087-01	1	0	0.0091835	0.0280213	0.0357617	0	0.154696	0	0.00200398	0.00813829	0	0	0.0151697	0.0345914	0.0156483	0.0117814	0.314572	0.237649	0	0.130657	0	0	0.00212494
TCGA-55-8089-01	1	0.0138712	0.00443496	0.0168777	0.17858	0	0.000146246	0.0434154	0.0643791	0	0	0	0.109117	0.0154395	0.122214	0.186751	0.208403	0.0118445	0	0.0245259	0	0	0
TCGA-55-8090-01	1	0.00190223	0.0188474	0.0530266	0.0457792	0	0.178889	0	0.0486731	0.031912	0	0.0048529	0.00279055	0.0661312	0.0170636	0.0439165	0.380234	0.0578068	0	0	0.0389198	0	0.00925462
TCGA-55-8091-01	1	0	0	0.0415251	0.0278273	0	0.175081	0	0.0126984	0.0173158	0	0	0.0599877	0.0247931	0	0.0805216	0.360888	0.0841475	0.00329354	0.102722	0	0	0.00919946
TCGA-55-8097-01	1	0	0.0592959	0.0631804	0.0676414	0	0.144873	0	0.06755	0.034516	0	0	0.0347838	0.0297492	0	0.0159971	0.283699	0.0633416	0.00922279	0.126151	0	0	0
TCGA-55-8203-01	1	0	0.0747225	0.191376	0.101065	0	0.176026	0	0.0807282	0.0501307	0	0	0.0229705	0.0116529	0.0381605	0.068712	0.154592	0.0090249	0.00796329	0.00915351	0	0	0.00372193
TCGA-55-8204-01	1	0	0.0041103	0.283195	0.0773428	0	0.0826026	0	0.0242732	0.00127825	0	0	0.0355131	0.0142775	0.000598472	0.140033	0.205677	0.0166556	0	0.0751087	0	0	0.0393345
TCGA-55-8205-01	1	0.0126855	0.022275	0.00317482	0.139521	0	0.0677874	0.0487962	0.0524531	0	0	0	0.0814482	0.0531891	0	0.0851186	0.398466	0.0178703	0.00121425	0	0.0102058	0	0.00579438
TCGA-55-8206-01	1	0	0.0115381	0.0304748	0.0316947	0	0.0884073	0.00104782	0.0193518	0.0197467	0	0	0.0164608	0.353928	0	0	0.18079	0.0899142	0.0104885	0.146158	0	0	0
TCGA-55-8207-01	1	0	0.011979	0.0107114	0.0614649	0	0.153291	0	0.00800513	0.0038934	0	0	0.0122655	0.0717287	0.0661412	0.014846	0.431662	0.0884019	0.00517591	0.0583704	0	0	0.00206376
TCGA-55-8208-01	1	0.00521411	0.0572449	0.0478716	0.095927	0	0.0975018	0.00299169	0.0521184	0.0351362	0	0	0.0569099	0.0192403	0.0600537	0.134457	0.278227	0.0100689	0	0.0288342	0	0	0.0182027
TCGA-55-8299-01	1	0.0032012	0.005533	0.041016	0.214699	0	0.0197893	0.00370643	0.0967474	0.0146991	0	0.00733254	0.0516602	0.0343771	0	0.130686	0.215948	0	0.142149	0.0113178	0	0	0.00713745
TCGA-55-8301-01	1	0	0.0480254	0.0447563	0.0881569	0	0.118865	0.0239356	0.0423443	0.0517242	0	0.00254434	0.0331023	0.00325381	0.164682	0.206054	0.115216	0.0172177	0	0.0401215	0	0	0
TCGA-55-8302-01	1	0	0.0243682	0.0535482	0.125594	0	0.0610785	0	0.0897931	0.0143721	0	0	0.068443	0.065735	0.0616815	0.155233	0.265053	0.000371038	0.00208747	0.00112471	0.0115164	0	0
TCGA-55-8506-01	1	0	0.00577196	0.0614855	0.0608396	0	0.032806	0	0.0633025	0.000762409	0.0053194	0	0.0294425	0.0347062	0.305196	0.0510981	0.31084	0.0010306	0	0	0.0373993	0	0
TCGA-55-8507-01	1	0	0.0103881	0.0250555	0.0798801	0	0.121439	0	0.0719608	0.0056613	0	0	0.07347	0.0445454	0.151622	0.0451385	0.304028	0	0	0.0219337	0.0180735	0	0.0268048
TCGA-55-8508-01	1	0	0.052994	0.316873	0.0344679	0	0.0407209	0.0165056	0.030965	0.0375375	0	0.0348804	0	0	0.274062	0.0120643	0.0647309	0	0	0	0.0566306	0	0.0275681
TCGA-55-8510-01	1	0.000836485	0.0171013	0	0.12061	0	0.0824128	0	0.0724685	0.0536928	0	0	0.0493069	0.033043	0.0769576	0.0978908	0.303539	0.0217145	0	0.0654613	0	0	0.00496456
TCGA-55-8511-01	1	0.00992994	0.0597415	0.066544	0.109231	0	0.144503	0	0.0846994	0.0365354	0	0	0.0458886	0.0190378	0.0706995	0.0826173	0.25974	0	0	0.0108333	0	0	0
TCGA-55-8512-01	1	0.00641406	0	0.0493326	0.146187	0	0.101105	0	0.0751468	0	0	0.0118139	0.0777276	0.115628	0.0433361	0	0.218781	0	0.0573113	0.0112834	0.0300048	0	0.0559284
TCGA-55-8513-01	1	0.0095333	0.0692738	0.0365207	0.0230805	0	0.084961	0	0.0215195	0.0105392	0	0.00652038	0.0151956	0.0225333	0.0953871	0.0133965	0.490524	0.0378629	0.00991726	0.0492204	0	0	0.00401485
TCGA-55-8514-01	1	0	0.052522	0.0596762	0.0283467	0	0.107187	0	0.0791636	0.00185308	0	0.0218317	0.00694314	0.0530391	0.0431895	0.05775	0.441723	0	0.00816748	0.034409	0	0	0.00419836
TCGA-55-8615-01	1	0.00955379	0	0.0117635	0.0266037	0	0.0261885	0	0.153616	0.0314764	0	0.00256801	0.0271724	0.031403	0.393115	0	0.220539	0	0.0585049	0.00749586	0	0	0
TCGA-55-8616-01	1	0.065733	0.0861606	0.125979	0.115033	0	0.108456	0	0.0240347	0.0321481	0.00349971	0	0.00207262	0.0248534	0	0.0314883	0.344127	0	0.00372195	0.0326933	0	0	0
TCGA-55-8619-01	1	0.0320166	0.0400244	0.0630063	0.157452	0	0.0753562	0	0.0751046	0.0307671	0	0	0.0528603	0.0315034	0.0877181	0.0245058	0.247893	0.00258783	0	0.0601293	0	0	0.0190755
TCGA-55-8620-01	1	0.0189784	0.0171459	0.095844	0.145664	0	0.0905513	0.0203769	0.0553068	0.0352717	0	0	0.0475238	0.0104607	0.146864	0.124788	0.148725	0.00682217	0	0.0356769	0	0	0
TCGA-55-8621-01	1	0	0.01055	0.107783	0.0545817	0	0.134481	0	0.0321303	1.1e-05	0	0.0330981	0.0143903	0.0399192	0.146482	0.0869218	0.258497	0	0	0.0775161	0	0	0.00363758
TCGA-55-A48X-01	1	0.0418172	0.201195	0.0448699	0.069986	0	0.153604	0	0.0507903	0.0601208	0.00218324	0	0.0480114	0.0041388	0.0349391	0.0430831	0.17945	0.00711437	0	0.0586969	0	0	0
TCGA-55-A48Y-01	1	0.0050435	0.00308717	0.187811	0.0578233	0	0.163302	0.00179962	0.0308795	0.0294909	0	0	0.0296317	0	0.220342	0.0672483	0.177036	0	0	0.000373659	0.0131518	0	0.0129807
TCGA-55-A48Z-01	1	0.00208975	0.00493911	0.0884756	0.0924067	0	0.0720103	0	0.0660752	0.0601801	0	0.0105932	0.0124955	0	0.276042	0.0568894	0.223831	0.00508126	0	0	0.0288911	0	0
TCGA-55-A492-01	1	0	0.0116402	0.214804	0.112931	0	0.0953653	0	0.0984794	0.0307682	0	0	0.0545993	0.0334225	0.00890071	0.0172899	0.226753	0	0.0439069	0.0511398	0	0	0
TCGA-55-A494-01	1	0.0206747	0	0.094236	0.17472	0.0484016	0	0	0.0446482	0.108221	0	0	0.0323	0.0205971	0.138048	0	0.195538	0	0.117724	0	0.000926025	0	0.0039645
TCGA-55-A4DG-01	1	0.0338001	0.129125	0.138537	0.121657	0	0.128784	0	0.0658808	0	0	0	0.0299781	0.0137156	0.0228349	0.0564762	0.215911	0	0	0.0433004	0	0	0
TCGA-55-A57B-01	1	0.0154914	0	0	0.0475831	0	0.194954	0	0.0130966	0.0272153	0	0	0.0527213	0.0743547	0	0.0113801	0.302911	0.134579	0.0417076	0.0816228	0	0	0.00238399
TCGA-56-1622-01	1	0	0.0535078	0.0524713	0.0792062	0	0.177356	0	0.0457526	0.00984713	0	0.098038	0	0.0190003	0.0784751	0.0182887	0.0254672	0	0.149491	0	0.177982	0.00436743	0.0107494
TCGA-56-5897-01	1	0	0.0113737	0.189058	0.0706266	0	0.125602	0	0.0131772	0.0018574	0	0	0.0157355	0.00895816	0.13357	0.0916728	0.306097	0.00376376	0	0.0265301	0	0	0.00197697
TCGA-56-5898-01	1	0.0125709	0	0.0999414	0.081361	0	0.0661277	0	0.0619609	0.0181407	0	0.0354758	0.000176991	0.03276	0.0505999	0.0244411	0.435776	0.0304898	0.0144375	0.0145961	0.0188937	0	0.00225105
TCGA-56-7221-01	1	0.0087847	0.0161568	0.0274678	0.021417	0	0.0878627	0	0.00312151	0.036633	0	0.030605	0	0	0.524948	0.00891198	0.203548	0	0	0	0.0305432	0	0
TCGA-56-7222-01	1	0.00170578	0.00290354	0.0287493	0.0220386	0	0.0473168	0	0.0578912	0.0545437	0	0.0317431	0	0	0.215856	0.00917905	0.107502	0	0.0271922	0	0.367273	0.00222276	0.0238837
TCGA-56-7579-01	1	0.0153205	0	0.009072	0.00807051	0	0.0642699	0	0.0146308	0.0192984	0	0.00692541	0.00140923	0	0.405814	0.0185867	0.347988	0.0366018	0	0	0.0345241	0	0.0174883
TCGA-56-7582-01	1	0.0154174	0	0.0115622	0.064466	0	0.0420198	0.00948565	0.0595306	0.0083535	0	0.00978024	0	0.00306032	0.249609	0.13953	0.291577	0.0232573	0	0	0.0723297	0	2.06e-05
TCGA-56-7822-01	1	0	0	0.0330039	0.0518223	0	0.0947159	0	0.0227339	0.00638791	0	0	0.0558744	0.0132333	0.054867	0.00562691	0.511701	0.0138398	0.0502475	0.0545275	0	0	0.0314181
TCGA-56-8082-01	1	0	0.020289	0	0.0107339	0	0.131294	0	0.103789	0.0142375	0	0.0217265	0	0.0309665	0.246699	0.028028	0.138295	0	0.147151	0	0.0940586	0	0.0127316
TCGA-56-8201-01	1	0	0.00970998	0.0188279	0.115224	0	0.109493	0.0241654	0.0389247	0	0	0.00245497	0.00251814	0	0.184283	0.0904809	0.362535	0	0	0	0.0388722	0	0.00251093
TCGA-56-8304-01	1	0.00889633	0.00029579	0.152413	0.153963	0	0	0.0191751	0.0882893	0	0	0	0.0834749	0.0168078	0.0612013	0.0976655	0.174964	0.0119747	0.0406454	0	0.0902343	0	0
TCGA-56-8305-01	1	0.0126641	0	0.169766	0.0171723	0	0.114684	0	0.0216666	0	0	0.00984813	0	0	0.364229	0.0362332	0.230636	0	0	0	0.0231018	0	0
TCGA-56-8309-01	1	0.00591739	0	0.0593225	0.117465	0	0.161783	0.000811716	0.0372164	0.0820854	0.000331296	0	0.0138224	0.0104231	0.169809	0.100275	0.225282	0.00297753	0	0.0116615	0	0	0.000817712
TCGA-56-8622-01	1	0	0.026982	0.247044	0.0259987	0	0.0335741	0	0.0304295	0.0332826	0	0	0.0314799	0.0142762	0.142706	0.0146325	0.331364	0.0103894	0	0.0551513	0	0	0.00268963
TCGA-56-8623-01	1	0	0.00438384	0	0.0741375	0	0.120749	0	0.0393501	0	0.00241924	0.00122431	0.0265387	0.0487465	0.191113	0.0273336	0.342539	0	0	0.00658369	0.102804	0	0.012078
TCGA-56-8624-01	1	0.0201928	0.0641689	0.0353806	0.108075	0	0.151122	0	0.147747	0.00928273	0	0	0	0.0544053	0.100302	0.0591072	0.166094	0.00512918	0	0.0789929	0	0	0
TCGA-56-8628-01	1	0	0.0366842	0.0440665	0.103091	0	0.13637	0	0.0286529	0.0156825	0	0	0.0219553	0.0135813	0.214557	0.0500556	0.300608	0.00539266	0.00473451	0.0245689	0	0	0
TCGA-56-A4BW-01	1	0	0	0.049492	0.0977649	0	0.052361	0	0.101797	0.0351448	0	0	0.0574717	0	0.141977	0.0688791	0.183649	0	0.044232	0.13404	0	0	0.0331914
TCGA-56-A4BY-01	1	0.0471705	0	0.163233	0.0975628	0	0.14623	0.0105206	0.0661193	0	0	0.0320046	0.00302249	0.0236607	0.0204346	0.123722	0.207268	0	0.0072851	0.051766	0	0	0
TCGA-56-A4ZJ-01	1	0	0.00290119	0	0.0361317	0	0.157831	0	0.0543168	0	0	0	0.0297432	0.0528216	0.0538695	0.0598968	0.428394	0.0399251	0	0.0684212	0	0	0.015748
TCGA-56-A4ZK-01	1	0.00735414	0	0.0444666	0.0765809	0	0.0554041	0	0.0369172	0.00666854	0	0	0.0494833	0	0.246511	0.164398	0.177582	0.0216835	0	0	0.110974	0	0.00197749
TCGA-56-A5DS-01	1	0	0.104656	0.178004	0.0812955	0	0.100631	0	0.100472	0.032616	0	0	0.0357079	0.0153257	0	0.0322951	0.124007	0.0139897	0.0293218	0.0945328	0	0	0.0571459
TCGA-58-8388-01	1	0.0359065	0	0.0103264	0.166785	0	0.0386571	0	0.129127	0.0497942	0	0	0.0609243	0.0157776	0.0764668	0.132841	0.244978	0.00849487	0	0.0299213	0	0	0
TCGA-58-8393-01	1	0.0109761	0	0.0203775	0.164894	0	0.120424	0.019497	0.122969	0.00269194	0	0.00608969	0.0295782	0.0161589	0.0629757	0.0999397	0.27279	0	0.0154541	0	0.0188885	0	0.0162948
TCGA-58-A46J-01	1	0.0130918	0.021373	0.0355877	0.0841651	0	0.0724524	0	0.128499	0.00669374	0	0	0.0404185	0.0334887	0.0265052	0.0246274	0.293236	0	0.0993375	0.064036	0	0	0.0564883
TCGA-58-A46K-01	1	0.0142224	0.00618684	0.166112	0.168026	0	0.0462718	0.0432611	0.115952	0.010863	0	0.00960249	0.00582701	0	0.00615919	0.128363	0.215493	0	0.0440828	0.000183856	0.019394	0	0
TCGA-58-A46M-01	1	0.0488997	0	0.0372991	0.185485	0	0	0	0.099925	0.011769	0	0	0.0554137	0.0117556	0.0632394	0.220266	0.244555	0	0	0	0.0181038	0	0.00328908
TCGA-58-A46N-01	1	0.0121303	0	0.235144	0.100867	0.000464604	0.0761809	0.00103961	0.0164299	0	0	0.0618165	0.0431307	0.0272663	0.0543928	0.0147315	0.122679	0.0491258	0.0149511	0.165046	0.00460349	0	0
TCGA-60-2695-01	1	0.0641765	0	0.122138	0.179358	0	0.100625	0	0.0897158	0	0	0.0229148	0.00918521	0.0218466	0.0160338	0.0951027	0.266899	0	0	0.00739568	0	0	0.00460783
TCGA-60-2696-01	1	0.0222214	0	0.0915649	0.130919	0	0.11214	0.00777461	0.072134	0.0159606	0	0.0269041	0	0.024709	0.0337849	0.0931402	0.293513	0.00737347	0.00476639	0	0.0221803	0	0.0409145
TCGA-60-2697-01	1	0.0383598	0.116581	0.121825	0.111731	0	0.180026	0	0.0629112	0.0441434	0	0	0.0484649	0.0232711	0.00342271	0.0352397	0.152555	0	0.0140151	0.0442178	0	0	0.00323664
TCGA-60-2706-01	1	0.0277097	0	0.023739	0.127496	0	0.13581	0.0117783	0.0439503	0.0169289	0	0.0375962	0	0.0276255	0.0501413	0.102169	0.351384	0.00345755	0	0.0304812	0	0	0.00973436
TCGA-60-2707-01	1	0	0	0.0867003	0.00111589	0	0.133941	0	0.00845638	0.00156078	0	0.0341215	0.000501534	0	0.262654	0.00284885	0.270454	0	0.0352463	0	0.0410635	0	0.121336
TCGA-60-2708-01	1	0	0	0.0182837	0.0192785	0	0.174964	0	0	0	0	0.00622148	0.00576413	0	0.349586	0.00275367	0.29352	0.0200714	0.029815	0.00849307	0.0639054	0	0.00734396
TCGA-60-2710-01	1	0.0191722	0	0.0770701	0.0905078	0	0.0892719	0	0.0263929	0.0217997	0	0	0.019799	0.0161207	0.255033	0.0712364	0.225503	0.0316518	0	0.0564418	0	0	0
TCGA-60-2712-01	1	0.00318893	0.0289737	0.157456	0.0947506	0	0.164325	0	0.0472717	0.0176796	0.00558321	0	0.00335615	0.00570602	0.148292	0.123096	0.181518	0	0	0.0188027	0	0	0
TCGA-60-2713-01	1	0.0116528	0	0	0.099183	0	0.112444	0.0495012	0.0247933	0	0	0.0224367	0	0	0.280615	0.0470216	0.328131	0.00615993	0	0	0.0134648	0	0.00459647
TCGA-60-2714-01	1	0	0	0.0984767	0.133166	0	0.107087	0.0777417	0.0508862	0	0	0.0269088	0.00551847	0.0155175	0.0293842	0.119583	0.315896	0	0	0.0166896	0	0	0.00314556
TCGA-60-2716-01	1	0.0116339	0	0.0820796	0.123022	0	0.0617254	0	0.0665554	0.0436764	0	0.0165186	0.0489318	0.0097419	0.127844	0.0390122	0.259241	0.034037	0.0287343	0.0398195	0	0	0.00742647
TCGA-60-2721-01	1	0	0	0.123736	0.265951	0	0.0704549	0.0117936	0.0663497	0.0243119	0	0	0.0139163	0.0306496	0	0.0838262	0.260744	0.00947125	0.00595453	0.0300912	0	0	0.00274921
TCGA-60-2722-01	1	0.0382465	0	0.0830055	0.0672673	0	0.0665157	0	0.0866143	0.00472823	0	0.0080209	0.0125376	0	0.124214	0.0799983	0.376547	0.010296	0.00222361	0	0.0336888	0	0.00609648
TCGA-60-2723-01	1	0	0	0.096058	0.203974	0	0.145678	0.0770213	0.0246008	0	0	0.014906	0.0395029	0.00511729	0.076994	0.0873638	0.211322	0	0	0	0.017462	0	0
TCGA-60-2726-01	1	0.041156	0	0.054654	0.199812	0	0.0492045	0	0.168689	0	0.011164	0	0.0830906	0.02272	0.0451585	0.172272	0.127745	0.00261429	0	0.0217203	0	0	0
TCGA-62-8394-01	1	0.0368975	0	0.0602615	0.0405858	0	0.23291	0	0.0420009	0.0257553	0	0.00666342	0.00696034	0.0202952	0.180315	0.0755008	0.203047	0	0.0598651	0.00894252	0	0	0
TCGA-62-8395-01	1	0.0188323	0.00429197	0.102053	0.0631958	0	0.135542	0	0.0693408	0.0282414	0	0	0.0646001	0.0315243	0	0.0258128	0.372688	0.0573945	0	0.00791701	0.0167578	0	0.00180825
TCGA-62-8397-01	1	0	0.022654	0.072701	0.0360597	0	0.146782	0	0.00644382	0.00504482	0	0	0.0287669	0.147047	0.0469502	0	0.244678	0.0857654	0.00318461	0.153922	0	0	0
TCGA-62-8398-01	1	0.0117752	0	0.0261506	0.0650918	0	0.199606	0	0.0543456	0.0535189	0	0.00937713	0.0343178	0.0526548	0.0874654	0.0929788	0.262927	0.0345373	0	0.00883165	0	0	0.00642204
TCGA-62-8399-01	1	0.0168034	0	0.07677	0.108853	0	0.134081	0.0112206	0.0555971	0.00310812	0	0.0109767	0.0385445	0.112549	0	0.0290662	0.231377	0	0.0704915	0.0268974	0.0433609	0	0.0303041
TCGA-62-A46P-01	1	0.0151768	0.0371178	0.0972622	0.0766545	0	0.116578	0	0.0714434	0.0262398	0	0	0.0579106	0.0408933	0.030819	0.00625591	0.345891	0	0.0399119	0.0143024	0.0200545	0	0.00348859
TCGA-62-A46R-01	1	0.0212373	0.00305986	0	0.0991865	0	0.168591	2.74e-05	0.0356392	0.0354612	0	0	0.0344256	0.110341	0.0294069	0.0164184	0.236519	0.00303231	0.0613465	0.145308	0	0	0
TCGA-62-A46V-01	1	0.0378598	0	0.0919115	0.0015578	0	0.114421	0	0.00604719	0	0	0	0.0297743	0.0518	0.0178808	0	0.376569	0.0874254	0.0924049	0.0923484	0	0	0
TCGA-62-A46Y-01	1	0	0.0233755	0.0276659	0.0949433	0	0.0959582	0	0.0709431	0.00277899	0	0	0.0454775	0.0630555	0.0266438	0.046107	0.362929	0.0640497	0.026739	0.0461809	0	0	0.00315291
TCGA-62-A470-01	1	0.00220407	0.00224969	0.041608	0.0666377	0	0	0	0.0274847	0.00996329	0	0.0685147	0	0.02648	0.0342654	0	0.662007	0.00209894	0.0161456	0	0.0367356	0	0.0036057
TCGA-62-A472-01	1	0.0288284	0	0.000778396	0.125516	0	0.192433	0	0.0776866	0.0180335	0	0	0.0815789	0.0155499	0.0193469	0.0640088	0.21554	0.0470446	0	0.109734	0	0	0.00392101
TCGA-63-6202-01	1	0.0132094	0	0	0.177793	0	0.142932	0.0136803	0.0582478	0.0281141	0	0	0.0739492	0.0344149	0.011502	0.0780574	0.318807	0.025049	0.00434411	0.0149109	0	0	0.00498919
TCGA-63-7020-01	1	0.013974	0	0.0868525	0.186187	0	0	0	0.0733705	0.00726588	0	0	0.0603872	0.0244172	0.0826455	0.118441	0.27375	0	0.0305256	0	0.0297111	0	0.0124723
TCGA-63-7021-01	1	0	0.0164631	0.166032	0.0760874	0	0.191107	0.0121882	0.0158278	0.00533843	0	0.0293709	0.0137167	0.000642973	0.18222	0.0573662	0.196163	0	0.0158675	0.0157153	0.000759353	0	0.00513443
TCGA-63-7022-01	1	0.0181114	0.00222718	0.123336	0.0609017	0	0.143076	0.0205375	0.0169524	0.0239751	0	0.0321106	0.0183541	0.00184806	0.0631768	0.0629442	0.33265	0.00726386	0	0.0661586	0	0	0.00637565
TCGA-63-A5MG-01	1	0	0.0431946	0.408281	0.0473669	0	0.095023	0	0.0376371	0.0251173	0	0	0.0115994	0.0100738	0.0538026	0.00431061	0.187369	0	0.0278384	0.0258888	0.00882757	0	0.0136694
TCGA-63-A5MI-01	1	0.0192723	0	0.255381	0.0902514	0	0.0950543	0	0.0763605	0.00676778	0	0	0.030462	0.00149875	0.128216	0.0469624	0.194037	0	0.00191701	0.00787818	0.0126303	0	0.0333107
TCGA-63-A5MJ-01	1	0.00169837	0	0	0.0901741	0	0.0718115	0.010995	0.076872	0.00624297	0.0165314	0	0	0	0.255291	0.117619	0.283762	0	0.00555741	0	0.0634455	0	0
TCGA-63-A5ML-01	1	0.0302035	0	0.0182635	0.190481	0	0.0117909	0	0.0632101	0.0487644	0	0	0.0332007	0.00281179	0.0253971	0.0852243	0.47457	0.00221266	0	0.00921185	0.00326625	0	0.00139125
TCGA-63-A5MM-01	1	0.0064299	0	0.00677481	0.147599	0	0.0277693	0.0940612	0.0496741	0	0	0	0.0652668	0.00377626	0.0269447	0.14662	0.342295	0.00779316	0	0	0.0639402	0	0.0110558
TCGA-63-A5MN-01	1	0	0.0130708	0.128346	0.133158	0	0.187534	0	0.0495434	0.0152302	0	0	0.0201423	0.0124497	0.0427703	0.121711	0.232604	0.0143213	0.00565037	0.0206518	0	0	0.00281579
TCGA-63-A5MP-01	1	0.02119	0.044624	0.0798038	0.0801005	0	0.129098	0.036222	0.0394144	0.00574656	0.0560123	0	0	0	0.127261	0.0716266	0.285496	0	0	0.0234046	0	0	0
TCGA-63-A5MR-01	1	0.00433957	0.00413481	0.0692136	0.0232152	0	0.147434	0	0.0640498	0	0	0.0896612	0	0	0.262916	0.0426191	0.0667765	0	0.0637972	0	0.15473	0	0.00711272
TCGA-63-A5MS-01	1	0	0.0200213	0.107257	0.081649	0	0.0633376	0.00365767	0.0657728	0.00589509	0	0	0.0157521	0	0.230202	0.078683	0.311811	0	0	0.0159608	0	0	0
TCGA-63-A5MT-01	1	0.0165082	0.00390097	0.0262781	0.0217777	0	0.0601195	0	0.0385637	0.0286711	0	0.00676659	0.00593717	0.0140622	0.25492	0.135966	0.298931	0	0.0474052	0.0243455	0	0	0.0158467
TCGA-63-A5MV-01	1	0.0299424	0.0127567	0.0531254	0.088844	0	0.124355	0	0.0324153	5.74e-05	0.0202374	0	0.0132537	0.0138672	0.162317	0.00667569	0.397477	0.00735409	0.021543	0.0157787	0	0	0
TCGA-63-A5MY-01	1	0.0851331	0	0.341497	0.107941	0	0	0	0.00768193	0.0706608	0	0.0214648	0	0.00104158	0.0696197	0.0161305	0	0	0.00262946	0	0.112492	0	0.163708
TCGA-64-1676-01	1	0.00562589	0	0.0234545	0.113183	0	0.0605784	0	0.0293125	0.0177584	0	0	0.0398601	0.157312	0.0226738	0.0401288	0.430675	0.0394621	0	0.00468192	0.0152937	0	0
TCGA-64-1677-01	1	0.0254352	0.0386795	0.137359	0.109249	0	0.13626	0.0155993	0.0915455	0.0309002	0.0380423	0	0.0324104	0	0.0452795	0.166995	0.105118	0	0	0	0.026959	0	0.000169475
TCGA-64-1678-01	1	0	0	0.413937	0.112315	0	0.0784157	0.0702068	0.0372463	0.00168609	0	0.0128462	0.0345518	0.00256551	0	0	0.194703	0.00471936	0.0368067	0	0	0	0
TCGA-64-1680-01	1	0.0168373	0	0.100552	0.0549771	0	0.163382	0	0.0603995	0	0.0150996	0	0.0179488	0	0	0.0488656	0.453694	0	0	0.0664337	0	0	0.00181057
TCGA-64-1681-01	1	0.00185387	0.0666977	0.0514498	0.0162309	0	0.168426	0	0.0396852	0.0271466	0	0	0.0207769	0.0354885	0.0278464	0.108252	0.239587	0.10404	0.0153706	0.0764214	0	0	0.000726856
TCGA-64-5774-01	1	0.00984763	0	0.238038	0.0546919	0	0.178537	0	0.0517238	0.0821936	0	0	0.0368477	0	0.0625934	0	0.198222	0	0.00892725	0	0.0623871	0	0.0159911
TCGA-64-5778-01	1	0.0126274	0.0307774	0.0730421	0.241345	0	0.0295509	0	0.0921199	0.0403674	0.0582028	0	0.0803709	0	0.017982	0.120913	0.192439	0	0	0.0102621	0	0	0
TCGA-64-5781-01	1	0	0.00175164	0.0902569	0.265635	0	0	0.0878869	0.119125	0.00436794	0	0	0.197555	0	0.0489303	0.0391711	0.0857826	0	0.0115892	0	0.0479487	0	0
TCGA-64-5815-01	1	0	0.0384271	0.0208833	0.0271277	0	0.108136	0.00294541	0.0149366	0.0211402	0	0.00784551	0	0.022456	0.326715	0.00080806	0.311509	0.0149556	0.0488034	0.0332585	0	0	5.35e-05
TCGA-66-2727-01	1	0.0227247	0.005305	0.00813314	0.0168644	0	0.166256	0.00825014	0.0310134	0	0.00385047	0	0.0571813	0.0215127	0	0.120218	0.430096	0.0435171	0	0.0530248	0	0	0.0120525
TCGA-66-2734-01	1	0.00408971	0	0.0121954	0.00307038	0	0.0970648	0	0.0162473	0	0	0.00863415	0.00366445	0	0.090488	0.0439971	0.40287	0.0167134	0.0227629	0.0184741	0.000823483	0	0.258905
TCGA-66-2737-01	1	0.00573589	0.00774358	0	0.0830602	0	0.201603	0	0.0442266	0	0	0	0.0302888	0.0139267	0	0.0854631	0.414584	0.0493957	0	0.041213	0.0144734	0	0.00828592
TCGA-66-2742-01	1	0.0280342	0	0.159173	0.0650958	0	0.105397	0	0.0449439	0	0	0	0.0235905	0.0011539	0.0352307	0.0740499	0.311925	0.0161408	0.00563769	0.00572223	0.0120206	0	0.111885
TCGA-66-2754-01	1	0.0876918	0	0.0831827	0.0644092	0	0.0482795	0.0333591	0.0567237	0	0	0	0.0593905	0.00612955	0.0104612	0.0517916	0.407864	0	0	0	0.0879492	0	0.00276749
TCGA-66-2756-01	1	0.0258733	0	0.1444	0.169868	0	0.0845893	0	0.0676711	0.0204478	0	0	0.0210559	0.0064345	0.0282339	0.0674104	0.320092	0	0.0118109	0	0.0297684	0	0.00234404
TCGA-66-2757-01	1	0	0	0.104123	0.188537	0	0.0297632	0	0.096484	0.0140023	0	0	0.0398817	0.00362901	0	0.112553	0.385803	0	0.018031	0.00473714	0.00245566	0	0
TCGA-66-2758-01	1	0.00818672	0	0.0652369	0.254781	0	0.0304757	0.0994983	0.0440036	0	0	0.0220687	0.0167077	0.00806469	0.0413039	0.11808	0.250828	0.00568763	0	0	0.0342247	0	0.000852933
TCGA-66-2759-01	1	0.0225051	0	0.0916277	0.0969087	0	0.0700644	0.0141277	0.0334286	0.0106639	0.000450187	0	0.0149336	0.023278	0.0833695	0.104137	0.344373	0.0108564	0	0	0.0673986	0	0.0118771
TCGA-66-2763-01	1	0.0387054	0	0.121135	0.101438	0	0.0461622	0	0.0509033	0.00330332	0	0	0.0385257	0.0125102	0.102773	0.0828956	0.305984	0	0.0316801	0.00815524	0.0363926	0	0.0194367
TCGA-66-2765-01	1	0	0.00882203	0.0873458	0.0868911	0	0.112473	0.00477273	0.0378787	0.0105951	0	0	0.0488235	0.016297	0	0.0920168	0.295092	0.132133	0	0.0529155	0	0	0.0139425
TCGA-66-2766-01	1	0.042463	0	0.0972562	0.111539	0	0.102589	0	0.0246055	0	0.000436258	0	0.0323033	0.0130612	0	0.0868065	0.44085	0.00627378	0	0	0.0345904	0	0.00722527
TCGA-66-2770-01	1	0	0.0103836	0.0905562	0.120263	0	0.0658804	0.0288185	0.0597011	0	0	0	0.0351583	0.00948987	0.129401	0.101826	0.310041	0	0.00535191	0	0.0314774	0	0.00165163
TCGA-66-2773-01	1	0.0252028	0	0.0269121	0.136183	0	0.142202	0.00422099	0.0768879	0.01143	0	0	0.00510634	0.0518081	0.0213462	0.110814	0.285825	0.0210922	0.0168158	0	0.0253039	0	0.03885
TCGA-66-2777-01	1	0.0332739	0	0.0352675	0.0360727	0	0.0507214	0.00411603	0.0280659	0.0132752	0	0.0273524	0	0.0304915	0.362506	0.00276325	0.337383	0.0109708	0.00545926	0.00324776	0.0172397	0	0.00179422
TCGA-66-2778-01	1	0.0192672	0	0.0710978	0.0463576	0	0.0748725	0	0.0575653	0	0.00231052	0	0.0272507	0	0.0554485	0.0182386	0.246066	0.0744544	0.0172034	0.00375799	0.0433961	0	0.242713
TCGA-66-2780-01	1	0	0.0248865	0.166474	0.0450958	0	0	0	0.0479435	0.0103699	0.00550378	0	0.0195583	0	0.242241	0.0677075	0.233502	0	0.025887	0	0.0969081	0	0.0139217
TCGA-66-2782-01	1	0.0109161	0	0.0947669	0.0676083	0	0.121852	0	0.0585922	0.00274597	0.00346264	0	0.0404676	0.00720933	0.000357605	0.0743777	0.413443	0	0	0	0.0140446	0	0.090156
TCGA-66-2783-01	1	0	0.0354368	0.271378	0.0869022	0	0.122214	0	0.0167632	0.0248178	0	0	0.00734543	0.0501661	0	0.0479155	0.266076	0.0312448	0	0.0299849	0	0	0.00975439
TCGA-66-2785-01	1	0.00309076	0.00846034	0.0750102	0.176931	0	0.0807433	0	0.15028	0.0161666	0	0	0.069379	0	0.0151922	0.109106	0.225711	0	0	0	0.0323009	0	0.037629
TCGA-66-2788-01	1	0.0108184	0	0.170607	0.110133	0	0.126265	0	0.000543748	0.00634892	0	0	0.0188007	0.00198109	0.0778636	0.109108	0.301934	0	0.0128107	0	0.00731053	0	0.0454766
TCGA-66-2791-01	1	0.00547759	0.00678911	0.119608	0.183143	0	0.0326973	0.0553482	0.0597062	0.0151855	0.000979692	0.0182136	0.00687381	0.0115171	0.0433836	0.120924	0.29384	0	0	0	0.0251763	0	0.00113599
TCGA-67-3770-01	1	0.00971643	0	0.0343171	0.0502641	0	0.176926	0	0.0297561	0	0.0378606	0	0.0304678	0.0199708	0	0.0281497	0.382041	0.0163481	0.0608286	0.114205	0	0	0.00914882
TCGA-67-3772-01	1	0.0317152	0	0.0884771	0.0510627	0	0.212632	0	0.0319241	0.00536773	0	0	0	0.0779716	0	0.0245251	0.30376	0.0849163	0.0294082	0.0534329	0	0	0.004808
TCGA-67-3773-01	1	0.0160203	0	0	0.0867802	0	0.113125	0	0.0906726	0	0.0113346	0	0.0858191	0.0101132	0	0.0681688	0.312139	0.0881729	0.00268563	0.106869	0	0	0.0081006
TCGA-67-3774-01	1	0	0.0256408	0.0579018	0.0729217	0	0.280034	0	0.0322701	0.0010516	0	0	0.030703	0.0148759	0.0371797	0.0814581	0.311256	0	0.0043794	0.045332	0	0	0.00499624
TCGA-67-4679-01	1	0	0.00942459	0	0.0795479	0	0.146507	0	0.00626652	0.018988	0	0	0.0229661	0.157386	0	0.016231	0.238402	0.0885577	0.00602406	0.209699	0	0	0
TCGA-67-6215-01	1	0	0.0207367	0.00379819	0.0231016	0	0.128699	0	0.00464823	0.00553557	0	0	0.0183002	0.0092954	0.102294	0.0227874	0.420534	0.0810581	0	0.133592	0	0	0.0256195
TCGA-67-6216-01	1	0	0.0932878	0.0285161	0.0791478	0	0.145319	0	0.0215741	0.0393792	0	0	0.039669	0.0708929	0.0343418	0.0121855	0.241948	0.0689948	0.0308479	0.0925594	0	0	0.00133633
TCGA-67-6217-01	1	0	0.0729291	0.125883	0.138849	0	0.145396	0	0.0359151	0.0357946	0	0	0.0296611	0.0174563	0	0.0512914	0.230244	0.0637107	0.0141747	0.0359021	0	0	0.00279207
TCGA-68-7756-01	1	0.00917718	0.00576596	0.0842728	0.0076879	0	0.066077	0.00721694	0.0612883	0.026449	0	0.0165927	0	0	0.316194	0.0394098	0.260988	0	0	0.0301663	0.0593678	0	0.009346
TCGA-68-7757-01	1	0	0.0062434	0.0765925	0.0309845	0	0.102959	0	0.0255147	0.0396376	0	0	0	0	0.316772	0.0262846	0.234598	0	0.00825245	0	0.108559	0	0.0236019
TCGA-68-8250-01	1	0.0170147	0	0.0388582	0.103907	0	0.12586	0.00380327	0.0778252	0	0	0.000757785	0.0137883	0.00836713	0.0652723	0.110849	0.38337	0	0.0285648	0.0100551	0	0	0.011706
TCGA-68-8251-01	1	0.0139941	0.000218937	0	0.0689802	0	0.235456	0	0.0524975	0.0122132	0	0	0.0208274	0	0.243838	0.0787832	0.226784	0.00247711	0	0	0.0439305	0	0
TCGA-68-A59I-01	1	0.0427094	0.0549255	0.210431	0.102969	0	0.0124811	0	0.12244	0.014663	0	0.0128471	0.00619811	0.0305417	0.134693	0.026931	0.146203	0	0.00454084	0.0459681	0.0314578	0	0
TCGA-69-7761-01	1	0.00530841	0.0127583	0.10442	0.164718	0	0.202863	0.0243071	0.0398938	0	0	0	0.0203432	0.0318657	0.0611417	0.0995683	0.160982	0.0145416	0.00479975	0.052489	0	0	0
TCGA-69-7763-01	1	0	0.0298401	0.129708	0.0620737	0	0.176159	0	0.0664367	0.0192842	0	0.00451228	0.0178017	0.00751087	0.0685344	0.0116576	0.310859	0	0.0459793	0.0324117	0	0	0.01723
TCGA-69-7764-01	1	0.0358284	0	0.18637	0.147139	0	0.208277	0	0.0682845	0	0.0219298	0	0.0391139	0	0	0.0778645	0.155457	0.00314987	0.00640586	0	0.0501798	0	0
TCGA-69-7765-01	1	0	0.0466791	0.162334	0.0664121	0	0.13455	0.0475179	0.0506297	0.0035342	0	0.0158006	0	0.00426734	0.0723888	0.06259	0.192783	0.116789	0.0109833	0.0115546	0.00118488	0	0
TCGA-69-7973-01	1	0.0512291	0	0.060337	0.0896261	0	0.216708	0	0.0506243	0.0252496	0	0	0.0339833	0.0299896	0.00647413	0.0287965	0.329191	0	0.0166793	0.0556051	0	0	0.00550639
TCGA-69-7974-01	1	0.00706101	0.0105061	0.0108326	0.0675009	0	0.117168	0	0.0463357	0	0	0	0.0547578	0.0387033	0.0288038	0.0405405	0.52157	0.0206187	0.00477294	0.00505453	0.022166	0	0.00360814
TCGA-69-7978-01	1	0	0.0142788	0.0440295	0.118676	0	0.154074	0	0.032503	0.0486614	0	0	0.0527111	0.0112042	0.0308726	0.0854717	0.298397	0.0835282	0	0.0113709	0.000837056	0	0.0133843
TCGA-69-8253-01	1	0.001939	0.0618438	0.225655	0.0686485	0	0.12289	0	0.0604829	0.0173827	0	0	0.0503173	0.01956	0.0196488	0	0.213018	0.0388906	0.0532972	0.03475	0	0	0.0116766
TCGA-69-8254-01	1	0	0.0542965	0.13727	0.0760009	0	0.174466	0	0.077698	0.00578881	0.00975565	0	0.0156724	0.0182048	0	0.0866267	0.278099	0.0171428	0.00766291	0.000878092	0.031679	0	0.00875853
TCGA-69-8453-01	1	0.006124	0.0287658	0	0.075314	0	0.107711	0	0.0636466	0.00490656	0	0	0.0542626	0.034281	0.256687	0.0759361	0.248589	0.0170343	0	0.0128354	0.00806665	0	0.00584046
TCGA-70-6722-01	1	5.99e-05	0.00881193	0.0599927	0.0538312	0	0.188861	0.000562133	0.0212864	0.010834	0	0.0220864	0.011924	0	0.137875	0.097289	0.316747	0	0.0381391	0	0.0283088	0	0.00339166
TCGA-71-6725-01	1	0	0.00390746	0.0157181	0.0230217	0	0.100483	0	0.0104983	0.00636908	0	0	0.0599619	0.0403109	0	0.00161446	0.601108	0.0169818	0.0366895	0.0645017	0	0	0.0188333
TCGA-71-8520-01	1	0	0.00874063	0.0444723	0.00744039	0	0.112805	0	0.0472343	0.0278888	0	0.0233022	0.0166648	0.0134184	0.243315	0.0342768	0.28493	0	0.0787411	0.0536617	0	0	0.00310831
TCGA-73-4658-01	1	0	0.00529687	0.0525415	0.0574567	0	0.12741	0.0183307	0.0439181	0.00755775	0.00846971	0	0.018413	0.0556313	0	0.0578889	0.381816	0.0864487	0.00618714	0	0.0660233	0	0.00660977
TCGA-73-4659-01	1	0.000995817	0	0.0466954	0.0380004	0	0.134805	0	0.00354663	0	0	0.045665	0	0.0509326	0.00571639	0.00088703	0.562236	0.0194799	0	0.0697393	0	0	0.0213011
TCGA-73-4662-01	1	0	0.0685297	0.116785	0.0817129	0	0.178575	0	0.0459518	0.0445732	0	0	0.043953	0.123107	0.0125588	0.0234776	0.171755	0.0444501	0.0283004	0.012866	0.00340458	0	0
TCGA-73-4666-01	1	0.00170721	0	0.00390813	0.212434	0	0.0238104	0.102062	0.047748	0.00176262	0	0	0.0405627	0.0109826	0.0383926	0.109404	0.395003	0	0	0.00791683	0	0	0.00430733
TCGA-73-4668-01	1	0	0.0230884	0.139349	0.0904524	0	0.0768457	0	0.0274565	0.0112528	0	0	0.00557088	0	0.292408	0.0427673	0.224178	0	0.0051633	0.0614681	0	0	0
TCGA-73-4670-01	1	0	0.030611	0.141405	0.0780104	0	0.0408534	0	0.0576293	0.0273193	0	0	0.0425065	0.0320098	0.148387	0	0.223337	0	0.101599	0	0.0412097	0	0.0351227
TCGA-73-4675-01	1	0.00614685	0.0274643	0.000775647	0.0303036	0	0.0567958	0	0.0150137	0.0326183	0	0	0.0200485	0.0501995	0.266781	0	0.302072	0.0732077	0.0359099	0.0817802	0	0	0.000883224
TCGA-73-4676-01	1	0.000911364	0	0	0.0595325	0	0.0742246	0.0600233	0.0133337	0	0	0.00826533	0.0138197	0.103716	0.0723628	0.00749165	0.490925	0	0.0188853	0.0682116	0	0	0.00829744
TCGA-73-7498-01	1	0	0.0276901	0.144949	0.0835581	0	0.199724	0	0.0378515	0.0510196	0	0	0.0399254	0.0798381	0	0.0199514	0.20131	0.00237979	0.0102577	0.101546	0	0	0
TCGA-73-7499-01	1	0.00742377	0.00624229	0.0583271	0.244232	0	0.00577376	0.0181371	0.0521683	0.0766698	0.0651847	0	0.0484457	0	0.000755853	0.151394	0.232392	0.0125041	0	0.0203495	0	0	0
TCGA-73-A9RS-01	1	0.0311634	0	0.0655817	0.157082	0	0.0928197	0.0256478	0.134501	0.00327555	0	0.0101135	0.00814952	0.00183445	0.0495008	0.0711988	0.284086	0	0	0.0650466	0	0	0
TCGA-75-5125-01	1	0.0205836	0	0	0.0745976	0	0.106049	0.00735545	0.0670755	0	0	0	0.0680698	0.030359	0	0.123652	0.375574	0.0193411	0.0222078	0.0674834	0	0	0.0176523
TCGA-75-5146-01	1	0	0.0703426	0.207156	0.0556771	0	0.221014	0	0.0761277	0.0162646	0.00327778	0	0.0304478	0.00307065	0	0.0308519	0.254289	0.00529184	0.0045695	0.012703	0	0	0.00891694
TCGA-75-6206-01	1	0.00268958	0	0.0252561	0.0486717	0	0.0610749	0	0.0816629	0.00560974	0	0.00171571	0.00634996	0	0.287591	0.00227856	0.418463	0	0.028245	0.0303909	0	0	0
TCGA-75-6212-01	1	0.100615	0	0.0981985	0.0444407	0	0.109651	0	0.0260785	0.0210131	0	0	0.0244376	0.00515878	0	0.0094936	0.310332	0.118733	0.0062046	0.110017	0	0	0.0156265
TCGA-75-7025-01	1	0	0.0843041	0.0492024	0.0766665	0	0.136466	0	0.070452	0.0220047	0	0	0.0548615	0.0789266	0	0	0.197543	0.0839139	0.0651295	0.0805296	0	0	0
TCGA-77-6843-01	1	0.0151679	0	0	0.0802399	0	0.161493	0	0.0491658	0.0111323	0	0.00377885	0.0342261	0	0.0672136	0.00170524	0.401609	0.0443362	0.0501705	0.0743813	0	0.00538031	0
TCGA-77-6844-01	1	0.049015	0	0.0599419	0.165762	0	0.0101674	0	0.101798	0.0434554	0	0	0	0.0676897	0	0.131472	0.273379	0.0334676	0	0.0638514	0	0	0
TCGA-77-7138-01	1	0	0.00035744	0.101414	0.0233072	0	0.0760547	0.0297566	0.0361171	0.000405428	0	0	0.0389681	0	0.322677	0.0282956	0.206616	0.00632221	0.0214029	0	0.0965465	0	0.0117605
TCGA-77-7139-01	1	0.0529367	0	0	0.102577	0	0	0.00979035	0.094539	0.0307938	0.00245005	0	0	0	0.322564	0.0750089	0.294139	0.000367167	0	0.0148336	0	0	0
TCGA-77-7140-01	1	0.0107616	0	0.0482616	0.10074	0	0.0353784	0.0273767	0.0389478	0	0.00648559	0	0.0524734	0.00695874	0.0671235	0.138597	0.428486	0.0263376	0	0.0116655	0.000406539	0	0
TCGA-77-7141-01	1	0.122637	0	0.0848655	0.0445026	0	0.00692359	0	0.0986031	0	0	0.0131787	0.0252773	0.0236383	0.00567844	0.190369	0.332942	0.0118274	0.00208579	0.0374715	0	0	0
TCGA-77-7335-01	1	0	0	0.0339929	0.178902	0	0.019976	0.0275889	0.036445	0.0123488	0.0302995	0	0.115546	0.00777365	0.0763101	0.160257	0.2968	0.000232577	0	0	0.00352769	0	0
TCGA-77-7337-01	1	0	0	0.0576243	0.0926489	0	0.0562614	0	0.0433227	0	0.0214565	0.00572158	0	0	0.188947	0.128663	0.259776	0	0.0575919	0	0.0632548	0	0.0247314
TCGA-77-7463-01	1	0	0.00657829	0.0609385	0.0344564	0	0.0882981	0	0.0522057	0.0142289	0	0.0115133	0.00302389	0.0105722	0.174954	0.0640355	0.327021	0.0467086	0	0.0567489	0.0392628	0	0.00945392
TCGA-77-8007-01	1	0	0.00574185	0.00248932	0.08859	0	0.0511263	0.0215386	0.0319108	0.0169228	0.00499554	0	0.0207413	0.0206854	0.316786	0.0450224	0.316571	0	0	0	0.0559224	0	0.00095616
TCGA-77-8008-01	1	0	0.00675281	0.0811787	0.0464239	0	0.250136	0	0.00214409	0.00599933	0	0.016053	0.013437	0.0103075	0.0982306	0.0298164	0.360859	0	0.0278922	0	0.0407672	0	0.0100025
TCGA-77-8131-01	1	0	0.0273933	0.0257342	0.0648851	0	0.115807	0	0.053102	0.00745854	0	0	0.0160594	0.0313653	0.401607	0.0356125	0.159639	0	0.01543	0	0.0459067	0	0
TCGA-77-8133-01	1	0.126697	0.116179	0.0097114	0.044803	0	0.0906864	0	0.119317	0.0221002	0	0	0.041828	0	0.28341	0.00957416	0.081875	0	0.0159687	0.03785	0	0	0
TCGA-77-8136-01	1	0	0	0.0574726	0.152234	0	0.096357	0.0298653	0.101929	0.0173802	0	0.0130915	0.00133227	0	0.139811	0.134893	0.20659	0	0.0154665	0	0.0302146	0	0.0033638
TCGA-77-8138-01	1	0.00371877	0.00300198	0.070564	0.0248335	0	0	0	0.0674823	0.0530706	0	0.0235903	0	0	0.445338	0.0354006	0.202903	0	0	0	0.0700975	0	0
TCGA-77-8139-01	1	0.00415736	0	0.234066	0.0531665	0	0.129471	0	0.0786896	0.039289	0	0.0121691	0.0432357	0.0012736	0.183788	0.0398544	0.156696	0	0	0.00720498	0.0135102	0	0.00342859
TCGA-77-8143-01	1	0.0087201	0	0.0701924	0.123179	0	0.0400942	0	0.103469	0.00514168	0	0	0.0356919	0.00560585	0.239354	0.0735551	0.213773	0	0.0289949	0.0522292	0	0	0
TCGA-77-8144-01	1	0	0	0.00974452	0.107217	0	0.123674	0	0.0283975	0	0	0.00362994	0.0484111	0	0.198912	0.0905398	0.237458	0.0145394	0	0	0.132266	0	0.00521184
TCGA-77-8146-01	1	0.00399517	0.0139781	0.0513973	0.0660495	0	0	0	0.111672	0.0323817	0	0.00147844	0.0139978	0	0.334771	0.0326873	0.239276	0	0	0.0251593	0.0550756	0	0.0180803
TCGA-77-8150-01	1	0.00586421	0.0134842	0.0507703	0.167852	0	0.0952229	0.0611149	0.102424	0.00635329	0	0	0.0476793	0.00956315	0.0511722	0.101187	0.247786	0.00128977	0	0	0.0359981	0	0.00223861
TCGA-77-8153-01	1	0	0	0.383393	0.111523	0	0.0111585	0	0.0524145	0.000756168	0	0.0173842	0	0	0.114441	0.0277501	0.159748	0	0.00133292	0	0.118823	0.00127618	0
TCGA-77-8154-01	1	0.00649801	0.0627894	0.0629954	0.0349606	0	0.0984418	0	0.0845939	0	0	0.0115881	0.022149	0.00342592	0.30228	0	0.114431	0	0.0694471	0.1264	0	0	0
TCGA-77-A5FZ-01	1	0.0771896	0.0685202	0.0176321	0.11003	0	0.169148	0.00233426	0.0649277	0.0412418	0	0	0.0331451	0.0629925	0	0.0224512	0.274847	0	0.0113294	0	0.00962578	0	0.0345854
TCGA-77-A5G3-01	1	0.00977317	0	0.0678663	0.159371	0	0.110163	0.0329056	0.108933	0	0.0221647	0	0.0317468	0	0.0882394	0.0764081	0.230423	0.0327944	0	0	0.0292118	0	0
TCGA-77-A5G7-01	1	0	0.0806318	0.185998	0.111917	0	0.082795	0	0.159596	0	0	0	0.0344977	0.0221181	0.0402389	0.0819316	0.1311	0	0.0652831	0.00389212	0	0	0
TCGA-77-A5G8-01	1	0.0213732	0.00660687	0.00740176	0.145719	0	0.00664492	0.0226795	0.0558954	0	0	0	0.0651458	0.0137353	0.198069	0.0812997	0.293998	0.0467448	0	0	0.0313654	0	0.00332169
TCGA-77-A5GA-01	1	0.0468494	0.0556154	0.130452	0.0954539	0	0.0830889	0	0.1447	0.0195943	0	0	0.0587928	0.0425341	0.0483706	0.0184837	0.187407	0.000628582	0.0272335	0	0.0352603	0	0.00553638
TCGA-77-A5GB-01	1	0	0.013522	0.10567	0.0612374	0	0.0518632	0.00880846	0.0207432	0.0112064	0	0.00593584	0.0162867	0	0.289609	0.0726028	0.205681	0	0	0	0.136834	0	0
TCGA-78-7143-01	1	0.00841578	0.0319649	0.0163285	0.0406375	0	0.191297	0	0.0443946	0.0186615	0	0	0.00316019	0.0518744	0.0343641	0.00551403	0.298218	0.0979668	0.0994588	0.057744	0	0	0
TCGA-78-7145-01	1	0.00611339	0	0.0250314	0	0	0.212124	0.0144789	0.0213193	0.0253497	0	0.00632206	0	0.0919396	0.0859674	0.0183652	0.255879	0.0593427	0.0530415	0.0586815	0.0550505	0	0.0109937
TCGA-78-7147-01	1	0.0381826	0	0	0.0902306	0	0.107477	0	0.0623084	0.0705473	0.0102407	0	0.039147	0.0252578	0.0119923	0.231063	0.189221	0.0157028	0.0144564	0.0941724	0	0	0
TCGA-78-7148-01	1	0.017842	0	0.0829838	0.178389	0	0.152008	0	0.0597094	0.0628624	0	0	0.049066	0.0294841	0.036775	0.045581	0.21295	0.0323889	0.00158395	0.036825	0	0	0.00155125
TCGA-78-7149-01	1	0	0	0.360695	0.0897789	0	0.131115	0	0.0817534	0.0120427	0	0	0.0685573	0	0	0.078883	0.141716	0	0	0.0228403	0	0	0.0126184
TCGA-78-7152-01	1	0	0.136455	0.0525473	0.13431	0	0.215181	0	0.0301171	0.0526519	0	0	0.0610326	0.00208118	0.0442013	0.0517233	0.178261	0.00985429	0	0.0278952	0	0	0.00368966
TCGA-78-7153-01	1	0.0310685	0.0114333	0.142035	0.138665	0	0.218089	0	0.0586078	0.0290638	0	0	0.0870778	0.0149369	0	0.0253619	0.176122	0	0.00930779	0.0582309	0	0	0
TCGA-78-7156-01	1	0.00175123	0	0.174468	0.141659	0	0.116134	0	0.0612803	0.0100084	0	0.000659335	0	0.0482218	0	0.126249	0.169981	0	0.00805889	0.14153	0	0	0
TCGA-78-7158-01	1	0	0.0331011	0.019896	0.0287046	0	0.235616	0	0.0158502	0.00165428	0	0	0.0394922	0.0550235	0.00491081	0.0393162	0.254881	0.0610925	0.0164463	0.194015	0	0	0
TCGA-78-7159-01	1	0.00791648	0.0141798	0.207645	0.0849035	0	0.197884	0	0.0150331	0.0532175	0	0	0.064057	0	0.0852778	0.0529937	0.118484	0	0.00627313	0	0.0532959	0	0.0388392
TCGA-78-7160-01	1	0.0262257	0	0.0250919	0.143195	0	0.149137	0	0.0358558	0.014555	0	0	0.0486762	0.0170361	0.0431825	0.0922106	0.366881	0.00386207	0.0235611	0.00433047	0	0	0.00619976
TCGA-78-7162-01	1	0.0149618	0.0299625	0.0579559	0.120414	0	0.187803	0	0.0848527	0.00904397	0	0	0.0451946	0.00644139	0	0.0648989	0.260325	0.0146083	0.0258556	0.0776829	0	0	0
TCGA-78-7163-01	1	0.00167204	0.0184893	0.00536487	0.269542	0	0.15163	0	0.0718182	0.0620323	0	0	0.0485984	0.0149965	0.0289821	0.026201	0.149746	0.00405368	0.0158113	0.131062	0	0	0
TCGA-78-7166-01	1	0	0.0580252	0.143081	0.0820515	0	0.149337	0	0.116	0.0603135	0	0	0.0361591	0	0.131485	0.102467	0.119121	0	0	0.00195897	0	0	0
TCGA-78-7167-01	1	0.00307609	0	0.147396	0.111972	0	0.134591	0	0.0846225	0.00825963	0	0	0.0826224	0.087028	0.0186207	0.0496148	0.187309	0	0.00237569	0.0825125	0	0	0
TCGA-78-7535-01	1	0	0.0419282	0.0124983	0.0376998	0	0.0965286	0	0.014953	0.00374481	0	0.0200441	0.00737898	0.0139248	0.0700929	0.00271796	0.634313	0.02496	0.0022913	0	0.0164863	0	0.00043782
TCGA-78-7536-01	1	0.00312075	0	0.0833067	0.114597	0	0.109215	0.0100226	0.0529267	0	0	0.0132522	0.0406968	0.0441098	0	0.0785876	0.385517	0.0097872	0	0	0.0498369	0	0.00502393
TCGA-78-7537-01	1	0	0.0239689	0.250261	0.137282	0	0.0924698	0	0.045431	0.0605624	0	0	0.0418836	0.0139305	0.00172949	0.00416218	0.235799	0.0267436	0.0219553	0.043821	0	0	0
TCGA-78-7539-01	1	0	0.0102413	0.0212325	0.135605	0	0.271969	0	0.0415921	0.0125736	0	0	0.0596557	0.0260889	0.0491674	0.100204	0.183708	0.046626	0	0.0413363	0	0	0
TCGA-78-7540-01	1	0.00476091	0.0340334	0	0.0557107	0	0.0636719	0	0.0342742	0.0487035	0	0	0.0392208	0.000608927	0.229271	0.0320692	0.363716	0.000648529	0.00895408	0.0843565	0	0	0
TCGA-78-7633-01	1	0.0428735	0	0.0412855	0.0251816	0	0.217664	0	0.0572434	0	0	0	0.060342	0.118549	0	0	0.299729	0	0.112982	0.0241498	0	0	0
TCGA-78-8640-01	1	0.00786355	0.00503055	0.0375818	0.145626	0	0.096376	0.0124847	0.0840361	0.010062	0	0	0.0708257	0.0253698	0.187637	0.0664278	0.233299	0.00320927	0	0.00582186	0.00555412	0	0.00279427
TCGA-78-8648-01	1	0	0.0074205	0.0715827	0.102318	0	0.0736275	0	0.0179037	0.00100217	0.00696406	0	0.024778	0	0.415121	0.0334791	0.230089	0	0	0.015714	0	0	0
TCGA-78-8655-01	1	0.0130945	0	0.0126587	0.113712	0	0.134196	0	0.0421435	0.0171837	0	0	0.0183189	0.0369928	0.180511	0.102709	0.244572	0.0140935	0	0.0687057	0	0	0.00110865
TCGA-78-8660-01	1	0.0160408	0.00501671	0	0.125305	0	0.0996329	0.00376371	0.141838	0.0210442	0	0	0.0779369	0.00215163	0.110702	0.100105	0.262712	0.00432056	0	0	0.0270914	0	0.0023393
TCGA-80-5608-01	1	0.021309	0	0.0383081	0.123919	0	0.148107	0	0.0727273	0.0537446	0	0	0.0602002	0.0103273	0.0593947	0.0556475	0.290458	0.00626534	0	0.0317602	0	0	0.0278318
TCGA-80-5611-01	1	0	0.0339066	0	0.0381547	0	0.0410532	0	0.0501859	0.0347273	0	0	0.0312539	0.162165	0.254555	0.0710181	0.239409	0.00808444	0	0	0.0354868	0	0
TCGA-83-5908-01	1	0.00952331	0	0	0.266242	0	0.0488038	0.125246	0.100424	0	0	0	0.0949476	0.00753587	0	0.12724	0.160185	0.0247238	0.0104506	0	0.0164028	0	0.00827418
TCGA-85-6175-01	1	0.00494409	0	0.0406885	0.0751376	0	0.143198	0	0.0366655	0.014319	0	0	0.0461247	0.015443	0.0141971	0.0552417	0.31951	0.169755	0.00807755	0.0546319	0	0	0.00206642
TCGA-85-6561-01	1	0.0447542	0	0.0709901	0.162518	0	0.188672	0.0510441	0.0286882	0	0	0.0234764	0	0.028233	0	0.0536396	0.281513	0.0120596	0	0.00199163	0.0392123	0	0.0132074
TCGA-85-6798-01	1	0	0.0288274	0.0267807	0.0358295	0	0.0651495	0	0.0323907	0.0194312	0	0	0.0154217	0	0.204084	0	0.345535	0.0187402	0.0617847	0	0.146026	0	0
TCGA-85-7697-01	1	0.0375753	0.0712628	0.128026	0.116839	0	0.156501	0	0.0541629	0.0555807	0	0	0.0251201	0.019736	0.0871588	0.0635504	0.134129	0.00245773	0.015449	0.0288044	0.00364712	0	0
TCGA-85-7698-01	1	0.04135	0.00842271	0.0619456	0.097561	0	0.168201	0	0.0762387	0.0112934	0	0	0.0193031	0	0.188824	0.0826157	0.233043	0	0	0	0.0112021	0	0
TCGA-85-7710-01	1	0.000560098	0	0.0299492	0.171361	0	0.0715312	0.0099621	0.0924961	0.0247198	0	0.0189186	0.0447431	0.0255339	0	0.113917	0.185612	0.150988	0.012352	0	0.0297986	0	0.0175587
TCGA-85-7843-01	1	0	0.0178611	0.0839407	0.0394607	0	0.0467907	0	0.0590726	0.0146799	0	0.0275576	0	0.0343724	0.276173	0.0510229	0.308066	0	0.00773917	0	0.0332626	0	0
TCGA-85-7844-01	1	0.00784363	0	0.0774133	0.0370077	0	0.153245	0	0.0311554	0	0	0.0194952	0.065951	0	0.2251	0.0237931	0.236967	0	0	0.117147	0	0	0.00488181
TCGA-85-8049-01	1	0.0300029	0.0191802	0.0616877	0.106667	0	0.122566	0	0.0743283	0.0240782	0	0	0.0344065	0.0136603	0.217245	0.0652969	0.202821	0	0	0	0.0258191	0	0.00224156
TCGA-85-8052-01	1	0.0164665	0.0116009	0.00175989	0.0688353	0	0.0263896	0	0.103742	0.0456166	0	0	0.0109608	0	0.385552	0.0220198	0.264529	0.00278442	0	0.0397429	0	0	0
TCGA-85-8070-01	1	0	0.00692447	0.342096	0.118187	0	0.0348802	0	0.128586	0	0	0	0.0603635	0.020844	0	0.0894716	0.130916	0	0.0284654	0	0.0392649	0	0
TCGA-85-8072-01	1	0.00603093	0.0439187	0	0.134898	0	0.0341456	0	0.0947246	0.0350096	0	0.0374528	0.0600374	0.0295302	0.117229	0.0461435	0.27444	0.0292584	0	0.0568479	0	0	0.000333293
TCGA-85-8277-01	1	0	0.0199702	0.15325	0.177506	0	0	0	0.105493	0.0399531	0	0	0.0612345	0.0383581	0.0603645	0.142934	0.184847	0.00641402	0	0	0.0096754	0	0
TCGA-85-8351-01	1	0	0.0131051	0	0.0555765	0	0.180796	0	0.0584789	0	0	0	0.0591078	0.0176465	0.0267451	0.0686841	0.397258	0.034789	0.0577269	0	0.022098	0	0.00798846
TCGA-85-8353-01	1	0.00631232	0.0200394	0.106218	0.082311	0	0.281655	0	0.00582573	0	0	0.0237012	0	0	0.212824	0.084656	0.141366	0	0	0	0.0350907	0	0
TCGA-85-8479-01	1	0	0.00970538	0.00136202	0.0380473	0	0.0803945	0	0.0768765	0.0212611	0	0.0328347	0	0	0.44511	0.00291684	0.101845	0.0310753	0.0340679	0	0.110093	0	0.0144111
TCGA-85-8481-01	1	0	0.00470574	0.0272617	0.0444994	0	0.107394	0	0.020412	0.00911117	0	0.00810001	0.016087	0	0.287839	0.0920775	0.262821	0	0	0	0.114115	0	0.00557746
TCGA-85-8582-01	1	0.0819815	0.00597365	0.051468	0.043045	0	0.075798	0	0.0438879	0.0364039	0	0	0.0146494	0	0.388031	0.0784926	0.158678	0	0.00325104	0.013235	0.00510505	0	0
TCGA-85-8584-01	1	0.0183844	0.0283656	0.0772199	0.243741	0	0.0564049	0.0222898	0.0768043	0.0470814	0	0	0.0993446	0	0.0904819	0.12629	0.0739565	0.00597451	0	0.0336614	0	0	0
TCGA-85-A4CL-01	1	0.0307863	0	0	0.254818	0	0	0.0531153	0.11102	0	0.0254288	0	0.104938	0.00810442	0.00495099	0.142749	0.162202	0.0179566	0	0	0.0839313	0	0
TCGA-85-A4JB-01	1	0.0290846	0	0.0943623	0.0318048	0	0.18617	0	0.0740843	0	0	0	0.0742256	0	0.19458	0.132264	0.0696776	0	0.0132667	0	0.0846055	0	0.0158743
TCGA-85-A4JC-01	1	0	0.0330266	0.089836	0.0282165	0	0.113972	0	0.0794452	0.0215907	0.0259492	0	0.00865771	0.00178826	0.225229	0.0578217	0.182841	0	0	0	0.0662313	0	0.0653955
TCGA-85-A4PA-01	1	0.201796	0.263971	0	0.134001	0	0.0368715	0.00582355	0.101412	0.0923582	0	0.00724824	0.0109417	0.00950704	0.0585099	0.00549971	0.0610115	0	0.0110485	0	0	0	0
TCGA-85-A4QQ-01	1	0.00285937	0	0.0312459	0.0560785	0.027872	0	0.0290497	0.0731198	0.0269217	0.00023738	0.00553434	0	0	0.457878	0	0.183059	0	0	0	0.0996301	0.0064165	9.77e-05
TCGA-85-A50M-01	1	0	0.0552637	0.0719207	0.0446428	0	0.223052	0	0.00847235	0	0	0.0264526	0	0.0317897	0.199805	0.00748649	0.140371	0	0.0372903	0	0.149528	0	0.00392618
TCGA-85-A50Z-01	1	0.00453963	0	0.0324737	0.059733	0	0.111087	0	0.088956	0.00342734	0	0	0.155796	0	0	0.0325592	0.116198	0	0.0567134	0.110479	0	0	0.228037
TCGA-85-A510-01	1	0.0447058	0	0.025821	0.142757	0	0.0724249	0.0105236	0.120314	0	0.0268152	0	0.108221	0.00491223	0	0.0760299	0.310151	0.00828792	0	0	0.0490362	0	0
TCGA-85-A512-01	1	0	0.00247067	0.00526594	0.0425592	0	0.0904553	0	0.0726419	0.0141664	0	0	0.026132	0.00578689	0.33541	0.120342	0.248217	0.0117623	0	0.0135734	0.011217	0	0
TCGA-85-A513-01	1	0.000483891	0.0611698	0.13106	0.094849	0	0.0760145	0.000958589	0.127139	0.0134507	0	0	0.0565949	0.0098397	0.0679268	0.0515173	0.248442	0	0.000229567	0.0261301	0.0340936	0	0.000101719
TCGA-85-A53L-01	1	0	0.127261	0.0176853	0.0885249	0	0.1254	0	0.0514983	0	0	0.0303172	0	0	0.246727	0.0178431	0.0784195	0	0.0368636	0	0.160598	0	0.0188614
TCGA-85-A5B5-01	1	0.0606886	0	0.0918457	0.064736	0	0.0285662	0	0.0807447	0.0213505	0	0	0.0512336	0	0.186472	0.148188	0.266174	0	0	0	0	0	0
TCGA-86-6562-01	1	0	0.0111594	0.0919866	0.0221982	0	0.136387	0	0.0138808	0.0281636	0	0.0186351	3.67e-05	0.00352889	0.158337	0.036349	0.412672	0.00373034	0	0.0245578	0.0144883	0	0.0238884
TCGA-86-6851-01	1	0	0.0124639	0.17501	0.13473	0	0.133223	0.0185055	0.0839328	0.0164459	0	0.00645646	0.0251839	0.00579467	0.00926877	0.117901	0.237288	0.00847012	0	0.0153262	0	0	0
TCGA-86-7701-01	1	0.0131985	0.0293435	0.190181	0.0932379	0	0.279698	0.0162766	0.0743166	0.0296613	0	0	0.0186846	0.00484509	0.0284462	0.033179	0.160495	0	0.0132003	0.00845177	0.00123888	0	0.00554596
TCGA-86-7711-01	1	0.00766165	0	0.0295885	0.0387209	0	0.155604	0	0.00287948	0.0228629	0	0.0553032	0	0.0187605	0.233931	0.0314353	0.163192	0	0	0	0.208397	0	0.0316636
TCGA-86-7714-01	1	0.000343802	0	0.00726199	0.02741	0	0.144765	0	0.000954853	0.00391222	0	0.00210131	0.00944357	0.0135258	0	0.0102262	0.248633	0.353772	0.0376616	0.126124	0	0	0.0138655
TCGA-86-7953-01	1	0.00884159	0.0155662	0	0.0622435	0	0.214417	0	0.0503016	0.0475602	0	0	0.0460153	0.0883217	0.0985546	0.031212	0.281977	0	0.00767742	0	0.0419515	0	0.00536097
TCGA-86-7954-01	1	0.0177866	0	0	0.0729433	0	0.191214	0	0.0397714	0.0360745	0	0	0.0268007	0.0144075	0	0.191833	0.338873	0	0.0149384	0.0533836	0	0	0.00197411
TCGA-86-7955-01	1	0.0244084	0.0257474	0.0727348	0.125721	0	0.129935	0	0.138383	0.0595471	0	0	0.091633	0.011639	0.0490385	0.0656246	0.11313	0	0.0564193	0.0360394	0	0	0
TCGA-86-8054-01	1	0.00660602	0	0.032235	0.137212	0	0.201239	0	0.0331861	0	0	0	0	0.0301354	0.0476625	0	0.345386	0.0211068	0.050047	0.0840962	0	0	0.0110893
TCGA-86-8056-01	1	0.00914761	0.0263714	0.0377178	0.0491761	0	0.202283	0	0.0177379	0.0097763	0	0	0.0300398	0.0240224	0.0738412	0.0405952	0.375215	0.0386094	0	0.046078	0.00806179	0	0.0113273
TCGA-86-8073-01	1	0.0296327	0	0.0254638	0.0561075	0	0.0973059	0	0.0451607	0.00458492	0	0	0.0210485	0.114475	0.0276571	0.0383173	0.463752	0	0	0.0764946	0	0	0
TCGA-86-8074-01	1	0.0134991	0	0.0372936	0.0650766	0	0.0858047	0	0.0699387	0.0326015	0	0	0.0666457	0.0210325	0.0715051	0.103916	0.317472	0.0587225	0.00776897	0	0.0185066	0	0.0302166
TCGA-86-8075-01	1	0.0119611	0.000774008	0.119637	0.0134082	0	0.125977	0	0.0392338	0.0149067	0	0	0.0204809	0.00526861	0.0957068	0.0618095	0.37365	0.00552508	0.0394747	0	0.0441832	0	0.0280025
TCGA-86-8076-01	1	0.00470048	0.0280391	0.113676	0.189423	0	0.124997	0	0.0834321	0.0737021	0	0	0.0464864	0.00993404	0.0992128	0.0431717	0.148789	0.0124622	0	0.0138507	0	0	0.00812376
TCGA-86-8278-01	1	0	0.0130958	0.121187	0.0639706	0	0.178382	0	0.0456073	0.00486102	0	0	0.0445189	0.0256951	0.00333635	0.0507199	0.223502	0.0553986	0.063697	0.10133	0	0	0.00469795
TCGA-86-8279-01	1	0	0.0149951	0.0613828	0.0302781	0	0.0232836	0	0.0425373	0.0159405	0	0	0.0295437	0.0375548	0.251798	0.0307583	0.254991	0.159673	0.00481266	0	0.0424519	0	0
TCGA-86-8280-01	1	0	0.0370811	0.0612686	0.0575795	0	0.174757	0	0.0825832	0.0334021	0	0	0.0263891	0.0281822	0.0454281	0.110539	0.235105	0.0393417	0.0119307	0.0564133	0	0	0
TCGA-86-8358-01	1	0.0520055	0	0.111202	0.119275	0	0.0241933	0	0.126978	0	0	0	0.0467271	0.00529054	0.137359	0.0785749	0.285407	8.34e-05	0	0	0.012904	0	0
TCGA-86-8359-01	1	0.00713983	0	0.0923052	0.266021	0	0.0745463	0.0153733	0.136762	0.0729304	0	0	0.0906078	0.0291353	0.0722591	0.0278222	0.02363	0	0	0	0.0620661	0	0.0294011
TCGA-86-8585-01	1	0.00834982	0.0466862	0	0.142069	0	0.0520456	0	0.0861559	0.0595902	0.0072234	0	0.0598845	0.0404565	0.249271	0.0838083	0.160255	0	0	0.00420393	0	0	0
TCGA-86-8668-01	1	0.00629841	0.0402731	0.0918477	0.0641584	0	0.152789	0	0.0614427	0.0324452	0	0	0.0465061	0.0233978	0.0192204	0.059428	0.280184	0.0246275	0	0.0973823	0	0	0
TCGA-86-8669-01	1	0.00419437	0.0103803	0.0913514	0.082782	0	0.180664	0	0.0404634	0.054423	0	0	0.0644646	0.0956594	0.0392933	0.0281988	0.173723	0.10085	0.0158033	0	0.0177484	0	0
TCGA-86-8671-01	1	0.014337	0.0397215	0.00230362	0.10304	0	0.21724	0	0.0399992	0.0550007	0	0.0109905	0.0174769	0.00369282	0.163788	0.129891	0.155037	0.00351034	0	0.043972	0	0	0
TCGA-86-8672-01	1	0	0.0231047	0.0688682	0.214832	0	0.00603452	0.0509838	0.0806887	0.0187101	0	0	0.0739951	0.0234039	0.0427343	0.0818023	0.247959	0.0111253	0	0	0.0480545	0	0.00770381
TCGA-86-8673-01	1	0	0.0243701	0.116496	0.173088	0	0.0300167	0	0.0531546	0.0511069	0	0	0.0731807	0	0.205484	0.0346668	0.213009	0	0.00952907	0	0.0112694	0	0.0046297
TCGA-86-8674-01	1	0.0510286	0	0.10443	0.0508335	0	0.0298529	0	0.200331	0.00176672	0	0.00192753	0.0170606	0	0.362013	0.0242111	0.0884564	0	0.0548708	0	0.013218	0	0
TCGA-86-A456-01	1	0.0188027	0.00416341	0.0170404	0.0379373	0	0.127396	0	0.0488382	0	0.0222887	0	0.0256597	0	0.1365	0.048668	0.318571	0	0.0184652	0	0.166623	0	0.00904587
TCGA-86-A4D0-01	1	0.00308098	0	0.105182	0.0366225	0	0.143031	0.0757177	0.0244666	0	0.0033746	0	0.125623	0.0204221	0	0.0642604	0.317674	0.0396814	0.0122865	0.0285776	0	0	0
TCGA-86-A4JF-01	1	0.00672426	0	0.0729678	0.106102	0	0.0888201	0.0135006	0.126762	0	0	0.017397	0.068667	0.0327906	0.0298329	0.110385	0.2595	0	0.0165317	0.0441538	0	0	0.00586522
TCGA-86-A4P7-01	1	0.0113548	0.0371673	0.110675	0.105917	0	0.12226	0	0.0925426	0.0140836	0	0	0.0419834	0.0136854	0.103391	0.0165047	0.281419	0	0.011851	0.0284503	0.0045512	0	0.00416307
TCGA-86-A4P8-01	1	0.00184921	0.0172093	0	0.0993121	0	0.251408	0	0.0190146	0.000110111	0	0	0.0448555	0.0255285	0.0924081	0.0468262	0.349245	0.000365728	0	0.0516721	0	0	0.000195138
TCGA-90-6837-01	1	0	0.00775229	0.150639	0.0707532	0	0.0682161	0.00184336	0.0454215	0.0131666	0	0	0.0189721	0.0190006	0.171708	0.0488591	0.312155	0	0	0	0.049509	0	0.0220035
TCGA-90-7766-01	1	0.00150479	0.0826248	0.182603	0.10144	0	0.113854	0	0.0526915	0.0352737	0	0	0.028977	0.0207467	0.053868	0.0638813	0.203717	0	0.0218094	0	0.0103763	0	0.0266332
TCGA-90-7964-01	1	0.0226192	0	0.0339453	0.0286616	0	0.0873554	0	0.0693304	0	0	0.000213052	0.0439198	0.0705487	0.0603702	0.00101906	0.463006	0.00881384	0.0411301	0.0405259	0	0.0120407	0.0165008
TCGA-90-A4ED-01	1	0.0311978	0	0.226417	0.156959	0	0.0255158	0	0.0498666	0	0	0	0.0505482	0	0.131293	0.0474134	0.254228	0	0	0.0265603	0	0	0
TCGA-91-6828-01	1	0.000585465	0.00727435	0.0474016	0.0960575	0	0.246728	0.0132036	0.0142671	0	0	0	0.00660625	0.0375143	0	0.0720247	0.40475	0.030877	0	0.00364814	0.00369997	0	0.0153623
TCGA-91-6830-01	1	0.0118183	0	0.0304621	0.107891	0	0.134691	0	0.0348227	5.03e-05	0	0	0.0467196	0.0412464	0.111356	0.115968	0.204596	0	0.035559	0.109833	0	0	0.0149866
TCGA-91-6831-01	1	0	0.000260156	0.118831	0.0871992	0	0.116315	0	0.0183502	0.0452306	0	0	0.0400923	0.0250178	0.163475	0.0857298	0.281923	0	0	0.0021265	0	0	0.0154498
TCGA-91-6835-01	1	0.0184339	0.0751757	0	0.107882	0	0.172944	0	0.0435192	0.0281929	0.0297294	0	0.00362576	0	0.127459	0.0755093	0.296393	0	0	0.0211355	0	0	0
TCGA-91-6836-01	1	0.00666687	0	0.105504	0.147386	0	0.0812037	0.0997969	0.033863	0.000386928	0	0	0.0580502	0.00299997	0.102972	0.0118971	0.17631	0.0307206	0.0311772	0	0.100116	0	0.0109496
TCGA-91-6847-01	1	0.0642715	0	0.000553438	0.209565	0	0.130629	0	0.0361297	0.00273132	0	0.100404	0.0981316	0.0193483	0.114929	0.0393464	0.0846625	0.0827223	0	0.0165762	0	0	0
TCGA-91-6849-01	1	0.0267708	0.0316568	0.135197	0.0414798	0	0.0412401	0	0.0895372	0.0180449	0	0.0334103	0.00611353	0	0.349908	0.00447671	0.187162	0	0.0256065	0	0.00572984	0	0.00366586
TCGA-91-8496-01	1	0.00273701	0.00165331	0	0.0673945	0	0.120664	0	0.00223937	0.0161644	0	0.0293781	0.00846736	0.112812	0.05013	0.0181905	0.372382	0.0555371	0	0.133952	0	0	0.00829822
TCGA-91-8497-01	1	0.0164218	0.0678282	0.194668	0.0938247	0	0.146038	0	0.046899	0.0414203	0	0	0.0371866	0.0233408	0.0353398	0.00831567	0.160998	0.0586326	0.00253159	0.0664479	0	0	0.000107294
TCGA-91-8499-01	1	0	0.106957	0	0.093261	0	0.0523742	0.00523487	0.113973	0	0.020738	0	0.0582906	0.0182306	0.0439054	0.108593	0.305955	0.0244036	0	0.0480826	0	0	0
TCGA-91-A4BD-01	1	0	0.0170787	0.0730812	0.0310552	0	0.066447	0	0.0413318	0.0138245	0	0	0.0304274	0.219835	0.00405104	0.00840752	0.367779	0.0123588	0.0143827	0.0999409	0	0	0
TCGA-92-7340-01	1	0.00722431	0.00158166	0.0208057	0.106864	0	0.146977	0.000461945	0.0622021	0.00769765	0.00475582	0	0.000783756	0.00548412	0.018941	0.180395	0.275202	0.000466513	0.0921714	0.034861	0	0	0.0331249
TCGA-92-7341-01	1	0.00204652	4.92e-05	0.0675724	0.0497925	0	0.100274	0	0.0264714	0.0198988	0	0.0258534	0.0300682	0	0.285996	0.0385815	0.285374	0.00347984	0	0.0617529	0	0	0.00278941
TCGA-92-8064-01	1	0	0	0.0876412	0.277236	0	0.0307601	0.0400399	0.0924212	0.00783928	0	0	0.0950245	0	0.010425	0.106614	0.222813	0	0.0137071	0.0154784	0	0	0
TCGA-92-8065-01	1	0.00477607	0	0.187396	0.0855365	0	0.117163	0	0.0362542	0.0308545	0	0	0.0348227	0.0570623	0.0645578	0.0478161	0.316812	0.00194621	0.0120299	0.000317939	0	0	0.00265412
TCGA-93-7347-01	1	0.00975714	0.0276879	0.0154654	0.143044	0	0.105309	0	0.059681	0.063297	0	0	0.0203407	0	0.185679	0.0498609	0.262735	0	0	0.0538553	0	0	0.00328714
TCGA-93-7348-01	1	0.0163113	0.0467973	0.140691	0.0879875	0	0.115264	0	0.0950244	0.0478757	0	0	0.0395339	0	0.170044	0.0348795	0.140847	0	0.0115979	0	0.0459182	0	0.00722835
TCGA-93-8067-01	1	0.00106545	0	0.0677555	0.0674063	0	0.128423	0	0.079322	0.0246903	0	0	0.0919362	0.0149849	0.0358728	0.0888988	0.326908	0.0422321	0.0204144	0	0.0100898	0	0
TCGA-93-A4JN-01	1	0.0380757	0.0572672	0.148282	0.0657326	0	0.0920081	0	0.106586	0.053301	0	0	0.0340696	0.0349641	0.0388606	0.0240521	0.203641	0	0.0145991	0.0885609	0	0	0
TCGA-93-A4JO-01	1	0.00958998	0.0485871	0.0169385	0.105375	0	0.139927	0	0.0803236	0.0420551	0	0	0.0236923	0.0239214	0.113294	0.0812165	0.280257	0.00783524	0	0.0269871	0	0	0
TCGA-93-A4JP-01	1	0.00782979	0	0	0.0299593	0	0.087641	0	0.043672	0	0	0.00508449	0.0197476	0.0441332	0.0967482	0.0558822	0.392637	0	0.0935362	0.1178	0	0	0.00532857
TCGA-94-7033-01	1	0	0.0873595	0.0822502	0	0	0.110145	0	0.142162	0.0124161	0	0.0391609	0.0776872	0.0460272	0.0707231	0.134269	0.056207	0	0.1311	0	0.0104914	0	0
TCGA-94-8035-01	1	0	0	0.170051	0.0566763	0	0.0436755	0.0236782	0.0357467	0.000514457	0	0.0320774	0	0.0530443	0.227875	0.0675078	0.15261	0.0112094	0.0112544	0	0.0537569	0	0.0603222
TCGA-94-8491-01	1	0.0772264	0.0279004	0.106451	0.145723	0	0.132816	0	0.0304222	0.0911036	0.00566588	0	0.0616247	0.00828768	0.0513147	0.0139801	0.193162	0.0130426	0.00524114	0.0217379	0	0	0.0143015
TCGA-94-A4VJ-01	1	0.0626771	0	0.0221967	0.0545663	0	0.0794102	0	0.107832	0.0430129	0	0	0.0668271	0	0.206296	0.0601851	0.220993	0.0403887	0.0118724	0	0.0185118	0	0.00523024
TCGA-94-A5I6-01	1	0.0310117	0	0	0.0393423	0	0.142334	0	0.00106691	0	0	0.0161904	0.0112157	0.00902004	0.416194	0.0266528	0.247881	0.0207098	0	0	0.0383816	0	0
TCGA-95-7039-01	1	0.0144349	0	0.0225637	0.121619	0	0.0928469	0	0.0964188	0.00596048	0.0208902	0	0.021645	0	0.111794	0.140124	0.319884	0.00947965	0	0.0144901	0.0078484	0	0
TCGA-95-7562-01	1	0.0310486	0	0.0358033	0.077156	0	0.132874	0.00594888	0.0293736	0.0482055	0	0	0.00930191	0.00644851	0.152703	0.14858	0.291021	0	0	0.0255358	0	0	0.00600095
TCGA-95-7567-01	1	0	0.00806231	0.167088	0.112058	0	0.119181	0.0306285	0.0419283	0.0496568	0	0	0.0528636	0.0092773	0	0.0741737	0.31492	0.00741403	0.0124475	0	0	0	0.000300592
TCGA-95-7944-01	1	0.00435447	0	0.00576813	0.244654	0	0	0.127952	0.131689	0	0	0	0.150642	0.00701531	0.0616754	0.111477	0.142156	0	0.00259006	0	0.0100273	0	0
TCGA-95-7947-01	1	0.041264	0	0.0537452	0.10191	0	0.225486	0	0.0786083	0.0061382	0	0	0.0211557	0.00990331	0.00812562	0.122181	0.282111	0	0.00234857	0.0430781	0	0	0.0039451
TCGA-95-7948-01	1	0	0.0424566	0.117454	0.0849439	0	0.099891	0	0.040175	0	0.0146568	0	0.04425	0.0472943	0	0.0184425	0.357212	0.0220229	0.0271444	0.084057	0	0	0
TCGA-95-8039-01	1	0.00735851	0.0265838	0	0.0424225	0	0.254678	0	0.0321456	0.0415297	0	0	0.0224429	0.0309253	0	0.0310719	0.308316	0.0985333	0.039818	0.0604045	0	0	0.00376996
TCGA-95-8494-01	1	0	0.0478703	0.000584204	0.0354478	0	0.111874	0	0.0377142	0.0297776	0	0	0.0288449	0.235308	0	0	0.237695	0.10859	0.0849642	0.0173655	0.023965	0	0
TCGA-95-A4VK-01	1	0.0561544	0.0994067	0.0779815	0.118021	0	0.173338	0	0.0986906	0.0400482	0	0	0.046042	0.0131933	0.069032	0.0705366	0.110426	0	0.00427169	0.0228586	0	0	0
TCGA-95-A4VN-01	1	0.00114697	0.0231132	0	0.138929	0	0.152658	0.00171246	0.0877789	0.0108136	0	0	0.0551598	0.0198599	0.0450521	0.117696	0.29769	0.00411616	0.00603218	0.0253791	0	0	0.0128628
TCGA-95-A4VP-01	1	0.0991013	0.00817811	0.087924	0.156768	0	0.0908749	0	0.13905	0.0400688	0	0	0.0298045	0.023454	0.0522566	0.0541232	0.205583	0	0.0106181	0.00219642	0	0	0
TCGA-96-7544-01	1	0.0234887	0	0.117842	0.0423562	0	0.191258	0	0.00164856	4.89e-05	0.00180766	0	0	0.0320728	0.0636378	0.0959253	0.3502	0.0553421	0	0.0166498	0	0	0.00772205
TCGA-96-7545-01	1	0.0707601	0	0.037665	0.0918969	0	0.214978	0.0135668	0.0238032	0	0	0	0.00986673	0.0243428	0.0454034	0.0444349	0.330236	0.0312317	0.00776598	0.0293311	0.00869004	0	0.0160278
TCGA-96-8169-01	1	0	0.00702597	0.128778	0.0876427	0	0.0456568	0	0.0511995	0.0653359	0	0	0.0457642	0.0111589	0.0709882	0.0421637	0.272928	0.0267956	0.0643766	0.0704711	0	0	0.00971495
TCGA-96-8170-01	1	0	0.069822	0.09806	0.0471281	0	0.111376	0	0.0736864	0.00237721	0	0.00344593	0.00498565	0.0334352	0.0521479	0.013855	0.388626	0.00887021	0.0219582	0	0.0194208	0	0.0508053
TCGA-96-A4JL-01	1	0.0362669	0.0105252	0.0377503	0.197675	0	0.163617	0	0.0386473	0.0676213	0	0	0.0332686	0.00661153	0.0391679	0.135302	0.212364	0.0166434	0	0	0.00453934	0	0
TCGA-97-7546-01	1	0.0353819	0.0136129	0.0767827	0.0867601	0	0.279975	0	0.0263517	0.0099719	0	0	0.0092309	0.0549557	0.00566824	0.0433227	0.215517	0.0238929	0.0137546	0.0617636	0.0388991	0	0.00415947
TCGA-97-7547-01	1	0.0399358	0	0.0878021	0.0674368	0	0.17519	0	0.0454866	0.0581047	0	0	0.0352698	0.0551687	0.0220003	0.0424609	0.291506	0	0	0.079638	0	0	0
TCGA-97-7552-01	1	0.00145531	0.0931753	0.073756	0.254409	0	0.122385	0	0.0301948	0.0174349	0	0	0.0584473	0.0196532	0.0429115	0.106126	0.134648	0.0203392	0	0.0250641	0	0	0
TCGA-97-7553-01	1	0.0304367	0.00173763	0	0.110126	0	0.127317	0	0.0478968	0.0155582	0	0.0274391	0.0108944	0.0535698	0.139858	0.0421357	0.297496	0.0188256	0	0.0191746	0.0233665	0	0.0341673
TCGA-97-7554-01	1	0.00128756	0.0133308	0.168442	0.0489275	0	0.138574	0	0.0335237	0.0206388	0	0	0.0139943	0.0102867	0.0973646	0.0621481	0.353216	0	0.00161051	0.0322977	0	0	0.00435838
TCGA-97-7937-01	1	0.0151566	0	0.187506	0.0235761	0	0.00469931	0	0.0667607	0	0.0155447	0	0.0205677	0	0.152528	0.0474361	0.338489	0.0253383	0	0.0877191	0.0103657	0	0.00431305
TCGA-97-7941-01	1	0	0.0816694	0	0.0883577	0	0.084554	0	0.0617619	0.0610485	0	0	0.0381846	0.0250376	0.0427621	0.0386536	0.36816	0.0176233	0	0.0921879	0	0	0
TCGA-97-8171-01	1	0	0.0458742	0.0571199	0.0155193	0	0.0452272	0	0.0647252	0	0	0	0.0296499	0.0144712	0.179587	0.0139459	0.485578	0	0.0108381	0.037464	0	0	0
TCGA-97-8172-01	1	0.0320974	0.127168	0.0210445	0.1239	0	0.184351	0	0.0331853	0.0450799	0	0	0.0228289	0.00803275	0	0.0284928	0.249446	0.00582294	0.00417493	0.111154	0	0	0.00322258
TCGA-97-8174-01	1	0.0297891	0	0.0711492	0.0551937	0	0.205471	0	0.0190527	0.0043744	0	0.00873391	0.011396	0.0364633	0	0.0847849	0.401131	0	0.00602122	0.0664401	0	0	0
TCGA-97-8175-01	1	0	0.0168373	0.00410484	0.0124176	0	0.101709	0	0.0597449	0.0213352	0	0	0.0183887	0.0343143	0.048486	0.0329899	0.338314	0.215232	0.0239744	0.0340649	0	0	0.0380871
TCGA-97-8177-01	1	0.00959579	0.0318362	0.0392873	0.06844	0	0.10361	0	0.0729326	0.00973989	0	0	0.0613131	0.0503126	0.0495113	0.00516194	0.306044	0.0754964	0.0498658	0.0259078	0.0385158	0	0.00242987
TCGA-97-8179-01	1	0.0049045	0	0.109109	0.0821531	0	0.0463438	0	0.0667189	0.012638	0	0	0.0607914	0.0327697	0	0.0277074	0.382984	0.0288917	0.0200107	0.113623	0	0	0.0113551
TCGA-97-8547-01	1	0.00521638	0	0	0.019178	0	0.0236404	0	0.0514809	0.0773398	0	0	0	0.00299343	0.41989	0	0.318734	0	0.0518591	0.0219129	0.00775531	0	0
TCGA-97-8552-01	1	0	0.0778133	0.0107967	0.062125	0	0.127983	0	0.053133	0.00934243	0	0	0.0383947	0.0857806	7.19e-05	0.0219625	0.366878	0.0524635	0.017828	0.0740597	0	0	0.0013676
TCGA-97-A4LX-01	1	0.0287021	0.0106789	0.0518675	0.108388	0	0.14033	0	0.0610376	0.0611129	0	0	0.0456566	0.0256606	0.00455291	0.122419	0.269501	0.0220165	0	0.042951	0	0	0.00512592
TCGA-97-A4M0-01	1	0.000479754	0.0206352	0	0.118455	0	0.205181	0	0.0491131	0.0536978	0	0	0.0734952	0.082112	0.000254812	0.0514653	0.189366	0.0481699	0.0170133	0.0905614	0	0	0
TCGA-97-A4M1-01	1	0.0101424	0.003336	0	0.0719872	0	0.10585	0	0.0324425	0.0356797	0	0.0359763	0.0201799	0.124676	0.0360465	0.0229491	0.304757	0.0127999	0.0102335	0.172944	0	0	0
TCGA-97-A4M2-01	1	0	0.0443081	0.0506884	0.104795	0	0.116801	0	0.0830369	0.0190309	0	0	0.0385638	0.0451372	0.128066	0.0278479	0.242192	0.0152296	0.00574759	0.0739147	0	0	0.00464152
TCGA-97-A4M3-01	1	0	0.014258	0.072387	0.0732137	0	0.212702	0	0.0849604	0.0119043	0	0	0.0553192	0.0321012	0	0	0.303546	0	0.0317618	0	0.107847	0	0
TCGA-97-A4M6-01	1	0.012769	0.0468227	0	0.0587746	0	0.208886	0	0.0842566	0.0567862	0	0	0.0323405	0.0286289	0.0715517	0.10493	0.218242	0.0209413	0	0.0525686	0	0	0.0025025
TCGA-97-A4M7-01	1	0.0189489	0.00383811	0.0429525	0.080454	0	0.206301	0	0.0545342	0.0337341	0	0	0.025271	0.0725059	0	0.0466758	0.201216	0.088394	0.0177286	0.105702	0	0	0.00174469
TCGA-98-8022-01	1	0.000229736	0.0316055	0.0509618	0.0572329	0	0.0980015	0	0.121668	0.0341259	0	0	0.042279	0	0.255924	0.081628	0.222852	0	0	0.00349151	0	0	0
TCGA-98-A539-01	1	0.0126956	0.0339648	0.0391539	0.0271527	0	0.0911704	0	0.0287678	0.0044788	0	0.0190665	0	0.0374441	0.154395	0.0380701	0.360813	0.0292979	0	0	0.112442	0	0.0110875
TCGA-98-A53A-01	1	0	0	0.0716833	0.20993	0	0.0894757	0.0431948	0.190658	0	0	0	0.0491928	0	0.038535	0.0773739	0.189305	0.00887073	0	0.0317809	0	0	0
TCGA-98-A53B-01	1	0.012198	0.0114998	0.00145784	0.0846621	0	0.0611434	0	0.0709447	0.00399657	0	0	0.0481882	0.00573702	0.316979	0.073968	0.248495	0	0	0.0607305	0	0	0
TCGA-98-A53C-01	1	0.0294678	0.107346	0.0326921	0.151692	0	0.184652	0.0178455	0.0447396	0.0024909	0	0	0.0152127	0.0348929	0.029601	0.0435693	0.20414	0	0.0128456	0.0861852	0	0	0.00262733
TCGA-98-A53D-01	1	0.00892704	0.122749	0.0134549	0.0871979	0	0.112292	0	0.00992084	0.0500468	0	0	0.0112349	0.0219394	0.0689243	0.0111621	0.305604	0	0.0523939	0.0164317	0.0729189	0	0.0348023
TCGA-98-A53H-01	1	0.0603718	0.0986168	0.0164121	0.0829414	0	0.161592	0	0.0782045	0.0301814	0	0	0.0281435	0.0326769	0.0814761	0.0419927	0.221902	0	0.0200096	0.0420281	0	0	0.00345168
TCGA-98-A53J-01	1	0	0.00846337	0.0192314	0.0893798	0	0.066962	0	0.110478	0	0	0.00968191	0.0125449	0	0.173598	0.0962196	0.333012	0.00906562	0	0	0.070455	0	0.000909146
TCGA-99-7458-01	1	0.00803826	0.00190794	0	0.116913	0	0.274557	0	0.0628127	0.0672799	0	0	0.0283636	0.0290479	0.0198759	0.0705585	0.229605	0.0386815	0	0.0523589	0	0	0
TCGA-99-8025-01	1	0	0.0592357	0.102294	0.0340402	0	0.120071	0	0.0469086	0.0234798	0	0	0.0254803	0	0.221949	0.0559662	0.289698	0	0	0.0208768	0	0	0
TCGA-99-8028-01	1	0	0.0279764	0.103356	0.149588	0	0.136869	0	0.0525713	0.054161	0	0	0.0301041	0.00220154	0.0944196	0.0940517	0.251867	0	0	0.00283433	0	0	0
TCGA-99-8032-01	1	0	0.0532813	0.249114	0.0674561	0	0.142596	0	0.0382845	0.0799068	0	0	0.0468718	0.00913443	0.0685854	0.0176904	0.178355	0	0.00255858	0.0401358	0	0	0.00602982
TCGA-99-8033-01	1	0.00507361	0	0.0788527	0.166659	0	0.0102147	0.048889	0.134093	0	0	0	0.110542	0.0197691	0.0297188	0.0698467	0.123042	0	0.060361	0	0.127804	0	0.0151343
TCGA-99-AA5R-01	1	0	0.124636	0.0421774	0.15055	0	0.151143	0	0.136319	0.00156171	0	0	0.0739801	0.0128147	0.058597	0.045543	0.16087	0.00561292	0	0.00911939	0.0270747	0	0
TCGA-J2-8192-01	1	0	0.0143203	0.0272308	0.0180182	0	0.237091	0	0.00531668	0	0	0	0.0173994	0.0294432	0.102455	0.0153453	0.361464	0.0827229	0.0269845	0.0521382	0	0	0.0100705
TCGA-J2-8194-01	1	0.0155337	0	0.105604	0	0	0.238021	0	0.0367985	0.00496981	0	0.0557802	0	0.0998103	0	0.0383221	0.294381	0.0296598	0.00575818	0	0.038581	0	0.0367801
TCGA-J2-A4AD-01	1	0	0	0.151005	0.203381	0	0	0	0.0303198	0.0159019	0	0	0	0.00968837	0.177423	0	0.225109	0.022393	0.0337696	0.124418	0	0	0.00659188
TCGA-J2-A4AE-01	1	0.0254922	0.0654961	0.149662	0.0908648	0	0.112118	0	0.0957469	0.00312481	0	0	0.0484276	0.00830495	0.0100546	0.0531037	0.25681	0.00590956	0.0149839	0	0.0498421	0	0.010058
TCGA-J2-A4AG-01	1	0.0301343	0.091835	0.0503679	0.0695811	0	0.216189	0	0.0401888	0.0390062	0	0	0.0286723	0.0434492	0	0.0212202	0.240807	0.0519495	0.0547579	0.000464706	0.0213765	0	0
TCGA-L3-A4E7-01	1	0	0.0102388	0.152542	0.0598961	0	0.101127	0	0.0506082	0.00195458	0	0.0101628	0.0221331	0.001092	0.182503	0.10507	0.171189	0	0.0113154	0.0428352	0.0443852	0	0.0329482
TCGA-L4-A4E5-01	1	0	0.010482	0.133974	0.104634	0	0.0930825	0	0.109706	0.0807033	0	0	0.0663674	0	0.146649	0.0462204	0.192254	0.00405259	0	0	0.0118738	0	0
TCGA-L4-A4E6-01	1	0.0100192	0.015874	0	0.0380868	0	0.0746219	0	0.0339534	0.0167563	0	0.0353899	0	0.0198732	0.123743	0.0316848	0.553728	0.00569098	0	0.0268319	0.0114531	0	0.00229316
TCGA-L9-A443-01	1	0.0107951	0.0127648	0.0499856	0.123498	0	0.152799	0	0.0821783	0.000508791	0.0341952	0	0.0408112	0.00022547	0.0424641	0.0993414	0.285719	0.00953679	0	0.0551764	0	0	0
TCGA-L9-A444-01	1	0.0115271	0.0045046	0.105209	0.229594	0	0.145268	0.00532951	0.109176	0.0014561	0	0	0.0499733	0.0080547	0.00915807	0.16206	0.145688	0.00222116	0	0.0107797	0	0	0
TCGA-L9-A5IP-01	1	0	0.00196297	0.0907728	0.131694	0	0.117761	0	0.0774705	0.0373839	0	0	0.082264	0	0.120753	0.0375685	0.224326	0	0	0.0168092	0	0	0.061234
TCGA-L9-A743-01	1	0	0.0980897	0.0435314	0.123221	0	0.135258	0.0484938	0.052397	0.0267781	0	0	0.0248547	0.0416204	0.0158648	0.0448563	0.226089	0.0408857	0.0504649	0.00715652	0.0162249	0	0.00421349
TCGA-L9-A7SV-01	1	0.0398935	0	0.0907801	0.100684	0	0.184234	0	0.133469	0	0.00722114	0	0.0441434	0.00201628	0	0.0989216	0.291297	0	0	0	0.00733967	0	0
TCGA-L9-A8F4-01	1	0.00480009	0.0411047	0.114723	0.148758	0	0.0698523	0.0166006	0.07015	0.0688591	0	0	0.0623952	0	0.107952	0.0835047	0.19619	0.00994909	0	0.00516252	0	0	0
TCGA-LA-A446-01	1	0.0743998	0.0341004	0.00398696	0.12693	0	0.0254839	0	0.151431	0	0	0.00616918	0.0420734	0.0494198	0.153479	0.0134241	0.215118	0	0.0183617	0.0442111	0.041412	0	0
TCGA-MN-A4N1-01	1	0	0.0309222	0.0162112	0.0162124	0	0.104077	0	0.0609134	0.027334	0	0.00927883	0.0184557	0.106094	0.289038	0	0.240811	0	0.0709964	0.00965508	0	0	0
TCGA-MN-A4N4-01	1	0.0078081	0.00878609	0.023539	0.0439584	0	0.0520982	0.00767332	0.0510445	0.00684358	0.00375598	0.0155996	0	0	0.491173	0.0211738	0.207276	0	0	0.0523058	0.00178565	0	0.00517926
TCGA-MN-A4N5-01	1	0	0.0409531	0.0272159	0.242205	0	0.0600742	0	0.126991	0.00337495	0	0	0.122873	0.0242071	0.0580058	0.123649	0.137841	0.00175376	0	0.0301559	0	0	0.000700317
TCGA-MP-A4SW-01	1	0.00159626	0.0499452	0.126706	0.0798179	0	0.158673	0	0.0428869	0.0620646	0	0.00571515	0.0245263	0.0408463	0.0463703	0.0179999	0.268879	0.00844036	0.014389	0.0496198	0	0	0.00152407
TCGA-MP-A4SY-01	1	0.0165373	0	0.021339	0.017845	0	0.0866287	0	0.0186311	0.0255773	0	0	0.0331593	0.00528046	0.243348	0.048454	0.320777	0.0929946	0	0.0684062	0	0	0.00102185
TCGA-MP-A4T4-01	1	0.00024368	0	0.0808272	0.185643	0	0.0894838	0.0539418	0.0743726	0.0106152	0	0	0.0470458	0.00779259	0.0447088	0.117592	0.254866	0.00143428	0	0.0310993	0	0	0.00033332
TCGA-MP-A4T6-01	1	0.00676374	0.0409201	0.0393547	0.0779217	0	0.139158	0	0.123184	0.0498306	0	0	0.0406229	0.00195057	0.211439	0.057699	0.166094	0.0105067	0.000562859	0.0339923	0	0	0
TCGA-MP-A4T7-01	1	0.00821971	0.0116792	0.0390583	0.0640725	0	0.10992	0	0.110755	0.00950458	0	0	0.0569172	0.0192469	0.0858818	0.0156689	0.352333	0	0.101619	0	0.00739761	0	0.00772583
TCGA-MP-A4T8-01	1	0.0148275	0	0.0356499	0.0217775	0	0.0174627	0	0.0649838	0.0889634	0.0053999	0	0.0276426	0	0.387592	0	0.181462	0	0.127591	0.0266487	0	0	0
TCGA-MP-A4T9-01	1	0.0103904	0.0256116	0	0.0951712	0	0.116108	0	0.0605938	0.0167737	0	0	0.0428671	0.0546692	0.047957	0.0310793	0.349223	0.0142891	0.0227788	0.106596	0	0	0.00589115
TCGA-MP-A4TC-01	1	0.00857064	0	0.0264007	0.072488	0	0.0472022	0.00386206	0.032415	0.0326959	0.0127832	0	0.0149664	0	0.222017	0.0743522	0.314853	0.00464757	0	0	0.12337	0	0.00937519
TCGA-MP-A4TE-01	1	0.0114573	0	0.319021	0.0981248	0	0.00243498	0	0.0476288	0.0676656	0	0.0185564	0	0	0.0944576	0	0.187863	0	0.00261703	0	0.086356	0	0.0638173
TCGA-MP-A4TF-01	1	0	0.00767515	0.269854	0.0861719	0	0.129174	0.0115579	0.0363414	0	0	0.0154661	0.0408191	0.000893946	0.112873	0.0616001	0.0904249	0	0.0725499	0	0.0479553	0	0.0166432
TCGA-MP-A4TH-01	1	0.0224968	0.166778	0.0818278	0.135625	0	0.1397	0	0.071747	0.0638437	0	0	0.0511108	0.00886813	0.0114632	0.0198769	0.179375	0.0127324	0.0106417	0.023913	0	0	0
TCGA-MP-A4TI-01	1	0.00203096	0.00280272	0.005455	0.081211	0	0.151165	0	0.055364	0.0354876	0	0	0.0495445	0.025738	0.164759	0.127199	0.274955	0	0.0039424	0.0203466	0	0	0
TCGA-MP-A4TJ-01	1	0.00790759	0.0659602	0.0830466	0.121519	0	0.15596	0	0.114559	0.0262824	0.00958094	0	0.0499093	0.00540985	0.076865	0.108073	0.157597	0	0	0	0.0132892	0	0.00404002
TCGA-MP-A4TK-01	1	0.0103571	0.0349717	0.0940097	0.0517707	0	0.10261	0	0.0701052	0.0223965	0	0.00514996	0	0	0.280114	0.0457166	0.272207	0	0	0.00987629	0	0	0.000715568
TCGA-MP-A5C7-01	1	0.0187906	0	0.160269	0.0571789	0	0.0551993	0	0.110995	0	0	0	0.127338	0.0120853	0.0354289	0.0388576	0.264673	0.00928558	0.0635871	0.0463114	0	0	0
TCGA-NC-A5HE-01	1	0.0278224	0	0.00103654	0.275081	0	0	0.0939217	0.0461024	0.00998755	0.0262466	0	0.0515231	0.0159947	0.0934372	0.165878	0.140496	0.0301648	0	0	0.0164506	0	0.00585708
TCGA-NC-A5HF-01	1	0	0	0.0947568	0.0186226	0	0.0503278	0	0.20746	0	0	0.0539711	0.0697733	0.0159537	0.201652	0.0148548	0.169232	0	0.00563188	0.0721916	0.0255717	0	0
TCGA-NC-A5HH-01	1	0.0234394	0	0.0206027	0.125202	0	0.0281233	0.0145883	0.137614	0	0	0.00165379	0.104869	0	0.0153315	0.200578	0.277031	0.0502862	0	0	0.000680883	0	0
TCGA-NC-A5HI-01	1	0.020908	0.0202847	0.0614997	0.133683	0	0.0624731	0	0.15807	0.0192712	0	0	0.00505579	0.0108062	0.111229	0.0879716	0.216851	0.0146827	0	0	0.0598198	0	0.0173941
TCGA-NC-A5HJ-01	1	0	0.0274809	0.0151614	0.242955	0	0.0174189	0	0.112647	0.000898493	0.0158904	0	0.056799	0.0207935	0.0546594	0.108942	0.308137	0.00206847	0	0	0.0161474	0	0
TCGA-NC-A5HM-01	1	0.0112552	0	0.0486612	0.094814	0	0.0361469	0	0.12109	0	0	0	0.0745636	0	0.186924	0.169985	0.109292	0	0.0634396	0	0.0703578	0	0.0134704
TCGA-NC-A5HN-01	1	0	0	0.320857	0.137142	0	0	0	0.0865067	0	0.0533909	0	0.0200967	0	0.0576643	0.149345	0.127185	0	0.0276307	0	0.0201812	0	0
TCGA-NC-A5HP-01	1	0	0.011251	0.0414829	0.0334344	0	0.0187923	0	0.0764223	0.00144851	0	0	0.0370631	0	0.376162	0.0481253	0.311243	0	0	0.0445759	0	0	0
TCGA-NC-A5HQ-01	1	0.0252647	0.169584	0.0538471	0.119235	0	0.112162	0.000833488	0.122642	0.0396763	0	0	0.0556585	0.00666882	0.0318669	0.0298967	0.157892	0	0.0658474	0.0089241	0	0	0
TCGA-NC-A5HT-01	1	0	0.0264752	0.419521	0.0446666	0	0	0	0.126681	0	0	0	0.0199482	0	0.130338	0.0771292	0.095886	0	0	0.0593553	0	0	0
TCGA-NJ-A4YF-01	1	0.0148201	0	0.0583939	0.0566938	0	0.0879389	0	0.126253	0.0483624	0	0	0.0292446	0	0.313674	0.0479543	0.170752	0	0	0	0.0444679	0	0.00144583
TCGA-NJ-A4YG-01	1	0	0.0204581	0.0343308	0.0616088	0	0.114437	0	0.0929377	0.0379696	0	0	0.0382696	0.023998	0.0498097	0.0438313	0.314958	0.0968075	0.0195835	0.0465976	0	0	0.00440311
TCGA-NJ-A4YP-01	1	0	0.0115883	0.0609467	0.136998	0	0.0328263	0	0.0844367	0.0291192	0	0	0.0572075	0.00179175	0.130935	0.0682306	0.25824	0	0.0864556	0.0344316	0.000261017	0	0.00653249
TCGA-NJ-A4YQ-01	1	0.0225773	0.0537129	0.0506149	0.154265	0	0.0621643	0	0.0620519	0.0500872	0.012875	0	0.0347051	0	0.226942	0.0878092	0.171538	0	0	0	0.0106571	0	0
TCGA-NJ-A55A-01	1	0	0.142117	0.0281222	0.0870862	0	0.219665	0	0.0661918	0.00289484	0	0	0.0494767	0.0156484	0	0.0473203	0.178954	0.0437018	0.0082887	0.109071	0	0	0.00146248
TCGA-NJ-A55O-01	1	0	0.0283161	0.00751352	0.044567	0	0.199985	0	0.0485886	0.015166	0	0	0.0304296	0.00730574	0.083153	0.0581275	0.408439	0.00491489	0.00914722	0.0473646	0	0	0.00698243
TCGA-NJ-A55R-01	1	0	0.124141	0.230321	0.0235965	0	0.0385839	0	0.0781338	0.0318709	0	0	0.0252798	0	0.22663	0.010856	0.155326	0	0	0.0552616	0	0	0
TCGA-NJ-A7XG-01	1	0	0.0105678	0.0525765	0.0846822	0	0.250852	0	0.030423	0.0283436	0	0	0.0864647	0.017984	0	0.0109129	0.150098	0.0358622	0.0348444	0.206388	0	0	0
TCGA-NK-A5CR-01	1	0.0127409	0.00260281	0.227535	0.0354553	0	0.0327054	0	0.0840933	0.00935829	0	0.00846724	0	0.00689279	0.172477	0.0215006	0.253944	0	0.0163312	0	0.109827	0	0.00606908
TCGA-NK-A5CT-01	1	0	0	0.0260197	0.131879	0	0.0551301	0	0.193499	0	0	0	0.099818	0.0105451	0.0334713	0.0516483	0.142275	0	0.0856212	0	0.0845802	0	0.0855133
TCGA-NK-A5CX-01	1	0	0	0.148331	0.0865898	0	0.0036181	0.00375066	0.0989347	0.00472646	0	0	0.0781137	0.00826444	0.0578256	0.163958	0.295032	0.000157614	0	0.0063073	0.0305961	0	0.0137945
TCGA-NK-A7XE-01	1	0	0.00414521	0.0101526	0.191523	0	0	0	0.183514	0.00870569	0	0	0.0712141	0.0821097	0.0722318	0.056824	0.108051	0	0.132052	0	0.077275	0.00220263	0
TCGA-O2-A52Q-01	1	0	0.00930461	0.00344525	0.0661855	0	0.0540346	0.0402687	0.03663	0.0341756	0	0	0.0414103	0.000747807	0.365273	0.119192	0.208482	3.52e-05	0	0	0.0208154	0	0
TCGA-O2-A52V-01	1	0.0243787	0.00044169	0.0724085	0.0129992	0	0.230626	0	0.0183552	0.0120805	0	0	0.0130381	0.0222247	0.230898	0.0384777	0.199594	0.0417558	0.0117348	0	0.070987	0	0
TCGA-O2-A5IB-01	1	0.133403	0	0.107047	0.0953881	0	0.0580274	0	0.0934671	0.0131582	0	0	0.0340001	0.0143921	0.0193237	0.0900735	0.265244	0.0108537	0.0463172	0	0.0193055	0	0
TCGA-S2-AA1A-01	1	0.0504028	0.0284012	0.162288	0.076809	0	0.21032	0	0.055076	0.035138	0	0	0.0424899	0.0225713	0.0541774	0.060923	0.118947	0.0282567	0	0.0541996	0	0	0
TCGA-05-4250-01	2	0.0186105	0	0.0249025	0.205611	0	0.0226159	0.121359	0.0543891	0	0	0	0.0326464	0.0104029	0	0.0635688	0.389299	0	0	0	0.0507157	0	0.00587958
TCGA-05-4402-01	2	0.0181821	0.000647203	0.095415	0.0429409	0	0.104504	0	0.0300252	0.030628	0	0	0.0198999	0.00916946	0.0430883	0.0746488	0.413395	0.0106139	0.0302587	0.0503644	0	0	0.02622
TCGA-05-4415-01	2	0.0443583	0	0.122864	0.208182	0	0.0204972	0.0423007	0.063361	0	0	0.0339413	0.0547595	0.0195919	0.0434998	0.126219	0.170343	0	0.000300516	0	0.0370829	0	0.0126992
TCGA-05-4417-01	2	0.00765826	0.0285031	0.0418494	0.107104	0	0.179862	0.0645733	0.0602736	0.0202382	0	0	0.0461919	0.00969289	0.0666916	0.0589709	0.252902	0.0201345	0	0.028039	0	0	0.00731588
TCGA-05-4418-01	2	0.00271944	0.0158398	0.119974	0.112604	0	0.141944	0	0.0617901	0.0587947	0	0	0.0275917	0.02246	0.0288488	0.103812	0.297917	0	0	0.00091803	0	0	0.00478748
TCGA-05-4420-01	2	0.0142366	0	0.129684	0.102886	0	0.0958047	0	0.0434418	0.0140478	0	0.0189738	0.00981376	0.00695003	0.0494061	0.00457192	0.328413	0.00733302	0.0219966	0	0.0296979	0	0.122744
TCGA-05-4434-01	2	0.0215173	0.00547742	0.0131404	0.0486627	0	0.177637	0	0.0385707	0.0318735	0	0	0.0251617	0.0238916	0.0350653	0.150168	0.35411	0.0227121	0	0.0482045	0	0	0.00380774
TCGA-05-5420-01	2	0.0177745	0	0.0636605	0.0731921	0	0.117992	0.0142063	0.0436213	0	0.00831013	0	0.063046	0.0167227	0.0521028	0.150584	0.271541	0.0872424	0	0	0.00856243	0	0.0114413
TCGA-05-5425-01	2	0.0196264	0	0.0613832	0.146154	0	0.107905	0.00375903	0.0586282	0.0171456	0.0146361	0	0.0397903	0.00382556	0.0390975	0.159819	0.2982	0	0.00255682	0.00326514	0	0	0.0242069
TCGA-18-3411-01	2	0.0260554	0	0.0778475	0.0507644	0	0.112729	0.0256264	0.043753	0	0	0.0173351	0.0161007	0.0492781	0.0286482	0.0917038	0.427989	0.00106586	0	0.0311037	0	0	0
TCGA-18-3412-01	2	0	0.00152652	0.0747626	0.0501866	0	0.146954	0	0.0576803	0.00526591	0.0297489	0	0.0115483	0.0514585	0.0353461	0.122152	0.35047	0.00490609	0.0185	0.00514776	0.0226946	0	0.0116517
TCGA-18-4083-01	2	0	0	0.121467	0.144223	0	0.118566	0.00322407	0.0470279	0.02882	0	0.0292037	0.0422166	0	0.127223	0.0591842	0.223725	0.00415609	0	0.0509643	0	0	0
TCGA-21-1070-01	2	0.0158929	0.0107152	0.0932246	0.145279	0	0.103994	0.0284951	0.0827935	0.0185941	0.000773313	0.0117642	0	0	0.0134374	0.16819	0.218584	0	0.0467568	0	0.00525623	0	0.0362492
TCGA-21-1072-01	2	0.0281201	0	0.077412	0.0457337	0	0.0812139	0.0227367	0.0662339	0	0	0.0167381	0.00788264	0.0355438	0.00842438	0.141524	0.338043	0.0236514	0.0551596	0.0229767	0	0	0.0286053
TCGA-21-1076-01	2	0.0210853	0.00212804	0	0.014622	0	0.0193605	0.0178005	0.0541947	0.0346716	0	0.0273408	0	0	0.476153	0.05309	0.257978	0	0	0.0183678	0	0	0.00320785
TCGA-21-1079-01	2	0	6.06e-05	0.047866	0.0261835	0	0.212536	0	0	0	0	0	0.037775	0	0.298793	0.0246163	0.2601	0	0.0445756	0	0.0474939	0	0
TCGA-21-1082-01	2	0	0.0109365	0.18473	0.106334	0	0.126627	0	0.080797	0.00868762	0	0	0.0209284	0.0228816	0.079403	0.0329921	0.255381	0.0177731	0.0362143	0.0163138	0	0	0
TCGA-21-1083-01	2	0.0599859	0	0.0577892	0.060643	0	0.0945814	0.0189239	0.0741496	0	0	0.0206139	0.0769271	0	0.0280687	0.127424	0.343644	0.00319446	0	0	0.0340544	0	0
TCGA-21-5782-01	2	0	0.043407	0.219983	0.101087	0	0.107456	0	0.0685319	0.00852749	0	0	0.0786852	0	0.167402	0.0446872	0.129995	0	5.11e-05	0.0300557	0.000131183	0	0
TCGA-21-5783-01	2	0	0.00545128	0.102914	0.0420046	0	0.104284	0	0.0774587	0.00241851	0	0	0.0320488	0	0.369239	0.0514169	0.198335	0	0	0	0.0144303	0	0
TCGA-21-5786-01	2	0	0.00908457	0.256279	0.102674	0	0.0937774	0	0.0559442	0.00788486	0	0	0.0486088	0.00645194	0.181629	0.0712026	0.142634	0	0	0.0164772	0	0	0.00735192
TCGA-22-0940-01	2	0.0174568	0.0103904	0.0630439	0.0824374	0	0.133742	0.0857824	0.113309	0	0	0	0.103124	0.0121899	0	0.110277	0.188709	0.0384043	0.00336921	0.0361073	0	0	0.00165795
TCGA-22-0944-01	2	0.0140984	0	0.212293	0.0253428	0	0.0733846	0	0.0662391	0.0159699	0	0.00597388	0.0060348	0	0.245272	0.055812	0.154135	0	0.016739	0	0.10742	0	0.0012849
TCGA-22-1002-01	2	0.00904229	0.0471955	0.0607076	0.114923	0	0.157654	0	0.0746824	0.0224568	0	0.045129	0.00445236	0.0940508	0	0.032427	0.187362	0	0.0592603	0.0269514	0.0202579	0	0.0434485
TCGA-22-1011-01	2	0	0.102338	0.326385	0.0657771	0	0.136715	0	0.0324545	0.0165218	0	0	0.0149529	0.0204593	0.0744028	0.0458091	0.12871	0	0.0223403	0.00203483	0.0110993	0	0
TCGA-22-1012-01	2	0	0.0705598	0	0.107263	0	0.0320376	0	0.0996968	0.0317096	0	0.0026873	0	0	0.269507	0.0526257	0.185163	0.00983511	0	0	0.138916	0	0
TCGA-22-1016-01	2	0.0147802	0.00138548	0.00599323	0.043412	0	0.136248	0	0.0260703	0.0111901	0	0.0065537	0	0.112706	0.107236	0.00778413	0.402231	0	0.0435789	0.024075	0	0	0.0567558
TCGA-22-4591-01	2	0.0496749	0	0.111235	0.110575	0	0.117808	0.0245123	0.0286067	0	0	0.0131964	0.0312311	0.0427486	0.0506337	0.0434017	0.351523	0.00675059	0	0.0163251	0	0	0.00177784
TCGA-22-4593-01	2	0.000103764	0	0.0497168	0.162184	0	0.230821	0	0.030658	0.0111992	0	0	0	0.0323273	0.140788	0.042842	0.109953	0	0	0	0.164501	0	0.0249059
TCGA-22-4595-01	2	0.00800975	0	0.0949922	0.0789152	0	0.139703	0.0190647	0.0327511	0.00142298	0	0.00626098	0.0196297	0	0.0726596	0.0565809	0.399504	0	0	0	0.0142082	0	0.0562978
TCGA-22-4596-01	2	0.0273279	0	0.0250831	0.0400924	0	0.239774	0.00473495	0.0326747	0.0172349	0	0	0.00115118	0.0417479	0.0458068	0.0572957	0.318973	0.110896	0.00526279	0.0286329	0	0	0.0033118
TCGA-22-4599-01	2	0.00222358	0	0.0688223	0.201175	0	0.0122403	0.118725	0.0199645	0.000824692	0	0	0.0261073	0	0.0644674	0.110207	0.362404	0.00218845	0	0	0.00571101	0	0.00493905
TCGA-22-4601-01	2	0.0132781	0	0.112914	0.0745682	0	0.0901438	0.00717181	0.102574	0	0	0	0.0288248	0.00537349	0.0154199	0.076264	0.393565	0	0.0606395	0.0116532	0.00116879	0	0.00644075
TCGA-22-4604-01	2	0	0.00639336	0	0.05369	0	0.0424313	0	0.0768288	0.0218734	0	0.0237642	0.000696852	0	0.213332	0.126286	0.304341	0.0213651	0	0	0.103491	0	0.00550711
TCGA-22-4613-01	2	0.0221946	0	0.108863	0.0995131	0	0.109989	0.0300535	0.0550184	0.00580928	0	0	0.0297333	0.0133565	0.0448258	0.103026	0.3463	0.00879501	0	0	0.0140192	0	0.00850267
TCGA-22-5471-01	2	0.0225076	0	0	0.278579	0	0	0.0978001	0.0719682	0.0171542	0	0	0.0856033	0	0.093209	0.12428	0.146269	0.0125282	0.00263805	0	0.047463	0	0
TCGA-22-5483-01	2	0	0.013556	0.0429338	0.0879204	0	0.0198525	0	0.0499174	0.0226108	0	0.000956866	0.0196895	0.00439254	0.279201	0.054034	0.348762	0.0106875	0	0	0.0376868	0	0.00779873
TCGA-22-5491-01	2	0.0432552	0	0.0444147	0.122046	0	0.0417324	0.00353551	0.107428	0	0	0	0.0627097	0.0357519	0	0.110176	0.317316	0.0789149	0.00116206	0.0233803	0.00298163	0	0.00519617
TCGA-33-4532-01	2	0	0.00487915	0.0468774	0.134395	0	0.0294819	0.00637118	0.126601	0	0	0	0.0363001	0.0292345	0.0332346	0.0310723	0.371887	0.017747	0.0164518	0	0.103396	0	0.0120703
TCGA-33-4538-01	2	0	0.0195575	0.0576631	0.115722	0	0.0946746	0	0.0862698	0	0	0	0.014808	0.077305	0.0304566	0.0924118	0.30256	0.0416747	0	0.0624228	0	0	0.00447446
TCGA-33-4547-01	2	0.0304218	0	0.174796	0.0492255	0	0.125457	0	0.0374928	0.0149269	0	0.000719968	0.0241771	0.0390127	0.00361117	0.0119	0.268803	0.008734	0.0920775	0.092545	0	0	0.0260993
TCGA-33-4566-01	2	0	0.00482958	0.0165857	0.206467	0	0	0.108402	0.0246327	0.0024431	0	0	0.118827	0.0117837	0.0859913	0.0921063	0.297287	0	0.018493	0.0017487	0.00894911	0	0.00145327
TCGA-33-4582-01	2	0.0437774	0	0.0936083	0.117934	0	0.0828979	0	0.0611338	0	0	0	0.0799838	0.00405643	0.0536522	0.0783427	0.250218	0	0.0866396	0	0.0477553	0	0
TCGA-33-4583-01	2	0.00103726	0.0265563	0.0246322	0.256268	0	0	0.103398	0.0813897	0	0	0	0.0799739	0.0128726	0.0175816	0.0831886	0.128662	0	0.101004	0	0.079857	0	0.00357944
TCGA-33-4586-01	2	0.0245748	0	0.0529167	0.0363039	0	0.200983	0	0.0118394	0	0	0.0056351	0.0252205	0.0265587	0.107641	0.0384971	0.353772	0.0689891	0	0	0.0470697	0	0
TCGA-33-4589-01	2	0.00102934	0	0.0789727	0.164459	0	0	0.0888957	0.0154655	0	0.00534343	0	0.0263694	0	0.0513292	0.159089	0.311609	0.0101122	0	0	0.0820613	0	0.00526483
TCGA-33-A5GW-01	2	0	0	0.266582	0.0422152	0	0.0130501	0	0.0458673	0.0409246	0	0.0171714	0	0.0547457	0	0	0.251944	0.083116	0.11434	0.0113741	0.0552514	0	0.00341832
TCGA-33-AAS8-01	2	0.233574	0	0.102347	0.0819372	0	0.177727	0	0.0306271	0.0183995	0	0	0.0719413	0.013043	0.0640162	0.0225261	0.139715	0.027951	0.00738648	0	0.00880854	0	0
TCGA-33-AASB-01	2	0.000249264	0	0.0204768	0.0752498	0	0	0	0.136133	0.0630681	0	0.000181296	0.0253265	0	0.46488	0.0131583	0.10861	0	0.00343697	0	0.076054	0	0.0131759
TCGA-33-AASL-01	2	0	0.0278893	0.0206338	0.14009	0	0.0890734	0.0343877	0.136574	0	0	0.0249492	0.0653455	0.0287053	0.0827454	0.0501758	0.156533	0	0.0834483	0	0.0483201	0	0.0111288
TCGA-34-2600-01	2	0.0756793	0	0.0336448	0.0834721	0	0.128394	0	0.175837	0	0	0	0.0891011	0.0185219	0.00165589	0.0650966	0.163066	0.0195523	0.0109566	0	0.126405	0	0.00861798
TCGA-34-5231-01	2	0.0144088	0.00433782	0.00832325	0.121896	0	0.0727216	0	0.0640735	0.0809834	0	0	0.116636	0.0344218	0.0890687	0.166574	0.201657	0.0190255	0	0.00587369	0	0	0
TCGA-34-5236-01	2	0.0125654	0.00196919	0.061955	0.0547321	0	0.0349667	0	0.0176032	0.0305527	0	0	0.0334042	0.0140732	0.246424	0.0392214	0.360532	0.0314129	0.00216344	0	0.0570377	0	0.00138702
TCGA-34-5927-01	2	0	0	0.16417	0.0607219	0	0.114595	0.0133406	0.152889	0	0	0	0.0703289	0.00536816	0.11649	0.0797206	0.20849	0	0	0	0.0138858	0	0
TCGA-34-5928-01	2	0.00434696	0	0.0175522	0.0920918	0	0.219627	0.0125877	0.0108083	0.0136168	0	0.00965255	0.00853475	0	0.213883	0.183911	0.133357	0.0105	0	0	0.0500359	0	0.0194958
TCGA-34-5929-01	2	0	0.0105615	0.00678068	0.0451151	0	0.184481	0	0.0525034	0.0525601	0	0.00242912	0.0116681	0.0371309	0.0400343	0.108412	0.33532	0	0.0536262	0.0593776	0	0	0
TCGA-34-7107-01	2	0.00462283	0	0.0890344	0.0721764	0	0.0577061	0.0171445	0.0612692	0.0113075	0	0	0.0281798	0.00790942	0.0773822	0.0976232	0.439718	0	0	0.00753241	0.0140654	0	0.0143283
TCGA-34-8455-01	2	0	0.0071026	0.0913183	0.116481	0	0.127273	0	0.0189797	0.000353605	0	0	0.0354978	0	0.115553	0.150781	0.166559	0	0.00501405	0.12052	0	0	0.0445666
TCGA-34-8456-01	2	0.0298486	0	0.16544	0.0837635	0	0.145134	0	0	0.00895337	0	0.0275792	0.00290104	0.0129265	0.294614	0.0302574	0.18446	0.00318209	0	0.00500311	0.00593734	0	0
TCGA-35-4122-01	2	0.00459445	0	0.0928026	0.0949024	0	0.0533989	0.0351716	0.0440958	0	0.00625352	0	0.0515825	0.0598451	0.0407484	0.0616057	0.412005	0.00449145	0	0	0.0301871	0	0.00831592
TCGA-37-3789-01	2	0.00321911	0	0.024016	0.163281	0	0.0243918	0.0492521	0.104913	0	0	0	0.051655	0.0358395	0.0495067	0.143922	0.200161	0.00713509	0.100127	0	0.0252144	0.00215828	0.0152077
TCGA-37-3792-01	2	0	0.000721012	0.00655302	0.0507053	0	0.0124346	0.0738141	0.03679	0	0.0278928	0	0.0307301	0.0221037	0.182253	0.0312884	0.379034	0	0.043894	0	0.0621895	0	0.0395969
TCGA-37-4130-01	2	0.0220405	0	0.0411837	0.288932	0	0.0149222	0.0889629	0.074382	0	0.0790138	0	0.095545	0.0214562	0.03283	0.101112	0.0936311	0.0162578	0	0	0.0297311	0	0
TCGA-37-5819-01	2	0.0049804	0.012645	0.164825	0.186284	0	0.060643	0	0.104941	0.0402538	0.0216423	0	0.00385182	0	0.088226	0.121296	0.152183	0.0155526	0	0	0.0226771	0	0
TCGA-37-A5EL-01	2	0	0	0.0691563	0.194963	0	0	0	0.199742	0	0	0.0445396	0.0955978	0.00393422	0.00396234	0	0.0545975	0	0.317651	0.0158568	0	0	0
TCGA-37-A5EM-01	2	0	0.0109705	0.00214612	0.0707949	0	0.0997813	0	0.0702511	0.0366416	0	0	0.0152313	0.0279083	0.257447	0.0818569	0.237201	0.00580988	0.0433169	0	0.0406434	0	0
TCGA-37-A5EN-01	2	0	0.0693573	0	0.145287	0	0.0392199	0	0.168137	0	0	0	0.0319164	0	0.197082	0.136489	0.154082	0.0234597	0	0.0349705	0	0	0
TCGA-38-4630-01	2	0.0202825	0	0.0100402	0.101173	0	0.191604	0	0.0376207	0.029649	0	0	0.0425443	0.0108051	0.104529	0.091815	0.320897	6.89e-05	0.0150289	0	0.0239425	0	0
TCGA-38-4631-01	2	0.0569995	0	0.198802	0.093879	0	0.0948202	0	0.0519652	0.0148271	0.000263204	0	0.0657033	0.0163725	0.0928686	0.0834317	0.143543	0	0	0	0.0312496	0	0.0552747
TCGA-38-4632-01	2	0	0.0219214	0.036029	0.0302631	0	0.0688074	0.072266	0.0706333	0	0.0502515	0.00746103	0	0.0283328	0	0.0332508	0.361028	0.111452	0.0387553	0	0.0410264	0	0.0285215
TCGA-39-5019-01	2	0.0377624	0	0.100385	0.0777303	0	0.221119	0	0	0	0	0	0.00962045	0	0.246172	0.0399493	0.186196	0.00357094	0.00511941	0.0379737	0.033474	0	0.000927193
TCGA-39-5021-01	2	0.00142693	0.0016497	0.16301	0.133778	0	0.107212	0.0388687	0.0539138	0.0154171	0	0	0.0380013	0.00154662	0.100791	0.121976	0.163946	0.0448492	0	0.00638477	0.00631349	0	0.000915377
TCGA-39-5022-01	2	0	0.0130611	0.238868	0.156125	0	0.0606113	0.0257839	0.0739008	0.00253122	0	0.00375493	0.0163606	9.68e-05	0.0375496	0.148745	0.205596	0.00804044	0	0	0.00897565	0	0
TCGA-39-5027-01	2	0.0367265	0	0.0309737	0.0982554	0	0.0470968	0	0.134325	0	0	0	0.112883	0.0234486	0.0543974	0.121759	0.223311	0.0285282	0.0759425	0.0123531	0	0	0
TCGA-39-5028-01	2	0	0.00759549	0.206591	0.0960253	0	0.10863	0.00217243	0.0314869	0.0045388	0	0.0155571	0.0116866	0.0504883	0.0455431	0.123131	0.228543	0.00509039	0.00856399	0.0409724	0	0	0.013384
TCGA-39-5031-01	2	0	0.0188038	0.168261	0.0779125	0	0.167778	0.000592413	0.0518567	0.0163671	0	0	0.00290777	0.0107863	0.108362	0.0962715	0.238699	0.00294792	0	0	0.035258	0	0.00319519
TCGA-39-5036-01	2	0.016048	0.000426883	0.120896	0.168162	0	0.055731	0	0.0648685	0.019544	0	0	0.0406099	0	0.130315	0.0914502	0.243917	0	0.00567236	0	0.042359	0	0
TCGA-39-5037-01	2	0.0477974	0	0.426426	0.0268628	0.0433703	0.030733	0	0.062851	0	0	0.00229726	0.016649	0.00337371	0.0285303	0.00670599	0.109386	0.0614139	0.0276346	0	0.105969	0	0
TCGA-43-2578-01	2	0.0161166	0	0.103028	0.140445	0	0.0631321	0	0.0788089	0	0	0	0.0256448	0.0132731	0.0321092	0.1181	0.344964	0	0	0.0643785	0	0	0
TCGA-43-3394-01	2	0	0.00489231	0.12568	0.0559553	0	0.0695406	0	0.0770663	0	0	0.0290555	0	0.0244301	0.150986	0.0236417	0.338969	0.0220102	0.0189834	0	0.0470024	0	0.0117858
TCGA-43-6770-01	2	0.0253218	0	0.0325523	0.0395048	0	0.0535395	0	0.0282562	0.0277903	0	0.0221434	0.00253835	0	0.343011	0.0133838	0.302441	0.00713639	0	0.0927405	0.00281107	0	0.00683004
TCGA-43-7657-01	2	0.000209367	0	0.101282	0.0520877	0	0.00483327	0	0.0326493	0.0690593	0	0.0412378	0	0	0.406425	0	0.257649	0	0	0	0.0345674	0	0
TCGA-43-8115-01	2	0.00954563	0	0.0728333	0.131977	0	0.197316	0.000855605	0.0293145	0.0187552	0	0	0.0179767	0.0291816	0.101409	0.060525	0.309832	0.00705406	0.00309763	0.0102583	0	0	6.9e-05
TCGA-43-8118-01	2	0.0046261	0	0.00772416	0.0330856	0	0.100064	0.0120547	0.00559134	0	0	0.0147615	0.00507154	0.00993339	0.317267	0.0244743	0.372501	0	0	0.0674863	0	0	0.0253587
TCGA-43-A474-01	2	0.000856728	0	0.115963	0.0017	0	0.139647	0	0.0233967	0.02345	0	0.0165594	0.0309858	0	0.391153	0.00532796	0.160505	0.00771521	0	0	0.0716765	0.0110626	0
TCGA-43-A56U-01	2	0.0714285	0.0880376	0.26476	0.0796941	0	0.158284	0	0.0882226	0.00608304	0.000859643	0	0.0203023	0.0115968	0.0324911	0.0467179	0.120551	0	0	0.00510935	0.00359985	0	0.00226238
TCGA-43-A56V-01	2	0.0151911	0.0329635	0.166861	0.0320804	0	0.131832	0	0.0961659	0	0.00643828	0	0.0464162	0.00108774	0.0485427	0.0445597	0.229368	0	0.0548924	0.03529	0.00808484	0	0.0502266
TCGA-44-2668-01	2	0	0.079056	0	0.0749403	0	0.0923088	0.0358403	0.0011286	0.00925406	0	0.0413555	0.0112769	0.0465971	0.285827	0.0791513	0.109099	0	0	0	0.11746	0	0.0167056
TCGA-44-5643-01	2	0.0584589	0	0.0325303	0.13591	0	0.107254	0.0638919	0.0903753	0.0161097	0	0.00958237	0.0242419	0.0300026	0.0565153	0.0804997	0.24608	0.029486	0.0121261	0.00693627	0	0	0
TCGA-44-5644-01	2	0.0237079	0	0.157044	0.105012	0	0.127946	0	0.112368	0.00253208	0	0.0578651	0.00504121	0	0.0999907	0.0250652	0.172596	0	0.00632896	0	0.0793766	0	0.0251253
TCGA-44-6774-01	2	0.00100044	0	0.0941341	0.0310567	0	0.0847159	0.00122953	0.0434997	0.0169133	0.000298682	0	0.00631572	0.0738395	0.131637	0.0493927	0.396724	0.0136335	0.00204859	0	0.0327107	0	0.0208498
TCGA-44-7670-01	2	0.00637249	0.0302595	0.0695342	0.109704	0	0.0180184	0.0125577	0.123375	0	0	0	0.092118	0.0156107	0.233285	0.0875668	0.163093	0	0	0	0.0362398	0	0.00226526
TCGA-46-3765-01	2	0.0180395	0	0.244052	0.0765968	0	0.178567	0.0182006	0.0101242	0	0	0.00934963	0	0.00737097	0.0530647	0.0893368	0.285707	0	0	0.00229311	0.00354586	0	0.00375202
TCGA-46-3767-01	2	0.0292822	0.0377448	0.0357158	0.0746019	0	0.212524	0	0.0494417	0.0183865	0	0.0164879	0	0.0288173	0.0246655	0.0489852	0.24438	0.0449562	0.00323122	0.0692042	0.0427069	0	0.0188683
TCGA-46-3769-01	2	0	0	0.0383882	0.136988	0	0.126237	0.037883	0.0120848	0.0131053	0	0	0.00651011	0.00119994	0.0174547	0.0771658	0.512883	0.00119955	0	0	0.0148604	0	0.0040401
TCGA-46-6026-01	2	0.0122668	0	0.0278246	0.0968137	0.00535606	0	0	0.085125	0.0421374	0	0.0324712	0	0	0.489626	0.0348238	0.144106	0	0	0.0158739	0	0	0.0135758
TCGA-49-6742-01	2	0.000496934	0	0.0702624	0.0908586	0	0.136196	0	0.131447	0.00325602	0	0	0.023631	0.0443915	0	0.020377	0.357116	0	0.0792067	0.0323905	0	0	0.0103695
TCGA-49-6743-01	2	0.0389855	0	0.137109	0.0823857	0	0.132578	0	0.0331188	0.0208263	0	0.00179757	0.00318315	0.00530409	0.141206	0.0812277	0.297084	0	0	0	0.0185361	0	0.00665764
TCGA-49-6767-01	2	0.0160328	0	0	0.10035	0	0.0533763	0.0291176	0.0439656	0.0208471	0	0	0.118032	0	0.340284	0.0810692	0.182467	0	0	0.014458	0	0	0
TCGA-49-AAR9-01	2	0	0	0.035683	0.0889039	0	0	0	0.116874	0.0179143	0	0	0.103061	0	0.362129	0.0803388	0.1354	0	0.0456543	0	0.0140412	0	0
TCGA-50-5072-01	2	0.0192703	0	0.0935231	0.040764	0	0.160546	0	0.0397259	0.0423187	0	0.015719	0.00626272	0.0259605	0.122899	0.0623087	0.325212	0	0.0193282	0.0128992	0	0	0.013262
TCGA-50-5930-01	2	0	0.0514247	0.200434	0.144296	0	0.0809759	0	0.0649207	0.00736539	0	0	0.00871236	0.00243172	0.15387	0.0593557	0.222717	0	0	0.00349591	0	0	0
TCGA-50-5931-01	2	0.0656905	0	0.0889477	0.0521876	0	0	0	0.183503	0	0	0	0.0268156	0	0.298555	0.0657911	0.186515	0	0.0108479	0	0.0211451	0	0
TCGA-50-5936-01	2	0.0138123	0.00528505	0.0397851	0	0	0.165173	0	0.0427965	0.0334411	0	0.0301548	0	0	0.331158	0	0.214447	0	0.0797749	0	0.0353263	0	0.00884625
TCGA-50-5946-01	2	0.0350823	0	0.0944205	0.149085	0	0.0524422	0	0.130357	0.011879	0	0	0.0379292	0.0441833	0	0.0603091	0.326869	0.00424699	0.0144345	0.0316892	0	0	0.00707365
TCGA-50-6590-01	2	0	0.0229396	0.123556	0.102198	0	0.0760444	0.00564613	0.0442979	0.017299	0	0	0.0742002	0	0.113748	0.129531	0.259499	0	0	0	0.0278896	0	0.00315191
TCGA-50-6591-01	2	0.0017823	0	0.0498807	0.025673	0	0.152939	0	0.0227632	0.0243881	0	0.0443967	0	0	0.560074	0.0109631	0.0265747	0.0182532	0	0	0.0623127	0	0
TCGA-50-6592-01	2	0.0510338	0	0.0446006	0.168112	0	0.102249	0.0122141	0.0438633	0.00315346	0	0	0.0602938	0.00782331	0.182997	0.104893	0.173576	0	0	0	0.0372037	0	0.00798714
TCGA-50-6594-01	2	0	0	0.114382	0.0184254	0	0.220571	0.00526866	0.0103819	0.0254945	0	0.0361547	0.0186775	0.0619994	0.0983859	0.0199809	0.300363	0.0224139	0.0278953	0.0100405	0	0	0.00956592
TCGA-50-6673-01	2	0.0403294	0	0.163981	0.0341166	0	0.128359	0	0.0434967	0.00764992	0	0	0.0425148	0.0352991	0.100592	0.0196876	0.269609	0.044686	0.0222813	0	0.0429838	0	0.00441383
TCGA-51-4080-01	2	0.00944881	0	0	0.0464749	0	0.0860659	0	0.0473287	0.00363948	0	0	0.024769	0.0170124	0.0590114	0.0983107	0.556581	0.00469533	0	0	0.0423023	0	0.00436004
TCGA-51-6867-01	2	0.00870503	0	0.0372732	0.256673	0	0.0574501	0.0202149	0.143032	0	0	0	0.0556707	0.00520702	0	0.115521	0.208928	0	0.0400418	0	0.0475008	0	0.00378273
TCGA-52-7809-01	2	0.0144203	0	0.110558	0.15849	0	0.0318058	0	0.297796	0	0	0	0.0360599	0.0240545	0	0.059531	0.196448	0	0.0122239	0.0481234	0	0.0022614	0.00822761
TCGA-52-7811-01	2	0.0175705	0	0.0124603	0	0	0.0598638	0	0.10449	0.00915799	0	0	0.0174453	0	0.392781	0.0574638	0.300733	0	0	0	0.0234691	0	0.00456518
TCGA-53-7624-01	2	0.0727445	0	0.0586686	0.0954519	0	0.039286	0	0.0723744	0.0154608	0.0109083	0	0.0687064	0	0.186599	0.198268	0.12082	0	0.0288409	0	0.0284954	0	0.0033748
TCGA-55-1596-01	2	0.0622732	0	0.257741	0.0421606	0	0.0136522	0	0.0650924	0.0567828	0	0.0237321	0	0	0.117948	0.0902716	0.177541	0	0.0794506	0	0.0133546	0	0
TCGA-55-6975-01	2	0	0.0207336	0.28185	0.0718614	0	0.106427	0	0.0546175	0.00311054	0.0013059	0	0.0451871	0.032235	0.0107045	0.00285469	0.216826	0	0.121857	0.0232354	0	0	0.00719468
TCGA-55-6978-01	2	0.000119318	0	0.0055355	0.227556	0	0.0221205	0.0676603	0.0682478	0.00295356	0.016301	0	0.0553898	0.000683644	0.0419773	0.089783	0.336538	0.0405626	0	0	0.0245722	0	0
TCGA-55-7570-01	2	0	0	0.243583	0.155027	0	0	0.0127036	0.154225	0	0	0	0.0403134	0.0254791	0.109282	0.023131	0.202531	0.000287565	0	0	0.0334382	0	0
TCGA-55-7907-01	2	0.0107497	0	0.0553523	0.156812	0	0.11648	0	0.0660024	0.0281513	0	0	0.0326051	0.0237599	0.0529121	0.164403	0.250171	0.013818	0	0.0287836	0	0	0
TCGA-55-7913-01	2	0	0.00200856	0.0930417	0.0807341	0	0.0426967	0	0.0914298	0.0756015	0	0	0.0217404	0	0.337187	0.037955	0.136629	0.0201095	0	0	0.0427281	0	0.0181384
TCGA-55-8085-01	2	0.00495348	0.0385619	0.063458	0.133047	0	0.111551	0	0.0921261	0.050808	0	0	0.0607728	0.0546331	0.0907892	0.078019	0.206577	0	0.00052452	0	0.0141783	0	0
TCGA-55-8092-01	2	0	0.0367386	0.265094	0.238821	0	0.0513471	0.00894038	0.0561537	0.013577	0	0	0.0663526	0.0101661	0	0.108213	0.144597	0	0	0	0	0	0
TCGA-55-8094-01	2	0.0317866	0	0.0776461	0.057755	0	0	0	0.185469	0	0	0	0.0388254	0	0.0619891	0	0.219811	0	0.284946	0.0389356	0	0	0.00283648
TCGA-55-8096-01	2	0	0.02021	0.133592	0.0391561	0	0.0744673	0	0	0.0186742	0	0	0.00749777	0.0262103	0.268895	0.0268289	0.349248	0	0	0.0352197	0	0	0
TCGA-55-8505-01	2	0	0.00687172	0.205677	0.0304662	0	0.0655035	0	0.0232339	0.0221392	0	0	0.0121865	0	0.371008	0.0220039	0.196445	0	0	0.0047226	0.0356633	0	0.00407901
TCGA-55-8614-01	2	0	0.0132569	0.11067	0.0837252	0	0.106012	0	0.0510981	0.0186725	0	0	0.0538408	0.00983768	0.138354	0.0964153	0.229854	0.00913185	0	0.0705187	0	0	0.00861216
TCGA-55-A490-01	2	0	0.00190091	0.088457	0.103167	0	0.0763004	0	0.0157604	0.0799836	0	0	0.0232008	0.0714111	0.19669	0.0220448	0.282361	0.0339554	0	0	0.00476789	0	0
TCGA-55-A491-01	2	0.0231728	0.0130928	0.131472	0.0927246	0	0.104255	0	0	0.0457811	0	0	0.0758302	0.0337688	0.175344	0.118884	0.176067	0.00108212	0	0.00852596	0	0	0
TCGA-55-A493-01	2	0.0274099	0.0220016	0.0160093	0.16433	0	0.155498	0.0571312	0.0283006	0.0197843	0	0	0.0699431	0.0176102	0.0615639	0.105162	0.206279	0.0252421	0	0	0.0210726	0	0.00266219
TCGA-55-A4DF-01	2	0.00889462	0.0402933	0.00233586	0.122598	0	0.145366	0.0293093	0.0677925	0	0	0	0.0606075	0.0306339	0.160267	0.150026	0.150266	0.00339783	0	0.0282116	0	0	0
TCGA-56-6545-01	2	0	0.0122518	0.0593285	0.0357665	0	0.241397	0	0	0	0	0	0.0273956	0.00898051	0.259744	0.120114	0.221147	0	0	0.00798362	0	0	0.00589139
TCGA-56-7223-01	2	0.0427448	0	0.0509864	0	0	0.0608906	0	0.0377484	0.0679013	0	0.0807722	0	0.00565991	0.428172	0	0.21079	0	0	0.0143341	0	0	0
TCGA-56-7580-01	2	0	0.0200658	0.231576	0.0800292	0	0.0630905	0	0.0840763	0	0	0.0242178	0.023681	0.00941349	0.166889	0.0258735	0.094484	0.00753651	0	0	0.155019	0	0.0140486
TCGA-56-7730-01	2	0.0197217	0	0.122855	0.0603311	0	0.0856035	0	0.159673	0	0	0	0.0610707	0.0985164	0.0239496	0.0388148	0.177026	0	0.124487	0.0270597	0	0	0.000891549
TCGA-56-7731-01	2	0.00617774	0.0151043	0.130759	0.0391075	0	0.158557	0	0.00930434	0.0222239	0	0.00080335	0.00803731	0.0799326	0.0742915	0.0178794	0.312694	0	0.0350436	0	0.0716826	0	0.0184015
TCGA-56-7823-01	2	0	0.000754276	0.000129459	0.0589712	0	0.0446777	0	0.0937278	0.0169631	0	0	0.0926203	0.025479	0.242302	0.176378	0.211575	0.0117831	0	0.0241906	0	0	0.000448128
TCGA-56-8083-01	2	0.22289	0	0.0811869	0.0520709	0	0.179071	0	0.0569859	0.0162853	0	0	0.0661763	0.0235052	0.109222	0.000835519	0.159945	0	0.00503769	0.0267889	0	0	0
TCGA-56-8307-01	2	0.035506	0	0.0460882	0.121684	0	0.182954	0	0.101983	0.0444773	0	0	0.0629799	0.0465148	0.0291893	0.160896	0.129065	0	0.00277176	0	0.0347466	0	0.00114429
TCGA-56-8308-01	2	0.0681329	0	0.1305	0.0612438	0	0.0728087	0.00135336	0.0670555	0.0331147	0	0	0.0239493	0	0.239814	0.0143646	0.236913	0	0.00637287	0.0418447	0	0	0.00253212
TCGA-56-8503-01	2	0	0.00587796	0.0412252	0.0458393	0	0.0972782	0.000863755	0.0404178	0.012531	0	0.0109501	0	0.017305	0.315091	0.136445	0.187088	0	0	0	0.0785162	0	0.0105722
TCGA-56-8504-01	2	0.0306799	0	0.0182521	0.140154	0	0.0642483	0	0.0487294	0.0458386	0	0	0.022892	0.0147387	0.157819	0.115992	0.313076	0	0	0.0242896	0	0	0.00328987
TCGA-56-8625-01	2	0.0187177	0	0.0604359	0.114166	0	0.0984712	0.000628854	0.0718366	0.0338126	0	0	0.0433944	0.0380597	0.095828	0.111617	0.293566	0.00111142	0	0	0.0183542	0	0
TCGA-56-8626-01	2	0	0.0119277	0.10113	0.0480294	0	0.0966804	0	0.0762249	0	0	0.0247635	0.0161765	0.0421248	0.17348	0.0167727	0.253147	0.0347552	0.00945549	0.0953328	0	0	0
TCGA-56-8629-01	2	0	0	0.0843742	0.124293	0	0.0355544	0	0.0842622	0	0	0	0.0421164	0.00161697	0.266316	0.0408862	0.240305	0	0.0584314	0.0173368	0	0	0.00450602
TCGA-56-A49D-01	2	0.00765701	0	0.0470939	0.150693	0	0.15293	0	0.0723621	0	0	0	0.024557	0.010965	0.015638	0.119676	0.328325	0	0.0272148	0.0304365	0.0113677	0	0.00108351
TCGA-56-A4BX-01	2	0.0540992	0	0.162972	0.0792801	0	0.0748848	0	0.0269604	0	0	0	0.0454769	0.0151241	0	0	0.444523	0.0490526	0.0358211	0.0118052	0	0	0
TCGA-56-A5DR-01	2	0.0186181	0	0.0533729	0.0972729	0	0.0499092	0.0420737	0.0978576	0.00474078	0	0.0438666	0.0506849	0.0322509	0.0695829	0.0970114	0.227442	0.00753142	0.0334791	0	0.0743052	0	0
TCGA-56-A62T-01	2	0	0	0.0416367	0.00563733	0	0.0855364	0	0.0502524	0	0	0	0.105704	0	0.0671901	0.0506236	0.456364	0.0775907	0.0214452	0.03505	0	0	0.00296987
TCGA-58-8386-01	2	0.00462034	0	0.0296662	0.0723363	0	0.121363	0	0.0487671	0.00832769	0	8.85e-05	0.0276872	0.0457697	0.0448432	0.0793304	0.436739	0.00390934	0	0.0126761	0.00393073	0	0.0599459
TCGA-58-8387-01	2	0	0.0708554	0.152295	0.133216	0	0.0509539	0.0245269	0.0720172	0.0131616	0.042547	0	0.0810381	0	0.0563301	0.122395	0.125798	0.0240301	0	0.00918624	0	0	0.0216488
TCGA-58-8390-01	2	0	0.05225	0	0.0823886	0	0.169275	0	0.0617084	0.038433	0	0	0.0491583	0	0.274268	0.0576233	0.153154	0.00148064	0.0138336	0	0.0462496	0	0.000177703
TCGA-58-8391-01	2	0.049868	0	0.0455958	0.0906775	0	0.0247318	0	0.111707	0	0	0.0194726	0.0503548	0.028101	0.275971	0.0510256	0.210175	0	0	0	0.0381096	0	0.00421066
TCGA-58-8392-01	2	0	0	0.216013	0.0829022	0.0274053	0.0650058	0	0.0265968	0	0	0	0.0455044	0.0364672	0.14329	0.00649593	0.297318	0.031232	0	0	0.0177636	0	0.00400615
TCGA-58-A46L-01	2	0.00580801	0	0.0168599	0.21309	0	0.130804	0.00131715	0.0864064	0	0	0	0.083825	0.0182062	0.0390539	0.139514	0.222501	0.0135454	0	0.0290691	0	0	0
TCGA-60-2698-01	2	0	0	0.0281135	0.180767	0	0.120019	0	0.0514268	0.0121114	0	0.00710867	0.000646815	0.0590576	0.0765635	0.0645872	0.335647	0.0184745	0.0056687	0.02035	0.00715376	0	0.0123044
TCGA-60-2703-01	2	0.0187488	0	0.292791	0.0434427	0	0.160349	0	0.00415779	0	0	0.0568299	0	0	0.19461	0.0354891	0.107079	0	0.0282892	0	0.0475529	0	0.0106612
TCGA-60-2704-01	2	0.00445343	0.00794527	0.0906068	0.0742172	0	0.0713826	0.0273376	0.0499723	0	0	0.0344751	0	0.0419917	0.0606145	0.083443	0.359975	0.0129042	0	0	0.0624929	0	0.0181881
TCGA-60-2709-01	2	0.0114823	0.00259691	0.0228358	0.0991628	0	0.010211	0.00474237	0.0752501	0.0223145	0	0	0.011307	0	0.378985	0.0457438	0.291365	0.00501064	0	0.0169549	0	0	0.00203857
TCGA-60-2711-01	2	0.000921586	0	0.14633	0.22831	0	0.0492219	0.000174964	0.0841869	0.0186922	0	0	0.0759482	0	0	0.0938746	0.198489	0.0324162	0.0183511	0.0530841	0	0	0
TCGA-60-2715-01	2	0.0347749	0.000194339	0	0.068115	0	0.186595	0.00117096	0.0385449	0.0259284	0	0	0.0324255	0.040192	0.0556334	0.0276376	0.410452	0.00778037	0.0184345	0.0433501	0	0	0.00877082
TCGA-60-2719-01	2	0.02349	0	0.0144744	0.0734993	0	0.0726861	0	0.0462181	0.0131723	0	0.0205232	0.0148881	0.0840992	0.163195	0.0852856	0.353521	0.00440238	0	0.0221959	0	0	0.00834915
TCGA-60-2720-01	2	0.00306615	0.0505338	0.068608	0.0731997	0	0	0.00712646	0.118244	0.0459739	0.0175941	0	0.0327499	0	0.324616	0.0739987	0.14889	0.00247955	0	0.0329191	0	0	0
TCGA-60-2724-01	2	0	0	0.0697446	0.00806232	0	0.11558	0	0.00632105	0	0	0.00507471	0.0131191	0.000361053	0.313213	0	0.278381	0	0.034996	0	0.0891517	0	0.0659944
TCGA-60-2725-01	2	0.0149505	0	0.0413401	0.136753	0	0.150607	0	0.0570455	0.00782542	0	0.00618822	0	0.0304229	0.075188	0.0700881	0.311581	0.00590733	0.0134491	0	0.0313904	0	0.0472644
TCGA-62-8402-01	2	0.0210954	0	0	0.0645544	0	0.119573	0.0236653	0.0344639	0.0149462	0.00816231	0	0.0864156	0	0.176592	0.289411	0.0957317	0.0190184	0	0.0360162	0	0	0.0103552
TCGA-62-A46O-01	2	0.110921	0	0.398891	0.0366412	0	0	0	0.0676609	0	0.0162399	0	0.0492849	0	0.0832283	0.0018149	0.0826746	0	0.136431	0.0162121	0	0	0
TCGA-62-A46S-01	2	0	0	0.167275	0.0966701	0	0.209999	0	0.0106628	0.0207391	0	0.00439284	0.015181	0.0445561	0.0413571	0.0783434	0.277161	0.0202438	0	0.0134182	0	0	0
TCGA-62-A471-01	2	0.0354024	0	0.170269	0.155902	0	0.0157013	0	0.20363	0.0135441	0	0	0.114961	0.00521933	0.0880569	0.0332773	0.0846881	0	0.0341232	0.0133354	0.0119902	0	0.0198987
TCGA-63-7023-01	2	0	0.00118427	0.0673586	0.197801	0	0.0726942	0.0245824	0.0960046	0.0078414	0	0	0.0659347	0.0190397	0.000688197	0.0556174	0.274487	0	0.0996917	0	0.0152607	0	0.00181399
TCGA-63-A5MB-01	2	0.0265095	0.00879824	0.023486	0.128639	0	0	0	0.17174	0	0	0	0.0394465	0.0129325	0.0681314	0.169058	0.297869	0	0	0	0.0533909	0	0
TCGA-63-A5MH-01	2	0.00293903	0	0.00348072	0.0901564	0	0.0261817	0.0043071	0.0932876	0	0	0.0149931	0	0	0.524514	0.053927	0.0609922	0	0.00422094	0	0.121001	0	0
TCGA-63-A5MW-01	2	0.00442264	0	0.202605	0.12477	0	0.0621439	0	0.0759098	0	0	0	0.0941562	0.00572796	0.0712922	0.0414742	0.247367	0.026358	0	0.0423684	0.00140463	0	0
TCGA-64-1679-01	2	0	0.00955789	0.0962687	0.0138905	0	0.0627547	0	0.00326024	0.0151042	0	0	0.0092245	0	0.273633	0.0373881	0.259309	0.139977	0.0170075	0.013682	0.0394158	0	0.00952667
TCGA-64-5775-01	2	0.00296683	0	0.0109599	0.0457748	0	0.0852955	0	0.0136451	0.0125312	0	0	0.0580686	0.0347074	0.138689	0.0123883	0.512101	0	0	0	0.065445	0	0.00742687
TCGA-64-5779-01	2	0	0.0434662	0.377419	0.124505	0	0.202085	0.0332945	0.0240963	0.0100621	0.0041957	0	0	0	0.0540155	0.0657774	0.0589392	0	0	0	0.0021446	0	0
TCGA-66-2744-01	2	0.0135378	0.0184167	0.0777247	0.0928152	0	0.11941	0.0130394	0.0541025	0	0.010036	0	0.0231368	0.00395957	0.145812	0.11583	0.289957	0	0	0	0.0111272	0	0.0110946
TCGA-66-2753-01	2	0.00834396	0.00128496	0.108951	0.0759809	0	0.169634	0	0.0502949	0	0	0	0.0166447	0.0185099	0.0365053	0.0750538	0.290392	0.0240212	0	0.0535483	0.0111596	0	0.0596754
TCGA-66-2755-01	2	0	0.0416536	0	0.0489986	0	0.162902	0	0.0423041	0.0296745	0	0.0120982	0	0.0133452	0.249273	0.0861681	0.0993291	0.0163117	0.00503226	0	0.175101	0	0.017809
TCGA-66-2767-01	2	0.00505053	0.030023	0.0482974	0.173938	0	0.0501769	0.0146085	0.0764717	0.034681	0	0	0.0416823	0.00915637	0.074499	0.0887274	0.30951	0.0170945	0	0.0244187	0	0	0.00166453
TCGA-66-2768-01	2	0.00687479	0	0.00267315	0.0900537	0	0.0382737	0	0.0446951	1.05e-05	0	0	0.0561797	0	0.168955	0.0724519	0.329052	0	0.065379	0	0.0862828	0	0.0391193
TCGA-66-2769-01	2	0.016772	0.008842	0	0.054336	0	0.0948044	0	0.0729869	0.0232909	0.00563646	0	0	0	0.333333	0.0517096	0.23499	0.0194068	0	0	0.0732292	0	0.0106623
TCGA-66-2771-01	2	0	0.0430746	0.0810325	0.114096	0	0.0493878	0.0129995	0.065411	0	0.0145642	0	0.0210275	0.00306535	0.013544	0.0917431	0.333014	0.0115922	0.01854	0	0.0469004	0	0.0800073
TCGA-66-2781-01	2	0.00594108	0	0.25025	0.0837529	0	0.0622266	0	0.0700504	0	0	0	0.0112952	0	0	0.0421487	0.190614	0	0.0643335	0	0.0570155	0	0.162373
TCGA-66-2786-01	2	0.0062756	0.0135435	0.040995	0.104035	0	0.0520605	0	0.0935069	0	0	0.00336825	0.0417004	0.0109495	0	0.0614094	0.449911	0.0337652	0.0216658	0.0471237	0	0	0.0196895
TCGA-66-2787-01	2	0.0170629	0	0.0890202	0.197233	0	0.0448076	0.023581	0.0689638	0	0.0402296	0	0.00508084	0	0.0205616	0.0959899	0.370909	0.0148035	0	0.00386648	0.00703932	0	0.000852058
TCGA-66-2789-01	2	0	0.0284327	0.153552	0.0560741	0	0.0775412	0	0.039257	0	0	0.0124102	0.0248789	0.0288264	0.0634882	0.0502414	0.331474	0	0.0576626	0.0683204	0	0	0.0078408
TCGA-66-2790-01	2	0.00166111	0.00852059	0.105621	0.10337	0	0.184966	0	0.0522306	0.000954081	0	0	0.0656507	0.0155674	0.043701	0.217417	0.163432	0	0	0.0369091	0	0	0
TCGA-66-2792-01	2	0.0415378	0	0.102578	0.0780648	0	0.169599	0.0029281	0	0	0	0.0147634	0.0131619	0.0313848	0.0763125	0.110369	0.342297	0.00361585	0	0.000943902	0.00829737	0	0.0041472
TCGA-66-2793-01	2	0.0299403	0	0.179767	0.174865	0	0	0	0.149449	0	0	0	0.0532593	0	0.13039	0.0331155	0.210576	0	0	0	0.0274609	0	0.0111761
TCGA-66-2794-01	2	0.00974958	0	0.00646772	0.317603	0	0	0.0787446	0.0611962	0.0163527	0	0	0.0746707	0.0134749	0	0.149285	0.210418	0.0486122	0	0.0134257	0	0	0
TCGA-66-2795-01	2	0.00505097	0.00190526	0.08763	0.0532868	0	0.158152	0	0.0388882	0	0.00263006	0	0	0.0110995	0.0205852	0.100276	0.504264	0.00174998	0	0	0.00791822	0	0.00656293
TCGA-66-2800-01	2	0.0127253	0.00604979	0.0142952	0.0587767	0	0.154658	0	0.0307797	0	0	0.0387859	0.00705227	0.0704353	0.019004	0.0168564	0.469911	0.011902	0.016638	0	0.0279534	0	0.0441765
TCGA-67-3771-01	2	0.00983318	0	0.116436	0.0946777	0	0.132509	0.018702	0.0359972	0.00700517	0	0	0.0110867	0.0329625	0.0802121	0.105732	0.337817	0	0	0.0151103	0	0	0.00191996
TCGA-68-7755-01	2	0.00860624	0	0.112318	0.0832974	0	0.155377	0	0.0273572	0	0	0	0.1004	0.0299594	0.0663028	0.0868571	0.174021	0.0098797	0.0176238	0.128001	0	0	0
TCGA-68-A59J-01	2	0.0135159	0	0.0434466	0.140621	0	0	0.10497	0.101932	0	0	0	0.0870025	0.0525781	0	0.225653	0.179806	0.021189	0.00698812	0	0.0222358	0	6.17e-05
TCGA-69-7760-01	2	0	0.00700414	0.0645075	0.0429219	0	0.213823	0	0.0508713	0.0335403	0	0	0.0537957	0.0673932	0	0	0.150992	0	0.288937	0	0.0157149	0	0.0104989
TCGA-69-7979-01	2	0	0	0.119446	0.0651196	0	0.0880223	0	0.0535774	0.00614258	0	0	0.0604502	0.021339	0.0999312	0.0613031	0.326837	0	0.00482561	0.0862786	0	0	0.00672685
TCGA-69-7980-01	2	0.00114658	0.00424715	0.0204134	0.12364	0	0.179194	0	0.0822573	0.0261646	0	0	0.0245219	0.0038387	0.0134108	0.107277	0.383658	0	0	0.0155759	0	0	0.0146547
TCGA-69-8255-01	2	0.0145394	0	0.0863268	0.303186	0	0	0.122121	0.12603	0	0.0147786	0	0.041873	0.0005274	0.0418463	0.0807733	0.160015	0.000951216	0	0	0.00703179	0	0
TCGA-69-A59K-01	2	0.0215815	0	0.287003	0.079653	0	0.0752613	0.00843104	0.047672	0.00618618	0	0.0118353	0	0.011868	0.0395108	0.0825311	0.305351	0.0126411	0	0.00155744	0.00891717	0	0
TCGA-70-6723-01	2	0	0	0.0381994	0.358515	0	0	0	0.0676112	0	0	0	0.0823437	0.0439114	0.0768668	0.127087	0.0889755	0.0140897	0	0	0.0930371	0.00936269	0
TCGA-73-4677-01	2	0	0.0273181	0.139755	0.108769	0	0.234958	0	0.0134037	0.00848776	0	0	0.0397773	0.0302863	0	0.0306081	0.310938	0.0302354	0.00730119	0.0107886	0.0023651	0	0.00500852
TCGA-75-5147-01	2	0.0174506	0.00319229	0.131987	0.0592395	0	0.145182	0.00204385	0.0225539	0.0431483	0.0136533	0	0.0232093	0.052557	0	0.0400729	0.316939	0.0264596	0.013402	0.0371434	0.0260576	0	0.0257076
TCGA-75-6214-01	2	0	0	0.0820526	0.0849076	0	0.0772987	0	0.0661485	0.0349807	0	0.00621472	0.00656591	0	0.21875	0.0386548	0.32698	0.00726997	0.00538215	0	0.0242204	0	0.0205741
TCGA-75-7027-01	2	0.0791498	0	0.0916654	0.0701648	0	0.118379	0.012369	0.0591217	0.0305614	0	0	0.0288208	0	0.130802	0.0625248	0.292592	0	0	0.0238491	0	0	0
TCGA-77-6842-01	2	0	0.0212176	0.0115529	0.131888	0	0.283303	0	0.0435188	3.17e-05	0	0	0.0957662	0.0298837	0.112103	0.0812051	0.145906	0.0216771	0	0.0185188	0	0	0.00342896
TCGA-77-6845-01	2	0.00317469	0.00556375	0.198586	0.0333561	0	0.0234272	0	0.107222	0	0	0.0177324	0.0189384	0.0509182	0.0731252	0.0110572	0.370945	0	0.0371226	0.0100887	0.0349258	0	0.00381753
TCGA-77-7142-01	2	0.0142862	0	0	0.0799629	0	0.107895	0.0064671	0.0258844	0.00181519	0	0.00635885	0.0226859	0.0144615	0.0852302	0.0429845	0.424443	0.0473108	0.00997537	0.103262	0	0	0.00697704
TCGA-77-7338-01	2	0	0.0243246	0.0341031	0.048491	0	0.0689064	0	0.0385252	0.0119678	0	1.55e-06	0	0	0.360737	0.0344722	0.283392	0	0	0	0.0919932	0	0.00308636
TCGA-77-7465-01	2	0.0365521	0	0.0522044	0.147109	0	0.0703277	0.0574464	0.0955928	0.0110843	0.00575462	0	0.0451951	0	0.0990133	0.149404	0.136141	0.0260207	0	0	0.0656683	0	0.00248621
TCGA-77-8009-01	2	0	0	0.00212851	0.121441	0	0.101527	0.0210353	0.0125722	0	0	0.00636505	0.0405974	0	0.13332	0.112457	0.319921	0	0	0	0.128635	0	0
TCGA-77-8128-01	2	0.0110939	0	0.035512	0.0596472	0	0.00128088	0	0.0967845	0.0129312	0	0	0.0422501	0	0.383269	0.0674338	0.24558	0.00157088	0	0.024088	0.0185583	0	0
TCGA-77-8130-01	2	0.00188659	0	0.047243	0.0283409	0	0	0.00753283	0.0581807	0.0285014	0	0.0138088	0	0	0.517062	0.0141649	0.200036	0.00482247	0	0	0.0784205	0	0
TCGA-77-8140-01	2	0.00334424	0.0623546	0.186415	0.134572	0	0.00977595	0	0.197372	0	0	0.053988	0	0.0656569	0.0566696	0.0171323	0.112123	0	0.0205033	0.0782594	0.00183402	0	0
TCGA-77-8145-01	2	0.0127448	0	0.109737	0.0301809	0	0.0906981	0	0.0248089	0.0385848	0	0.00561968	0.0201059	0	0.399171	0.0252547	0.223983	0	0.00810972	0	0.0110008	0	0
TCGA-77-8148-01	2	0.0266558	0	0.131071	0.10162	0	0.0544565	0	0.0364557	0.0558456	0	0	0.0548601	0	0.217198	0.0973982	0.224439	0	0	0	0	0	0
TCGA-77-8156-01	2	0	0.0308821	0.0660888	0.168185	0	0.0725335	0.019857	0.042006	0.028037	0.0258982	0	0.0580665	0.0106767	0.155801	0.0994939	0.19102	0.0160575	0	0.0153967	0	0	0
TCGA-77-A5G1-01	2	0.0379723	0.00535592	0.0667036	0.0364328	0	0.138267	0	0.0707033	0.0214461	0	0	0.0233321	0	0.258195	0.0765422	0.25655	0	0	0.00541087	0	0	0.00308821
TCGA-77-A5G6-01	2	0.0464702	0.00293402	0.134519	0.082313	0	0.128557	0	0.0960676	0	0	0	0.0479093	0.048651	0	0.0806207	0.255585	0.0586836	0	0.00796972	0.00972013	0	0
TCGA-77-A5GF-01	2	0.0561407	0	0.139536	0.128943	0	0.0508482	0	0.103422	0.0273844	0	0	0.0290142	0.00121562	0.0258417	0.134161	0.282353	0	0	0.0211405	0	0	0
TCGA-77-A5GH-01	2	0.0121654	0.00488871	0.114015	0.119791	0	0.125964	0	0.0819616	0.0436289	0	0	0.0657945	0.0191018	0.0356761	0.145665	0.138505	0.0686821	0	0.0143597	0	0	0.00980189
TCGA-78-7146-01	2	0.0108136	0	0.0319458	0.0970693	0	0.122698	0.057748	0.034142	0	0	0	0.0414751	0.019798	0.133836	0.058629	0.251073	0	0.0313137	0	0.107995	0	0.00146485
TCGA-78-7150-01	2	0.0713307	0	0.1924	0.0748662	0	0.0848223	0	0.0679959	0.0214088	0	0	0.0732246	0.000883563	0.102223	0.0506182	0.180753	0	0.0347768	0	0.0413451	0	0.00335192
TCGA-78-7154-01	2	0.095401	0	0.0398262	0.0808366	0	0.250179	0	0.0568098	0	0	0	0.0371898	0.0188423	0.0115341	0.111635	0.274606	0.00463894	0.000290129	0.0177598	0	0	0.000451061
TCGA-78-7155-01	2	0.0349881	0	0.0055727	0.18723	0	0.0889872	0.0426065	0.0578153	0	0.0292125	0	0.0417668	0.0191808	0	0.0937663	0.347987	0.00237749	0	0	0.0485089	0	0
TCGA-78-7161-01	2	0	0	0.178367	0	0	0.262962	0	0.0779653	0.00544403	0	0	0.0883079	0.0333985	0.104591	0.0481501	0.18017	0	0.00801102	0.00825549	0	0	0.00437836
TCGA-78-7220-01	2	0.0194337	0	0.0626526	0.161603	0	0.121528	0	0.129084	0	0	0	0.0803	0.00795316	0.0502211	0.0589079	0.267073	0	0	0.0359705	0	0	0.00527331
TCGA-78-7542-01	2	0.0315106	0	0.0199428	0.0312235	0	0	0.0389166	0.143804	0	0.012093	0.0156525	0.0396988	0.00493315	0.0454673	0.16412	0.306016	0.0399863	0.072222	0.0344136	0	0	0
TCGA-78-8662-01	2	0.0244571	0	0.147669	0.104158	0	0.0746514	0	0.102976	0	0	0	0.0716332	0.0109532	0.0774264	0.118044	0.17809	0	0	0	0.0899424	0	0
TCGA-85-6560-01	2	0.0100485	0	0.0436994	0.125762	0	0.141461	0.00632741	0.0376795	0	0	0	0.0338429	0.0221078	0.15707	0.090389	0.31959	0.00376188	0	0	0.00826065	0	0
TCGA-85-7696-01	2	0.00249676	0.00809618	0.0541546	0.0786716	0	0	0	0.109293	0.0289737	0	0.0160022	0	0	0.274532	0.0867484	0.295442	0.0149	0	0.0306895	0	0	0
TCGA-85-7699-01	2	0.00101756	0.0039835	0.0400602	0.210166	0	0.0607354	0.00733205	0.101247	0.0329033	0.00232219	0	0.0915276	0	0.100295	0.0962778	0.215275	0.00820476	0	0	0.0272031	0	0.0014496
TCGA-85-7950-01	2	0	0.112077	0	0.114654	0	0.131205	0	0.140924	0.0125926	0	0.00390583	0.0633455	0	0.144931	0.114592	0.0944824	0	0.041477	0.0237028	0	0	0.00211095
TCGA-85-8048-01	2	0.00457663	0.0529951	0.0684671	0.144511	0	0.142196	0	0.134711	0.00707988	0	0	0.0566989	0.0235956	0.0758013	0.0874964	0.163483	0	0.0139093	0.0131215	0.00912375	0	0.00223405
TCGA-85-8071-01	2	0	0	0.0946994	0.197992	0	0.0265694	0	0.183759	0.0209455	0	0.0922867	0.0864222	0.0231633	0	0.0337342	0.0758516	0.0165435	0.0606177	0.0874159	0	0	0
TCGA-85-8276-01	2	0	0.0360386	0.0389195	0.130893	0	0.068274	0.0162866	0.0653489	0.0244814	0	0	0.0476029	0	0.208208	0.113867	0.19061	0.00924665	0	0	0.0502232	0	0
TCGA-85-8287-01	2	0.0242889	0.0288641	0.199737	0.129624	0	0.112972	0	0.0797719	0.00528643	0.00317432	0	0.042025	0.00147188	0.0770474	0.0659141	0.172264	0	0.0279727	0.0295865	0	0	0
TCGA-85-8288-01	2	0.00239329	0.000365891	0.0533377	0.0985547	0	0.190423	0	0.114321	0.0168248	0	0.0108788	0.0838194	0.0339237	0.073634	0.128995	0.152756	0.011534	0.0109414	0	0.00720251	0.0100935	0
TCGA-85-8350-01	2	0.0236011	0	0.160705	0.0776337	0	0.154294	0	0.0805823	0.0028705	0	0	0.0429734	0.00470866	0.0549164	0.0334366	0.22645	0.0936184	0.0151034	0.0166693	0.0124365	0	0
TCGA-85-8352-01	2	0.00680326	0.00728786	0.041969	0.235761	0	0	0	0.160462	0	0	0	0.0515996	0.00423602	0.178356	0.0839758	0.149635	0	0.0344463	0	0.0454682	0	0
TCGA-85-8354-01	2	0.00454641	0	0.0927067	0.088609	0	0.131446	0	0.0948924	0.0460991	0	0	0.0399458	0.00698687	0.154787	0.051862	0.204616	0	0	0	0.0828684	0	0.000634581
TCGA-85-8355-01	2	0.0713668	0.0600182	0.0294585	0.134499	0	0.104257	0.0360065	0.0519236	0.00394546	0	0.00757696	0.00214222	0.0113271	0.116074	0.0624691	0.283608	0	0.00435187	0.0209751	0	0	0
TCGA-85-8580-01	2	0.0378189	0.0848138	0.105786	0.0701518	0	0.0853286	0	0.0812033	0.031836	0	0	0.0493713	0.00293161	0.2674	0.0318428	0.113828	0	0.00488668	0.0328003	0	0	0
TCGA-85-8664-01	2	0.00191373	0.0107871	0.00533417	0.0637194	0	0	0	0.102894	0.0321761	0.0576457	0	0.0327817	0	0.578291	0.0245972	0.0747259	0	0	0	0.0151344	0	0
TCGA-85-8666-01	2	0.0190859	0	0.00402437	0.0291394	0	0.114849	0	0.0318794	0.0128332	0	0.0156067	0	0.0460173	0.342981	0.0522445	0.175248	0	0.010325	0	0.143037	0	0.00272908
TCGA-85-A4CN-01	2	0	0	0.0992779	0.149617	0	0.235286	0.000515444	0.00961651	0	0	0	0.0207697	0	0.175563	0.0445189	0.246654	0	0	0	0.0181809	0	0
TCGA-85-A4QR-01	2	0.029774	0	0.232558	0.11626	0	0.0184338	0	0.190494	0.00163366	0	0	0.0836101	0.0545055	0.125369	0.00604194	0.0601537	0	0.0342639	0.0377351	0	0.00916659	0
TCGA-85-A511-01	2	0	0.0342149	0.122262	0.0703377	0	0.0999705	0	0.0626135	0.0265936	0	0	0.0350862	0	0.213425	0.103537	0.161704	0	0.0305516	0.0215863	0.0168498	0	0.00126771
TCGA-86-7713-01	2	0.0135325	0	0.187521	0.0279398	0	0.122879	0	0.1021	0.0032492	0	0	0.0345967	0.0308829	0.0809392	0.0661557	0.234211	0	0.066271	0.0114086	0	0	0.0183136
TCGA-86-8055-01	2	0.00432802	0	0.131067	0.0349087	0	0.136953	0	0.0119373	0.0195926	0	0	0.0128608	0.01083	0.186803	0.0770326	0.291799	0.00591904	0.00892939	0.0186761	0.0176034	0	0.0307597
TCGA-90-7767-01	2	0	0.0669648	0	0.115189	0	0.164328	0	0.0402659	0.0608372	0	0	0.0825606	0	0.227046	0.100622	0.118691	0.00118346	0	0.022312	0	0	0
TCGA-90-7769-01	2	0.00875986	0	0.113951	0.0454335	0	0.0984681	0	0.0787327	0.00565742	0	0	0.0232266	0.0572157	0.094812	0.0300112	0.223089	0.00822216	0.0888288	0	0.0939608	0	0.0296308
TCGA-90-A4EE-01	2	0.00122147	0.0166571	0.0201159	0.211968	0	0.139505	0	0.0880272	0.0326182	0	0	0.0771658	0.023385	0.102798	0.116124	0.153738	0.0143962	0	0.0013698	0	0	0.000911273
TCGA-90-A59Q-01	2	0	0.0123908	0.142497	0.200511	0	0.011648	0.0442054	0.114752	0.0331276	0	0	0.0614375	0	0.0112688	0.0585572	0.140536	0	0	0.0455363	0.0269311	0	0.0966013
TCGA-91-6829-01	2	0.00356551	0.00880475	0.0012663	0.0743203	0	0.022015	0	0.0126411	0.00386018	0	0	0.0271989	0.0174247	0.119571	0.0154123	0.505733	0	0	0.178869	0	0	0.00931784
TCGA-91-6840-01	2	0.057164	0	0.00951977	0.118872	0	0.161624	0	0.0440364	0.0101112	0	0	0.0516763	0.0346319	0.0731927	0.17625	0.223486	0.00299735	0	0.0364373	0	0	0
TCGA-91-6848-01	2	0.00104298	0	0.0414981	0.0938071	0	0.209534	0.0353385	0.0200776	0	0	0	0.0523037	0.0650025	0.094823	0.133409	0.245273	0.00321598	0	0	0.00338164	0	0.00129286
TCGA-91-7771-01	2	0.0173404	0	0.0433729	0.113495	0	0.30415	0	0.0359596	0	0	0	0.0319871	0.0193618	0.0125627	0.0916721	0.31946	0.000249336	0	0.0095114	0	0	0.000877602
TCGA-91-A4BC-01	2	0.0035461	0	0.103206	0.365138	0	0	0.109101	0.0632032	0.0115617	0.0885418	0	0.0343513	0	0.0470987	0.0390775	0.132248	0	0	0	0.00292716	0	0
TCGA-92-8063-01	2	0.00779425	0	0.0286988	0.101151	0	0.0567705	0	0.143591	0.0209247	0	0.0198318	0.0325353	0.045508	0.139651	0.0329874	0.197602	0.000771449	0.108327	0	0.043723	0	0.0201321
TCGA-93-A4JQ-01	2	0.014886	0.169167	0	0.0543262	0	0.173692	0	0.0947541	0.049052	0	0.0110398	0.0264191	0	0.150943	0.0922896	0.156073	0	0	0.00233087	0.00248008	0	0.00254626
TCGA-94-7557-01	2	0.00728994	0.00809722	0.0071722	0.0464005	0	0.0892208	0	0.0442399	0.00454568	0	0	0.0469501	0	0.343773	0.0322916	0.267388	0.00815277	0.0378793	0	0.0396489	0	0.0169494
TCGA-94-7943-01	2	0.0117026	0	0.150685	0.0707338	0	0.183354	0	0.0508817	0	0	0	0.0399419	0.0188565	0.0888959	0.0576565	0.257034	0.0565219	0	0.00620627	0.00049779	0.0017744	0.00525789
TCGA-94-8490-01	2	0.00801872	0	0.088397	0.316944	0	0	0	0.0477391	0.0217216	0.000303662	0	0	0.0527852	0.0108717	0.0507712	0.069232	0.0123431	0.0527677	0	0.267804	0	0.000301163
TCGA-94-A5I4-01	2	0	0	0.0790881	0.0297624	0	0.0847002	0	0.0360966	0.0364396	0	0.0301616	0	0	0.395319	0.0186473	0.177902	0	0.0110078	0	0.0924313	0	0.00844337
TCGA-95-7043-01	2	0	0.027957	0.147887	0.145549	0	0.0610573	0	0.112306	0.0461741	0	0	0.0460174	0.0150841	0	0.0359516	0.317557	0.00714255	0.0103889	0.0269285	0	0	0
TCGA-96-A4JK-01	2	0.00735295	0	0.104918	0.147575	0	0.103242	0	0.0739986	0.00304077	0	0	0.0472687	0	0.116058	0.131127	0.232684	0	0	0.0109787	0.0217567	0	0
TCGA-97-7938-01	2	0.0950959	0	0.0515072	0.0954709	0	0.105443	0	0.0522221	0	0.00898717	0	0.0546149	0.000543584	0.0798129	0.0359984	0.298926	0.027316	0.00509364	0.0645242	0.00712188	0	0.017322
TCGA-97-8176-01	2	0.0138516	0.00564288	0.0467223	0.0558941	0	0.0610357	0	0.0615061	0.00652925	0	0.0265928	0	0.0508999	0.108862	0.0181749	0.461259	0	0.00437199	0.0482024	0	0	0.030455
TCGA-97-A4M5-01	2	0.00666766	0.0209254	0.0275608	0.0661138	0	0.119903	0	0.0387767	0.016453	0	0.0106529	0.0388004	0.0258281	0.0795687	0.032259	0.360533	0	0.0317687	0.111339	0	0	0.0128492
TCGA-98-7454-01	2	0.0176238	0.0265975	0.0708169	0.0781698	0	0.197727	0.0115346	0.0131746	0	0	0	0.0165599	0.0120338	0.0744224	0.116393	0.271407	0	0.000326049	0.0725166	0.00387468	0	0.016822
TCGA-98-8020-01	2	0	0	0.0769069	0.0959347	0	0.134352	0.00240442	0.0209651	0	0	0.00475155	0.0245411	0	0.192167	0.135038	0.231752	0.00766129	0	0	0.0688524	0	0.00467421
TCGA-98-8021-01	2	0	0.0163902	0.217773	0.0708068	0	0.123382	0	0.043447	0	0	0	0.0474982	0.0217453	0.0881178	0.051325	0.207849	0.0116775	0.00536265	0.0942847	0	0	0.000340766
TCGA-98-8023-01	2	0	0.0117309	0.114805	0.131415	0	0.0852723	0	0.097255	0.0124735	0.0073818	0	0.041071	0.0050607	0.168894	0.134499	0.168742	0.00209583	0	0.0193046	0	0	0
TCGA-98-A538-01	2	0.0221434	0	0.177979	0.0806964	0	0.11624	0	0.0590634	0.00358226	0	0	0.0183598	0.00428601	0.110782	0.0832821	0.230954	0.00595963	0	0	0.0769922	0	0.00967918
TCGA-98-A53I-01	2	0.120935	0.0441982	0.0504559	0.0760186	0	0.122827	0	0.0921368	0.0315856	0	0	0.0669432	0.00615833	0.0437571	0.0770182	0.187999	0.0556924	0	0.0242755	0	0	0
TCGA-J1-A4AH-01	2	0.0132052	0.025615	0.318344	0.0381709	0	0	0.00359961	0.056711	0.0166981	0	0.0121672	0.0016636	0	0.234129	0.029734	0.239811	0	0	0.00727816	0.00287284	0	0
TCGA-L3-A524-01	2	0.0256362	0	0.0146101	0.0618569	0	0.089787	0.00526539	0.088102	0.00532309	0	0	0.0250409	0	0.334659	0.0657299	0.259669	0	0	0	0.0243207	0	0
TCGA-L9-A50W-01	2	0.00604854	0	0.116172	0.0372484	0	0.203447	0	0.0501683	0.0211421	0	0	0.0570209	0.0181063	0	0.0565212	0.173201	0.147965	0	0.111422	0	0	0.00153633
TCGA-LA-A7SW-01	2	0	0.00400581	0.000192821	0.0295006	0	0.0121783	0.0348023	0	0.0147277	0	0.00951387	0	0	0.382988	0.00210605	0.308257	0	0	0	0.142531	0	0.0591968
TCGA-MF-A522-01	2	0	0	0.0702007	0.233732	0	0	0.0560962	0.133608	0	0	0.054794	0.0364736	0.0517673	0.0100487	0.0437588	0.166101	0.00353119	0.050513	0	0.0893753	0	0
TCGA-MP-A4SV-01	2	8.97e-05	0.0232955	0.0680609	0.15783	0	0.15196	0.00115856	0.0841392	0.0356984	0	0	0.0597936	0.0172561	0.0319123	0.122125	0.201053	0.00460093	0	0.0404177	0	0	0.000608986
TCGA-MP-A4TA-01	2	0.0151792	0	0.108171	0.151396	0	0.0939211	0	0.0690448	0.00480421	0	0	0.109609	0.0114287	0.101072	0.0625457	0.255099	0	0	0	0.0165965	0	0.0011328
TCGA-MP-A4TD-01	2	0.00392574	0.105685	0.0899105	0.0673514	0	0.175172	0	0.0307823	0.0174476	0	0	0.0468545	0.00242874	0.210349	0.00961856	0.200922	0	0.00906714	0.0304857	0	0	0
TCGA-NC-A5HD-01	2	0	0	0.474413	0.00119133	0	0	0.0269873	0.0973839	0	0	0.0680176	0.00637673	0.0364416	0	0.0101748	0.0832789	0	0.164886	0	0.0308488	0	0
TCGA-NC-A5HG-01	2	0.000456896	0	0.0325146	0.110718	0	0.0230053	0.000399715	0.105843	0.0433424	0	0	0.0275773	0.0117471	0.0514562	0.0839817	0.274853	0	0.131403	0	0.0842822	0	0.0184195
TCGA-NC-A5HK-01	2	0	0.00326022	0.0615134	0.152218	0	0.0873254	0	0.0910947	0	0	0	0.189941	0.0133304	0.00889681	0.0466424	0.0946506	0	0.215842	0	0.0223193	0	0.0129656
TCGA-NC-A5HL-01	2	0.0197522	0.027247	0	0.169527	0	0.0647902	0.0260353	0.0694329	0.0156881	0	0	0.0856744	0.00896338	0.134475	0.144216	0.22176	0.0118965	0	0	0.000542053	0	0
TCGA-NC-A5HO-01	2	0.0319153	0	0.00199068	0.197866	0	0	0	0.157165	0.0286474	0	0	0.0693025	0.00397912	0.0774394	0.107166	0.13311	0.0273198	0.000493319	0	0.144945	0	0.0186601
TCGA-NC-A5HR-01	2	0	0.0287768	0.0727661	0.163389	0	0	0	0.1726	0	0	0.0029291	0.0668938	0.000510569	0.0268907	0.149074	0.269078	0	0.0405525	0.00131131	0	0	0.00522722
TCGA-NJ-A4YI-01	2	0	0.0132602	0.00943291	0.0337242	0	0.12003	0	0.0508195	0.0155614	0	0.0196219	0.0215089	0.105636	0.0931997	0.00895022	0.357385	0.0873899	0	0.0268026	0	0	0.0366768
TCGA-NK-A5D1-01	2	0.0442085	0	0.0975474	0.12144	0	0.0488864	0	0.0629671	0.00686263	0	0	0.0865596	0	0.303181	0.0770048	0.149712	0	0	0.00163095	0	0	0
TCGA-O1-A52J-01	2	0.00581829	0	0.0149292	0.0421838	0	0.0702001	0	0.0423842	0.0335039	0	0.00533461	0.0299386	0.288792	0	0.000624109	0.348657	0.0102756	0.0433157	0.0640425	0	0	0
TCGA-O2-A52N-01	2	0.0133768	0	0.0316141	0.105061	0	0.0716397	0	0.142618	0	0	0.0293413	0.0241321	0.0104604	0.0181547	0.174686	0.374003	0.00185159	0	0.00306082	0	0	0
TCGA-O2-A52S-01	2	0.0405213	0	0.0627855	0.0821912	0	0.0503441	0.050968	0.084065	0	0	0	0.049757	0.000282405	0.213491	0.13954	0.162959	0.0295061	0	0	0.0320747	0	0.00151505
TCGA-O2-A52W-01	2	0.00172932	0.0263759	0	0.124726	0	0.0803748	0	0.139742	0	0	0	0.0149037	0.0598464	0.119232	0.0456902	0.309385	0.0390869	0.0280656	0	0.00807761	0	0.00276406
TCGA-XC-AA0X-01	2	0.00714296	0.0634846	0.0565767	0.0395425	0	0.0950332	0.0199007	0.0175224	0.0515507	0	0.00777795	0	0.000390435	0.39658	0	0.163495	0	0.0389854	0.0420178	0	0	0
