# Supplementary material for: HNRNPC, a predictor of prognosis and immunotherapy response based on bioinformatics analysis, is related to proliferation and invasion of NSCLC cells
Source: Respir Res. 2022 Dec 19;23:362. doi: 10.1186/s12931-022-02227-y (PMC9761959; doi:10.1186/s12931-022-02227-y)
Supplement: Supplementary file 6 — Additional file 6. The immune scores of each tumor sample were calculated. [file 12931_2022_2227_MOESM6_ESM.xlsx]

## Sheet: estimate-scores
sampleID	Score	StromalScore	ImmuneScore	ESTIMATEScore
	pvalue	7.48e-06	2.82e-10	6.84e-09
TCGA-05-4249-01	1	-813.187	510.307	-302.88
TCGA-05-4382-01	1	831.249	1531.89	2363.14
TCGA-05-4384-01	1	-314.544	780.969	466.425
TCGA-05-4389-01	1	-583.411	1444.94	861.53
TCGA-05-4390-01	1	-220.846	171.497	-49.3491
TCGA-05-4396-01	1	-1011.78	-217.153	-1228.93
TCGA-05-4397-01	1	-942.307	444.963	-497.344
TCGA-05-4398-01	1	28.8473	1421.41	1450.25
TCGA-05-4403-01	1	-146.702	1258.74	1112.04
TCGA-05-4405-01	1	465.571	772.652	1238.22
TCGA-05-4422-01	1	-918.192	1426.75	508.56
TCGA-05-4424-01	1	192.937	1111.37	1304.3
TCGA-05-4425-01	1	178.77	1519.77	1698.54
TCGA-05-4426-01	1	-773.378	704.598	-68.7803
TCGA-05-4427-01	1	-289.177	791.089	501.911
TCGA-05-4430-01	1	708.279	1311.42	2019.7
TCGA-05-4432-01	1	-482.808	909.373	426.565
TCGA-05-4433-01	1	-568.898	1453.69	884.789
TCGA-05-5423-01	1	-141.074	1671.96	1530.89
TCGA-05-5428-01	1	-126.242	777.048	650.807
TCGA-05-5429-01	1	-666.005	93.1387	-572.866
TCGA-05-5715-01	1	162.414	882.114	1044.53
TCGA-18-3406-01	1	218.205	1298.92	1517.13
TCGA-18-3407-01	1	-153.321	337.109	183.788
TCGA-18-3408-01	1	-398.679	609.623	210.944
TCGA-18-3409-01	1	972.303	780.919	1753.22
TCGA-18-3410-01	1	-659.465	1386.64	727.178
TCGA-18-3414-01	1	-630.477	500.88	-129.597
TCGA-18-3415-01	1	-192.834	878.544	685.711
TCGA-18-3416-01	1	-827.129	1606.2	779.07
TCGA-18-3417-01	1	391.932	456.827	848.759
TCGA-18-3419-01	1	-1221.59	793.521	-428.066
TCGA-18-3421-01	1	-784.286	782.312	-1.97365
TCGA-18-4086-01	1	-194.475	639.633	445.157
TCGA-18-4721-01	1	160.663	1315.81	1476.48
TCGA-18-5592-01	1	-1154.7	-215.207	-1369.91
TCGA-18-5595-01	1	-1547.25	-882.816	-2430.06
TCGA-21-1071-01	1	-381.257	385.391	4.13447
TCGA-21-1075-01	1	-1635.23	-1047.78	-2683.01
TCGA-21-1077-01	1	-504.244	439.959	-64.2853
TCGA-21-1078-01	1	-2072.34	-771.773	-2844.12
TCGA-21-1080-01	1	-1180.53	230.845	-949.682
TCGA-21-1081-01	1	-480.656	-490.128	-970.783
TCGA-21-5784-01	1	-288.17	1160.84	872.671
TCGA-21-5787-01	1	-286.578	1416.88	1130.3
TCGA-21-A5DI-01	1	-1203.1	-448.745	-1651.85
TCGA-22-1000-01	1	1052.57	1791.71	2844.28
TCGA-22-1005-01	1	359.747	2291.07	2650.82
TCGA-22-1017-01	1	-977.228	725.306	-251.923
TCGA-22-4594-01	1	101.139	1331.76	1432.9
TCGA-22-4605-01	1	188.557	833.154	1021.71
TCGA-22-4607-01	1	-323.456	501.971	178.515
TCGA-22-4609-01	1	296.812	1521.34	1818.15
TCGA-22-5472-01	1	-622.294	593.043	-29.2509
TCGA-22-5473-01	1	-748.284	31.5364	-716.747
TCGA-22-5474-01	1	-332.729	1511.79	1179.06
TCGA-22-5477-01	1	-1298.94	-130.557	-1429.5
TCGA-22-5478-01	1	-261.185	295.351	34.166
TCGA-22-5479-01	1	-706.427	287.503	-418.924
TCGA-22-5480-01	1	-457.784	1308.38	850.598
TCGA-22-5481-01	1	-1074.02	781.542	-292.48
TCGA-22-5482-01	1	-725.187	-377.211	-1102.4
TCGA-22-5485-01	1	-1001.87	-63.0149	-1064.89
TCGA-22-5489-01	1	674.316	1570.72	2245.04
TCGA-22-5492-01	1	-253.608	1399.91	1146.3
TCGA-22-A5C4-01	1	-1314.3	-170.885	-1485.19
TCGA-33-4533-01	1	-365.388	-396.112	-761.5
TCGA-33-4587-01	1	-1347.17	-639.75	-1986.92
TCGA-33-6737-01	1	-415.488	549.174	133.686
TCGA-33-6738-01	1	-1516.7	45.3067	-1471.39
TCGA-33-A4WN-01	1	-1387.37	-148.338	-1535.71
TCGA-33-AASD-01	1	-1215.41	-498.181	-1713.59
TCGA-33-AASI-01	1	-1471.19	595.309	-875.882
TCGA-33-AASJ-01	1	-2113.64	-613.073	-2726.71
TCGA-34-2596-01	1	-662.901	466.241	-196.66
TCGA-34-2608-01	1	751.566	1418.51	2170.07
TCGA-34-5232-01	1	-921.769	1571.42	649.655
TCGA-34-5234-01	1	924.266	1837.4	2761.67
TCGA-34-5239-01	1	596.442	1362.44	1958.88
TCGA-34-5240-01	1	-318.757	127.955	-190.802
TCGA-34-5241-01	1	376.51	1326.67	1703.18
TCGA-34-8454-01	1	3.19087	1481.66	1484.85
TCGA-34-A5IX-01	1	-1397.22	164.594	-1232.62
TCGA-35-3615-01	1	-627.356	429.252	-198.105
TCGA-35-4123-01	1	334.306	1915.31	2249.62
TCGA-35-5375-01	1	-401.708	1041.46	639.75
TCGA-37-3783-01	1	-73.6534	1510.91	1437.25
TCGA-37-4129-01	1	-1411.19	-1175.07	-2586.26
TCGA-37-4132-01	1	-529.122	985.137	456.016
TCGA-37-4133-01	1	-706.017	663.922	-42.0956
TCGA-37-4135-01	1	-880.72	482.09	-398.63
TCGA-37-4141-01	1	-608.472	573.576	-34.8961
TCGA-38-4625-01	1	-415.079	1002.04	586.964
TCGA-38-4626-01	1	693.915	1751.84	2445.76
TCGA-38-4627-01	1	1578.32	1429.54	3007.86
TCGA-38-4628-01	1	25.0239	660.646	685.67
TCGA-38-4629-01	1	552.681	1730.55	2283.23
TCGA-38-6178-01	1	-43.9165	415.599	371.682
TCGA-38-7271-01	1	789.388	2436.63	3226.02
TCGA-38-A44F-01	1	203.883	1851.96	2055.84
TCGA-39-5011-01	1	-403.607	1845.63	1442.02
TCGA-39-5016-01	1	-1201.2	1013.61	-187.59
TCGA-39-5024-01	1	-1351.54	353.329	-998.215
TCGA-39-5029-01	1	-540.284	799.28	258.996
TCGA-39-5030-01	1	581.037	2119.17	2700.2
TCGA-39-5034-01	1	-7.04921	371.779	364.73
TCGA-39-5035-01	1	-505.741	1298.2	792.457
TCGA-39-5039-01	1	146.586	558.072	704.658
TCGA-39-5040-01	1	-1189.06	-308.081	-1497.14
TCGA-43-2576-01	1	461.903	1404.6	1866.5
TCGA-43-2581-01	1	338.07	1626.07	1964.14
TCGA-43-3920-01	1	272.189	857.806	1130
TCGA-43-5668-01	1	-131.03	1652.1	1521.07
TCGA-43-5670-01	1	-1480.42	-861.133	-2341.55
TCGA-43-6143-01	1	-651.594	-444.113	-1095.71
TCGA-43-6647-01	1	862.868	1213.58	2076.44
TCGA-43-6771-01	1	-233.93	488.044	254.113
TCGA-43-6773-01	1	743.02	1800.43	2543.45
TCGA-43-7656-01	1	-280.725	1296.26	1015.53
TCGA-43-7658-01	1	-1667.13	641.669	-1025.46
TCGA-43-8116-01	1	-981.169	513.68	-467.489
TCGA-43-A475-01	1	-400.941	2002.6	1601.66
TCGA-44-2655-01	1	-611.11	902.583	291.473
TCGA-44-2656-01	1	490.862	1496.26	1987.13
TCGA-44-2657-01	1	360.819	2218.09	2578.91
TCGA-44-2659-01	1	249.811	1288.84	1538.65
TCGA-44-2661-01	1	650.522	2318.53	2969.05
TCGA-44-2662-01	1	355.526	1440.58	1796.11
TCGA-44-2665-01	1	1049.27	1259.8	2309.08
TCGA-44-2666-01	1	-650.076	-321.26	-971.336
TCGA-44-3396-01	1	745.515	1791.24	2536.76
TCGA-44-3398-01	1	834.31	1727.26	2561.57
TCGA-44-3917-01	1	-431.671	477.633	45.9613
TCGA-44-3918-01	1	554.686	1443.02	1997.71
TCGA-44-3919-01	1	108.831	1611.29	1720.12
TCGA-44-4112-01	1	239.014	688.512	927.527
TCGA-44-5645-01	1	120.763	971.181	1091.94
TCGA-44-6145-01	1	312.602	1808.94	2121.54
TCGA-44-6146-01	1	-251.336	-168.962	-420.298
TCGA-44-6147-01	1	730.613	1150.04	1880.65
TCGA-44-6148-01	1	110.006	778.926	888.932
TCGA-44-6775-01	1	585.62	999.479	1585.1
TCGA-44-6776-01	1	-1127.43	-314.179	-1441.61
TCGA-44-6777-01	1	1477.29	2092.39	3569.68
TCGA-44-6778-01	1	358.097	2362.19	2720.28
TCGA-44-6779-01	1	224.824	1774.09	1998.92
TCGA-44-7659-01	1	-915.022	592.17	-322.853
TCGA-44-7660-01	1	-1055.1	281.887	-773.209
TCGA-44-7661-01	1	469.293	1598.85	2068.14
TCGA-44-7662-01	1	758.94	1071.67	1830.61
TCGA-44-7667-01	1	-880.261	-202.104	-1082.37
TCGA-44-7669-01	1	-493.684	752.187	258.503
TCGA-44-7671-01	1	-307.825	-215.851	-523.676
TCGA-44-7672-01	1	645.31	1952.71	2598.02
TCGA-44-8117-01	1	-216.854	264.002	47.1478
TCGA-44-8119-01	1	506.754	791.823	1298.58
TCGA-44-8120-01	1	78.7508	580.396	659.147
TCGA-44-A479-01	1	539.686	2023.36	2563.05
TCGA-44-A47A-01	1	-501.763	1347.28	845.521
TCGA-44-A47B-01	1	-616.413	791.842	175.429
TCGA-44-A47G-01	1	447.54	2030.39	2477.93
TCGA-44-A4SS-01	1	119.02	1583.78	1702.8
TCGA-44-A4SU-01	1	-541.817	618.315	76.4979
TCGA-46-3766-01	1	1281.85	1958.85	3240.69
TCGA-46-3768-01	1	-1059.4	-60.1654	-1119.56
TCGA-46-6025-01	1	-1029.03	-252.679	-1281.71
TCGA-49-4486-01	1	-1700.71	-315.595	-2016.31
TCGA-49-4487-01	1	153.651	1700.94	1854.59
TCGA-49-4488-01	1	-735.571	1011.33	275.755
TCGA-49-4490-01	1	-190.391	522.522	332.13
TCGA-49-4494-01	1	-613.896	912.957	299.061
TCGA-49-4501-01	1	81.8604	1213.1	1294.96
TCGA-49-4505-01	1	128.14	1570.05	1698.19
TCGA-49-4506-01	1	-636.247	1262.02	625.769
TCGA-49-4507-01	1	-644.958	1421.04	776.079
TCGA-49-4510-01	1	-631.239	200.505	-430.734
TCGA-49-4512-01	1	418.922	928.743	1347.66
TCGA-49-4514-01	1	-1037.15	789.41	-247.745
TCGA-49-6744-01	1	702.422	1873.48	2575.9
TCGA-49-6745-01	1	292.441	1490.36	1782.8
TCGA-49-6761-01	1	-499.951	1100.44	600.49
TCGA-49-AAQV-01	1	-938.437	936.723	-1.7137
TCGA-49-AAR0-01	1	-351.396	1270.75	919.356
TCGA-49-AAR2-01	1	-1056.09	855.603	-200.487
TCGA-49-AAR3-01	1	274.205	1925.48	2199.68
TCGA-49-AAR4-01	1	-355.469	1822.63	1467.17
TCGA-49-AARE-01	1	-529.55	564.821	35.2707
TCGA-49-AARN-01	1	-581.494	691.464	109.97
TCGA-49-AARO-01	1	318.001	1734.02	2052.03
TCGA-49-AARQ-01	1	-1343.97	696.007	-647.966
TCGA-49-AARR-01	1	154.465	1361.89	1516.35
TCGA-4B-A93V-01	1	-1264.85	440.87	-823.982
TCGA-50-5044-01	1	-167.197	1039.85	872.651
TCGA-50-5045-01	1	1001.23	2124.02	3125.25
TCGA-50-5049-01	1	1207.28	2504.24	3711.52
TCGA-50-5051-01	1	-1072.46	-185.787	-1258.24
TCGA-50-5055-01	1	861.923	2376.52	3238.44
TCGA-50-5066-01	1	572.321	1929.46	2501.78
TCGA-50-5068-01	1	265.18	1903.56	2168.74
TCGA-50-5932-01	1	-1003.72	-44.6412	-1048.36
TCGA-50-5933-01	1	989.475	1335.95	2325.43
TCGA-50-5935-01	1	-249.213	973.059	723.846
TCGA-50-5939-01	1	92.9869	1274.61	1367.6
TCGA-50-5941-01	1	233.527	2023.17	2256.7
TCGA-50-5942-01	1	-321.275	534.3	213.025
TCGA-50-5944-01	1	347.983	516.912	864.896
TCGA-50-6593-01	1	438.207	1068.62	1506.83
TCGA-50-6595-01	1	677.677	1136.38	1814.06
TCGA-50-6597-01	1	-681.992	1154.03	472.04
TCGA-50-7109-01	1	-296.278	770.254	473.976
TCGA-50-8457-01	1	299.406	1674.64	1974.04
TCGA-50-8459-01	1	1329.74	1858.6	3188.34
TCGA-50-8460-01	1	-123.804	1440.42	1316.62
TCGA-51-4079-01	1	-537.853	417.048	-120.805
TCGA-51-4081-01	1	-557.32	-858.636	-1415.96
TCGA-52-7622-01	1	-188.443	1316.74	1128.29
TCGA-52-7810-01	1	-1066.77	-527.952	-1594.72
TCGA-52-7812-01	1	-817.704	1161.17	343.464
TCGA-53-7626-01	1	311.456	1955.42	2266.87
TCGA-53-7813-01	1	-1348.75	369.693	-979.054
TCGA-53-A4EZ-01	1	-1413.55	-137.739	-1551.28
TCGA-55-1592-01	1	-356.494	692.361	335.867
TCGA-55-1594-01	1	-860.186	454.253	-405.933
TCGA-55-5899-01	1	-92.5336	670.173	577.639
TCGA-55-6543-01	1	-277.921	947.017	669.096
TCGA-55-6642-01	1	875.5	1050.4	1925.9
TCGA-55-6712-01	1	-27.875	1672.83	1644.96
TCGA-55-6968-01	1	-429.259	1118.81	689.548
TCGA-55-6970-01	1	-381.207	1142.24	761.037
TCGA-55-6971-01	1	203.682	2105.21	2308.89
TCGA-55-6972-01	1	-2166.16	-917.099	-3083.26
TCGA-55-6979-01	1	602.239	2211.84	2814.08
TCGA-55-6980-01	1	369.737	1528.6	1898.34
TCGA-55-6981-01	1	-502.571	436.86	-65.7113
TCGA-55-6982-01	1	504.45	1070.8	1575.25
TCGA-55-6983-01	1	44.4344	1349.48	1393.92
TCGA-55-6984-01	1	-1223.67	392.175	-831.49
TCGA-55-6985-01	1	190.059	1392.9	1582.96
TCGA-55-6986-01	1	-675.262	802.871	127.608
TCGA-55-6987-01	1	204.944	2373.27	2578.21
TCGA-55-7227-01	1	377.028	1503.36	1880.39
TCGA-55-7281-01	1	307.581	1535.7	1843.28
TCGA-55-7283-01	1	-580.391	818.831	238.439
TCGA-55-7284-01	1	5.9711	1173.96	1179.94
TCGA-55-7573-01	1	-213.09	1282.76	1069.67
TCGA-55-7574-01	1	601.627	1889.65	2491.28
TCGA-55-7576-01	1	-130.617	842.337	711.72
TCGA-55-7724-01	1	321.306	1488.2	1809.51
TCGA-55-7725-01	1	-586.654	1505.72	919.061
TCGA-55-7726-01	1	585.737	587.242	1172.98
TCGA-55-7727-01	1	-709.307	1015.35	306.044
TCGA-55-7728-01	1	-459.783	2179.39	1719.61
TCGA-55-7815-01	1	481.625	1189.01	1670.64
TCGA-55-7816-01	1	1104.82	1626.63	2731.45
TCGA-55-7903-01	1	-939.151	881.164	-57.9864
TCGA-55-7910-01	1	-896.322	12.8729	-883.45
TCGA-55-7911-01	1	-550.069	1570.74	1020.67
TCGA-55-7914-01	1	-513.691	769.967	256.276
TCGA-55-7994-01	1	-741.718	1627.75	886.036
TCGA-55-7995-01	1	-380.565	1874	1493.43
TCGA-55-8087-01	1	-660.711	323.944	-336.767
TCGA-55-8089-01	1	163.286	2326.68	2489.97
TCGA-55-8090-01	1	-340.694	757.124	416.43
TCGA-55-8091-01	1	601.036	1367.59	1968.63
TCGA-55-8097-01	1	-355.844	697.035	341.191
TCGA-55-8203-01	1	-377.031	1014.5	637.471
TCGA-55-8204-01	1	-415.793	853.885	438.091
TCGA-55-8205-01	1	277.054	2097.95	2375
TCGA-55-8206-01	1	13.5536	1772.31	1785.87
TCGA-55-8207-01	1	593.309	1165.36	1758.67
TCGA-55-8208-01	1	814.447	2321.78	3136.23
TCGA-55-8299-01	1	857.303	1977.51	2834.81
TCGA-55-8301-01	1	328.886	2034.5	2363.39
TCGA-55-8302-01	1	-756.372	813.063	56.6904
TCGA-55-8506-01	1	-406.405	752.268	345.863
TCGA-55-8507-01	1	-636.308	298.081	-338.227
TCGA-55-8508-01	1	-458.425	749.122	290.697
TCGA-55-8510-01	1	259.552	1751.18	2010.74
TCGA-55-8511-01	1	204.233	1342.27	1546.5
TCGA-55-8512-01	1	-853.013	303.683	-549.33
TCGA-55-8513-01	1	205.425	1702.29	1907.72
TCGA-55-8514-01	1	-769.542	587.399	-182.143
TCGA-55-8615-01	1	-1067.01	-225.55	-1292.56
TCGA-55-8616-01	1	-627.91	334.666	-293.244
TCGA-55-8619-01	1	276.879	2059.59	2336.47
TCGA-55-8620-01	1	-1290.54	560.024	-730.514
TCGA-55-8621-01	1	636.29	2030.89	2667.18
TCGA-55-A48X-01	1	-240.759	1492.15	1251.39
TCGA-55-A48Y-01	1	137.554	491.602	629.156
TCGA-55-A48Z-01	1	190.136	854.11	1044.25
TCGA-55-A492-01	1	-985.175	197.957	-787.218
TCGA-55-A494-01	1	-1632.38	-1106.73	-2739.11
TCGA-55-A4DG-01	1	-848.645	873.621	24.9758
TCGA-55-A57B-01	1	-79.0857	965.501	886.415
TCGA-56-1622-01	1	-1244.04	-722.207	-1966.25
TCGA-56-5897-01	1	876.83	1386.5	2263.33
TCGA-56-5898-01	1	-381.727	461.647	79.9193
TCGA-56-7221-01	1	-1712.42	-620.651	-2333.07
TCGA-56-7222-01	1	-1619.98	-497.555	-2117.53
TCGA-56-7579-01	1	-786.298	-2.98959	-789.288
TCGA-56-7582-01	1	-739.983	192.96	-547.023
TCGA-56-7822-01	1	-838.008	135.873	-702.135
TCGA-56-8082-01	1	-1412.58	-606.435	-2019.02
TCGA-56-8201-01	1	624.476	2023.62	2648.1
TCGA-56-8304-01	1	-1548.16	300.419	-1247.74
TCGA-56-8305-01	1	-707.931	-225.26	-933.191
TCGA-56-8309-01	1	279.182	2222.31	2501.49
TCGA-56-8622-01	1	-221.68	243.785	22.1043
TCGA-56-8623-01	1	764.817	2335.13	3099.95
TCGA-56-8624-01	1	-326.465	209.976	-116.49
TCGA-56-8628-01	1	220.721	1354.14	1574.86
TCGA-56-A4BW-01	1	-542.461	340.017	-202.444
TCGA-56-A4BY-01	1	-1160.39	-108.068	-1268.46
TCGA-56-A4ZJ-01	1	639.747	1285.03	1924.77
TCGA-56-A4ZK-01	1	-678.761	945.51	266.749
TCGA-56-A5DS-01	1	-864.727	758.434	-106.293
TCGA-58-8388-01	1	-53.6022	884.297	830.695
TCGA-58-8393-01	1	-299.534	1545.01	1245.48
TCGA-58-A46J-01	1	-792.725	569.056	-223.669
TCGA-58-A46K-01	1	-1322.06	-184.297	-1506.35
TCGA-58-A46M-01	1	-1112.87	615.84	-497.032
TCGA-58-A46N-01	1	-1814.46	-786.847	-2601.31
TCGA-60-2695-01	1	-736.437	396.459	-339.978
TCGA-60-2696-01	1	-475.361	912.024	436.663
TCGA-60-2697-01	1	500.675	2203.43	2704.11
TCGA-60-2706-01	1	-513.295	1103.62	590.322
TCGA-60-2707-01	1	62.8019	594.96	657.762
TCGA-60-2708-01	1	363.71	-49.8626	313.848
TCGA-60-2710-01	1	-265.231	782.729	517.497
TCGA-60-2712-01	1	425.777	1933.72	2359.5
TCGA-60-2713-01	1	533.113	1317.65	1850.76
TCGA-60-2714-01	1	-546.349	922.352	376.003
TCGA-60-2716-01	1	-1885.98	-1016.38	-2902.36
TCGA-60-2721-01	1	-146.091	1258.82	1112.73
TCGA-60-2722-01	1	-1365.32	-532.016	-1897.34
TCGA-60-2723-01	1	-217.835	1047.09	829.26
TCGA-60-2726-01	1	-1189.13	578.159	-610.968
TCGA-62-8394-01	1	-732.919	461.709	-271.21
TCGA-62-8395-01	1	-60.915	212.467	151.552
TCGA-62-8397-01	1	-523.353	862.782	339.429
TCGA-62-8398-01	1	-576.249	728.033	151.784
TCGA-62-8399-01	1	-402.917	162.124	-240.793
TCGA-62-A46P-01	1	-883.845	33.9628	-849.882
TCGA-62-A46R-01	1	-385.651	1215.03	829.378
TCGA-62-A46V-01	1	-200.868	268.065	67.1968
TCGA-62-A46Y-01	1	-525.753	1468.26	942.503
TCGA-62-A470-01	1	-980.228	106.534	-873.694
TCGA-62-A472-01	1	-947.992	924.299	-23.6932
TCGA-63-6202-01	1	281.447	1864.94	2146.39
TCGA-63-7020-01	1	-735.026	817.314	82.2877
TCGA-63-7021-01	1	-259.51	914.247	654.736
TCGA-63-7022-01	1	1119.66	1793.39	2913.05
TCGA-63-A5MG-01	1	-518.443	744.531	226.088
TCGA-63-A5MI-01	1	-1465.23	-772.256	-2237.49
TCGA-63-A5MJ-01	1	-170.217	10.0319	-160.185
TCGA-63-A5ML-01	1	-766.597	49.5507	-717.047
TCGA-63-A5MM-01	1	289.506	1517.45	1806.96
TCGA-63-A5MN-01	1	570.209	2136.95	2707.16
TCGA-63-A5MP-01	1	-639.709	1126.3	486.59
TCGA-63-A5MR-01	1	-1331.53	4.91523	-1326.61
TCGA-63-A5MS-01	1	147.28	1224.56	1371.84
TCGA-63-A5MT-01	1	-209.009	789.47	580.461
TCGA-63-A5MV-01	1	-80.6782	920.562	839.884
TCGA-63-A5MY-01	1	-2341.82	-1194.58	-3536.4
TCGA-64-1676-01	1	262.716	1512.06	1774.78
TCGA-64-1677-01	1	-1066.29	898.206	-168.083
TCGA-64-1678-01	1	-1308.45	-498.003	-1806.45
TCGA-64-1680-01	1	-1106.66	236.442	-870.217
TCGA-64-1681-01	1	-121.401	968.774	847.372
TCGA-64-5774-01	1	-1032.14	-433.677	-1465.82
TCGA-64-5778-01	1	-700.759	1754.61	1053.85
TCGA-64-5781-01	1	-209.779	1266.36	1056.58
TCGA-64-5815-01	1	1056.76	1384.31	2441.07
TCGA-66-2727-01	1	-738.073	425.493	-312.58
TCGA-66-2734-01	1	-4.5175	1025.69	1021.17
TCGA-66-2737-01	1	708.723	847.972	1556.69
TCGA-66-2742-01	1	-526.916	553.464	26.5481
TCGA-66-2754-01	1	-1515.62	-756.106	-2271.73
TCGA-66-2756-01	1	-954.881	-159.076	-1113.96
TCGA-66-2757-01	1	-607.599	549.612	-57.9866
TCGA-66-2758-01	1	-622.948	1260.59	637.638
TCGA-66-2759-01	1	-414.31	826.829	412.519
TCGA-66-2763-01	1	-873.897	329.106	-544.791
TCGA-66-2765-01	1	-351.974	1024.56	672.588
TCGA-66-2766-01	1	-814.871	10.3373	-804.533
TCGA-66-2770-01	1	-79.1469	804.337	725.19
TCGA-66-2773-01	1	-449.166	1046.97	597.805
TCGA-66-2777-01	1	-301.968	1026.36	724.393
TCGA-66-2778-01	1	-841.308	900.223	58.9153
TCGA-66-2780-01	1	-126.32	547.022	420.703
TCGA-66-2782-01	1	-80.9036	1199.01	1118.1
TCGA-66-2783-01	1	-541.024	476.558	-64.4664
TCGA-66-2785-01	1	-310.584	1667.97	1357.38
TCGA-66-2788-01	1	447.628	1153.03	1600.66
TCGA-66-2791-01	1	126.862	1480.26	1607.12
TCGA-67-3770-01	1	-310.393	1209.44	899.046
TCGA-67-3772-01	1	473.478	1206.17	1679.64
TCGA-67-3773-01	1	162.507	1500.78	1663.29
TCGA-67-3774-01	1	-236.385	1170.57	934.189
TCGA-67-4679-01	1	135.94	1131.25	1267.19
TCGA-67-6215-01	1	-1086.46	617.099	-469.358
TCGA-67-6216-01	1	-605.479	1280.84	675.362
TCGA-67-6217-01	1	-270.55	1268.23	997.685
TCGA-68-7756-01	1	-565.714	95.8521	-469.862
TCGA-68-7757-01	1	-15.248	404.732	389.484
TCGA-68-8250-01	1	-643.902	674.711	30.8095
TCGA-68-8251-01	1	124.05	758.975	883.026
TCGA-68-A59I-01	1	-50.9192	873.575	822.656
TCGA-69-7761-01	1	50.1925	1802.22	1852.41
TCGA-69-7763-01	1	304.242	573.927	878.169
TCGA-69-7764-01	1	-746.074	336.741	-409.333
TCGA-69-7765-01	1	674.103	1113.41	1787.51
TCGA-69-7973-01	1	-556.864	-77.6376	-634.502
TCGA-69-7974-01	1	119.154	1504.08	1623.24
TCGA-69-7978-01	1	525.298	2101.18	2626.48
TCGA-69-8253-01	1	-987.728	385.671	-602.057
TCGA-69-8254-01	1	-783.759	1113.79	330.034
TCGA-69-8453-01	1	196.346	2035.14	2231.48
TCGA-70-6722-01	1	194.936	875.883	1070.82
TCGA-71-6725-01	1	-1240.53	99.5841	-1140.95
TCGA-71-8520-01	1	50.9952	338.681	389.676
TCGA-73-4658-01	1	927.719	1755.04	2682.76
TCGA-73-4659-01	1	80.8064	662.252	743.059
TCGA-73-4662-01	1	-291.875	1338.55	1046.68
TCGA-73-4666-01	1	-382.234	1700.9	1318.67
TCGA-73-4668-01	1	-346.027	165.253	-180.773
TCGA-73-4670-01	1	-349.871	178.882	-170.989
TCGA-73-4675-01	1	-138.053	397.714	259.661
TCGA-73-4676-01	1	-461.345	495.35	34.0052
TCGA-73-7498-01	1	-79.3877	723.052	643.665
TCGA-73-7499-01	1	-271.178	1582.31	1311.13
TCGA-73-A9RS-01	1	-1438.12	-107.272	-1545.39
TCGA-75-5125-01	1	-90.1519	1460.17	1370.02
TCGA-75-5146-01	1	-418.148	1052.75	634.597
TCGA-75-6206-01	1	-195.038	572.278	377.241
TCGA-75-6212-01	1	-185.522	1451.02	1265.49
TCGA-75-7025-01	1	44.7251	1254.64	1299.36
TCGA-77-6843-01	1	-1688.27	-950.783	-2639.05
TCGA-77-6844-01	1	-1208.55	106.184	-1102.37
TCGA-77-7138-01	1	-1311.79	-153.044	-1464.83
TCGA-77-7139-01	1	-1035.24	-155.356	-1190.59
TCGA-77-7140-01	1	-781.167	-469.048	-1250.21
TCGA-77-7141-01	1	-1216.6	-345.605	-1562.21
TCGA-77-7335-01	1	1321.79	1942.56	3264.34
TCGA-77-7337-01	1	260.755	371.423	632.177
TCGA-77-7463-01	1	-1333.96	54.1035	-1279.85
TCGA-77-8007-01	1	291.752	1541.08	1832.84
TCGA-77-8008-01	1	1077.45	1153.77	2231.22
TCGA-77-8131-01	1	457.44	2145.01	2602.45
TCGA-77-8133-01	1	-804.239	1205.9	401.664
TCGA-77-8136-01	1	298.191	1493.81	1792.01
TCGA-77-8138-01	1	-148.892	731.487	582.595
TCGA-77-8139-01	1	-481.729	102.139	-379.59
TCGA-77-8143-01	1	-1697.44	-224.268	-1921.71
TCGA-77-8144-01	1	-1382.63	-67.1973	-1449.83
TCGA-77-8146-01	1	-744.428	191.828	-552.6
TCGA-77-8150-01	1	-863.378	594.396	-268.981
TCGA-77-8153-01	1	-1626.61	-1037.16	-2663.77
TCGA-77-8154-01	1	-1355.16	-903.725	-2258.88
TCGA-77-A5FZ-01	1	1050.79	2792.32	3843.11
TCGA-77-A5G3-01	1	-1100.56	-156.061	-1256.62
TCGA-77-A5G7-01	1	-1852.41	-564.454	-2416.87
TCGA-77-A5G8-01	1	-784.721	245.506	-539.216
TCGA-77-A5GA-01	1	-1307.99	-119.136	-1427.13
TCGA-77-A5GB-01	1	-171.575	896.91	725.334
TCGA-78-7143-01	1	-1101.1	789.182	-311.921
TCGA-78-7145-01	1	-319.741	421.782	102.04
TCGA-78-7147-01	1	-1251.34	482.021	-769.314
TCGA-78-7148-01	1	-800.883	442.53	-358.353
TCGA-78-7149-01	1	-493.081	-102.026	-595.107
TCGA-78-7152-01	1	-532.99	989.807	456.817
TCGA-78-7153-01	1	-1022.19	60.9222	-961.269
TCGA-78-7156-01	1	-1126.99	-258.054	-1385.05
TCGA-78-7158-01	1	-1087.11	36.0567	-1051.06
TCGA-78-7159-01	1	-430.074	241.408	-188.666
TCGA-78-7160-01	1	243.994	1537.93	1781.93
TCGA-78-7162-01	1	-39.7541	1094.72	1054.96
TCGA-78-7163-01	1	-2162.13	-268.273	-2430.41
TCGA-78-7166-01	1	-1366.3	269.464	-1096.84
TCGA-78-7167-01	1	-1098.43	-443.959	-1542.39
TCGA-78-7535-01	1	-476.156	1157.03	680.878
TCGA-78-7536-01	1	-853.771	592.548	-261.223
TCGA-78-7537-01	1	-374.336	288.737	-85.5987
TCGA-78-7539-01	1	-575.117	1512.38	937.265
TCGA-78-7540-01	1	-1115.13	458.803	-656.326
TCGA-78-7633-01	1	-893.171	-380.769	-1273.94
TCGA-78-8640-01	1	-1161.58	600.039	-561.538
TCGA-78-8648-01	1	1458.7	2308.33	3767.03
TCGA-78-8655-01	1	-248.67	1247.8	999.126
TCGA-78-8660-01	1	-408.126	1607.88	1199.76
TCGA-80-5608-01	1	-1098.19	370.296	-727.896
TCGA-80-5611-01	1	-604.488	1474.41	869.92
TCGA-83-5908-01	1	-128.004	1807.44	1679.44
TCGA-85-6175-01	1	1181.37	1400.62	2581.99
TCGA-85-6561-01	1	884.271	1418.13	2302.4
TCGA-85-6798-01	1	-518.201	-620.669	-1138.87
TCGA-85-7697-01	1	-617.767	437.386	-180.381
TCGA-85-7698-01	1	-4.07992	656.513	652.433
TCGA-85-7710-01	1	-1140.05	351.76	-788.287
TCGA-85-7843-01	1	-216.596	320.829	104.234
TCGA-85-7844-01	1	22.1587	357.317	379.475
TCGA-85-8049-01	1	598.647	1681.8	2280.44
TCGA-85-8052-01	1	-965.652	20.0873	-945.565
TCGA-85-8070-01	1	-2280.49	-1176.42	-3456.91
TCGA-85-8072-01	1	-1079.53	413.141	-666.392
TCGA-85-8277-01	1	-1145.97	169.028	-976.941
TCGA-85-8351-01	1	-920.238	69.3507	-850.888
TCGA-85-8353-01	1	320.645	907.029	1227.67
TCGA-85-8479-01	1	-1468.82	-704.046	-2172.86
TCGA-85-8481-01	1	51.3455	626.399	677.745
TCGA-85-8582-01	1	497.841	528.651	1026.49
TCGA-85-8584-01	1	-623.217	1301.3	678.086
TCGA-85-A4CL-01	1	-659.666	1023.8	364.137
TCGA-85-A4JB-01	1	-747.137	-167.086	-914.223
TCGA-85-A4JC-01	1	-200.849	716.654	515.805
TCGA-85-A4PA-01	1	-269.588	2854.47	2584.88
TCGA-85-A4QQ-01	1	-1628.69	-267.04	-1895.73
TCGA-85-A50M-01	1	-509.372	3.43523	-505.937
TCGA-85-A50Z-01	1	-1257.73	644.097	-613.632
TCGA-85-A510-01	1	-842.224	716.318	-125.906
TCGA-85-A512-01	1	-947.319	-194.924	-1142.24
TCGA-85-A513-01	1	359.188	1974.53	2333.72
TCGA-85-A53L-01	1	-1126.85	-187.344	-1314.2
TCGA-85-A5B5-01	1	-1141.15	-476.849	-1618
TCGA-86-6562-01	1	359.183	582.438	941.621
TCGA-86-6851-01	1	-105.698	2152.78	2047.09
TCGA-86-7701-01	1	155.33	1534.48	1689.81
TCGA-86-7711-01	1	189.04	1135.38	1324.42
TCGA-86-7714-01	1	-397.9	822.759	424.858
TCGA-86-7953-01	1	-276.257	1291.88	1015.63
TCGA-86-7954-01	1	42.7035	1650.62	1693.32
TCGA-86-7955-01	1	-2149.12	-1010.84	-3159.95
TCGA-86-8054-01	1	-1011.89	-553.649	-1565.54
TCGA-86-8056-01	1	-385.255	822.291	437.036
TCGA-86-8073-01	1	-38.9785	561.599	522.62
TCGA-86-8074-01	1	298.265	907.882	1206.15
TCGA-86-8075-01	1	737.7	863.025	1600.73
TCGA-86-8076-01	1	-196.922	1830.25	1633.33
TCGA-86-8278-01	1	68.7452	795.317	864.062
TCGA-86-8279-01	1	-107.073	128.675	21.6018
TCGA-86-8280-01	1	318.616	1603.86	1922.48
TCGA-86-8358-01	1	-889.709	-75.1099	-964.819
TCGA-86-8359-01	1	-616.618	1147.72	531.099
TCGA-86-8585-01	1	-437.398	1589.54	1152.15
TCGA-86-8668-01	1	336.466	1088.03	1424.49
TCGA-86-8669-01	1	-713.478	798.62	85.1411
TCGA-86-8671-01	1	965.137	2635.54	3600.68
TCGA-86-8672-01	1	77.674	1353	1430.68
TCGA-86-8673-01	1	-401.685	591.115	189.429
TCGA-86-8674-01	1	-1385.75	-624.755	-2010.51
TCGA-86-A456-01	1	-104.37	1207.28	1102.91
TCGA-86-A4D0-01	1	-1461.8	-155.711	-1617.51
TCGA-86-A4JF-01	1	-666.9	1106.93	440.03
TCGA-86-A4P7-01	1	186.195	1514.56	1700.76
TCGA-86-A4P8-01	1	633.914	2388.39	3022.31
TCGA-90-6837-01	1	412.211	1201.34	1613.55
TCGA-90-7766-01	1	-1261.35	963.401	-297.946
TCGA-90-7964-01	1	-429.415	472.551	43.136
TCGA-90-A4ED-01	1	-479.578	102.892	-376.686
TCGA-91-6828-01	1	152.184	1534.81	1686.99
TCGA-91-6830-01	1	346.941	1174.99	1521.93
TCGA-91-6831-01	1	246.482	735.665	982.148
TCGA-91-6835-01	1	516.909	2287.54	2804.45
TCGA-91-6836-01	1	-1332.89	18.9908	-1313.9
TCGA-91-6847-01	1	-2243.09	-993.803	-3236.89
TCGA-91-6849-01	1	-342.882	1222.09	879.21
TCGA-91-8496-01	1	-236.662	1628.26	1391.6
TCGA-91-8497-01	1	149.668	1582.33	1732
TCGA-91-8499-01	1	-762.682	614.141	-148.541
TCGA-91-A4BD-01	1	-856.127	1419.89	563.761
TCGA-92-7340-01	1	732.906	892.984	1625.89
TCGA-92-7341-01	1	-257.737	-33.2203	-290.957
TCGA-92-8064-01	1	225.218	1701.6	1926.81
TCGA-92-8065-01	1	-487.82	1058.74	570.921
TCGA-93-7347-01	1	513.451	2030.64	2544.09
TCGA-93-7348-01	1	102.69	785.469	888.159
TCGA-93-8067-01	1	-984.016	92.0234	-891.992
TCGA-93-A4JN-01	1	-190.944	771.395	580.452
TCGA-93-A4JO-01	1	10.9534	1849.43	1860.38
TCGA-93-A4JP-01	1	125.154	1137.78	1262.93
TCGA-94-7033-01	1	-1915.64	-188.523	-2104.16
TCGA-94-8035-01	1	-1505.09	-317.412	-1822.5
TCGA-94-8491-01	1	-1073.73	817.773	-255.956
TCGA-94-A4VJ-01	1	-719.75	221.707	-498.044
TCGA-94-A5I6-01	1	-912.961	-333.78	-1246.74
TCGA-95-7039-01	1	-308.451	351.083	42.6315
TCGA-95-7562-01	1	-420.613	705.307	284.693
TCGA-95-7567-01	1	-273.835	739.646	465.81
TCGA-95-7944-01	1	-313.203	1709.02	1395.81
TCGA-95-7947-01	1	-1174.41	662.295	-512.118
TCGA-95-7948-01	1	-890.356	138.932	-751.424
TCGA-95-8039-01	1	-333.572	1391.39	1057.82
TCGA-95-8494-01	1	-825.111	831.056	5.94564
TCGA-95-A4VK-01	1	-868.286	784.793	-83.4925
TCGA-95-A4VN-01	1	-158.609	1681.03	1522.42
TCGA-95-A4VP-01	1	-153.996	1076.15	922.154
TCGA-96-7544-01	1	464.373	764.169	1228.54
TCGA-96-7545-01	1	9.18431	1086.6	1095.78
TCGA-96-8169-01	1	-420.154	616.28	196.125
TCGA-96-8170-01	1	-561.312	592.646	31.334
TCGA-96-A4JL-01	1	-63.375	1928.25	1864.88
TCGA-97-7546-01	1	337.082	1252.96	1590.04
TCGA-97-7547-01	1	-290.076	626.1	336.024
TCGA-97-7552-01	1	41.234	2202.19	2243.42
TCGA-97-7553-01	1	475.426	2276.6	2752.03
TCGA-97-7554-01	1	618.385	845.358	1463.74
TCGA-97-7937-01	1	-664.107	-106.546	-770.654
TCGA-97-7941-01	1	-240.207	773.595	533.389
TCGA-97-8171-01	1	-1553.97	-451.165	-2005.14
TCGA-97-8172-01	1	461.672	1633.15	2094.82
TCGA-97-8174-01	1	365.092	1073.41	1438.51
TCGA-97-8175-01	1	-548.299	1126.39	578.089
TCGA-97-8177-01	1	592.663	1599.39	2192.05
TCGA-97-8179-01	1	-447.033	234.168	-212.865
TCGA-97-8547-01	1	573.9	846.731	1420.63
TCGA-97-8552-01	1	-289.545	1388.32	1098.78
TCGA-97-A4LX-01	1	690.419	2176.96	2867.38
TCGA-97-A4M0-01	1	-692.395	1502.04	809.641
TCGA-97-A4M1-01	1	-314.184	1141.21	827.029
TCGA-97-A4M2-01	1	69.3701	1986.86	2056.23
TCGA-97-A4M3-01	1	-424.593	-101.476	-526.068
TCGA-97-A4M6-01	1	-24.0257	1681.31	1657.28
TCGA-97-A4M7-01	1	39.7512	1673.36	1713.11
TCGA-98-8022-01	1	-395.761	908.137	512.376
TCGA-98-A539-01	1	-721.814	231.707	-490.107
TCGA-98-A53A-01	1	-1586.93	-361.863	-1948.79
TCGA-98-A53B-01	1	-813.187	510.307	-302.88
TCGA-98-A53C-01	1	927.142	2308.75	3235.89
TCGA-98-A53D-01	1	851.531	1691.15	2542.68
TCGA-98-A53H-01	1	669.775	1745.87	2415.64
TCGA-98-A53J-01	1	-1504.1	-418.185	-1922.28
TCGA-99-7458-01	1	394.247	1567.5	1961.75
TCGA-99-8025-01	1	-328.452	177.665	-150.787
TCGA-99-8028-01	1	896.497	2471.42	3367.92
TCGA-99-8032-01	1	121.428	435.846	557.274
TCGA-99-8033-01	1	-671.384	1096.11	424.728
TCGA-99-AA5R-01	1	586.896	2211	2797.9
TCGA-J2-8192-01	1	1084.29	1519.36	2603.65
TCGA-J2-8194-01	1	-176.723	649.281	472.558
TCGA-J2-A4AD-01	1	-770.636	-292.063	-1062.7
TCGA-J2-A4AE-01	1	-851.145	1092.11	240.97
TCGA-J2-A4AG-01	1	11.1612	1407.09	1418.26
TCGA-L3-A4E7-01	1	-801.816	574.62	-227.197
TCGA-L4-A4E5-01	1	-1058.22	-2.3885	-1060.6
TCGA-L4-A4E6-01	1	625.429	2165.25	2790.68
TCGA-L9-A443-01	1	-158.891	575.654	416.763
TCGA-L9-A444-01	1	182.527	2126.52	2309.05
TCGA-L9-A5IP-01	1	-1071.26	490.074	-581.19
TCGA-L9-A743-01	1	283.316	1916.36	2199.68
TCGA-L9-A7SV-01	1	-1397.84	-313.8	-1711.64
TCGA-L9-A8F4-01	1	-290.227	1503.84	1213.61
TCGA-LA-A446-01	1	-1645.93	-254.934	-1900.86
TCGA-MN-A4N1-01	1	-960.119	-196.865	-1156.98
TCGA-MN-A4N4-01	1	202.884	522.188	725.072
TCGA-MN-A4N5-01	1	-949.458	926.643	-22.8154
TCGA-MP-A4SW-01	1	-364.334	1264.17	899.839
TCGA-MP-A4SY-01	1	149.929	447.982	597.912
TCGA-MP-A4T4-01	1	361.943	1869.88	2231.83
TCGA-MP-A4T6-01	1	-1429.34	858.104	-571.232
TCGA-MP-A4T7-01	1	-954.077	761.593	-192.484
TCGA-MP-A4T8-01	1	-430.167	-229.736	-659.903
TCGA-MP-A4T9-01	1	22.1067	1083.88	1105.99
TCGA-MP-A4TC-01	1	532.888	1175.44	1708.33
TCGA-MP-A4TE-01	1	-1520.64	-717.629	-2238.27
TCGA-MP-A4TF-01	1	-1577.02	238.411	-1338.61
TCGA-MP-A4TH-01	1	-285.528	1690.54	1405.01
TCGA-MP-A4TI-01	1	779.646	2398.8	3178.45
TCGA-MP-A4TJ-01	1	488.15	2381.18	2869.33
TCGA-MP-A4TK-01	1	859.582	1439.35	2298.93
TCGA-MP-A5C7-01	1	-1498.53	-609.869	-2108.39
TCGA-NC-A5HE-01	1	-113.798	2191.82	2078.02
TCGA-NC-A5HF-01	1	-1812.08	-909.317	-2721.4
TCGA-NC-A5HH-01	1	-1511.81	-467.69	-1979.5
TCGA-NC-A5HI-01	1	-1852.76	-243.86	-2096.62
TCGA-NC-A5HJ-01	1	-195.175	1830.43	1635.26
TCGA-NC-A5HM-01	1	-1608.14	162.365	-1445.78
TCGA-NC-A5HN-01	1	-1791.66	-610.688	-2402.35
TCGA-NC-A5HP-01	1	-280.738	-445.173	-725.911
TCGA-NC-A5HQ-01	1	-1429.15	664.926	-764.229
TCGA-NC-A5HT-01	1	-1570.92	-1246.39	-2817.32
TCGA-NJ-A4YF-01	1	-1146.04	-119.69	-1265.73
TCGA-NJ-A4YG-01	1	-182.702	1037.19	854.49
TCGA-NJ-A4YP-01	1	362.798	681.133	1043.93
TCGA-NJ-A4YQ-01	1	-401.628	1917.24	1515.61
TCGA-NJ-A55A-01	1	-70.7159	1451.21	1380.49
TCGA-NJ-A55O-01	1	-563.195	894.155	330.96
TCGA-NJ-A55R-01	1	-755.671	-138.973	-894.644
TCGA-NJ-A7XG-01	1	-2000.4	-362.077	-2362.48
TCGA-NK-A5CR-01	1	-1755.82	-828.99	-2584.81
TCGA-NK-A5CT-01	1	-1681.17	82.399	-1598.77
TCGA-NK-A5CX-01	1	-377.159	727.75	350.591
TCGA-NK-A7XE-01	1	-1846.14	-108.347	-1954.48
TCGA-O2-A52Q-01	1	-206.399	1694.55	1488.15
TCGA-O2-A52V-01	1	-653.627	520.91	-132.717
TCGA-O2-A5IB-01	1	-1904.25	-1323.26	-3227.52
TCGA-S2-AA1A-01	1	339.121	1886.57	2225.69
TCGA-05-4250-01	2	-9.70431	1218.69	1208.98
TCGA-05-4402-01	2	-58.7811	879.135	820.354
TCGA-05-4415-01	2	-1396.47	65.1751	-1331.3
TCGA-05-4417-01	2	919.637	1563.77	2483.41
TCGA-05-4418-01	2	-355.622	1237.9	882.28
TCGA-05-4420-01	2	-696.97	-104.573	-801.543
TCGA-05-4434-01	2	256.052	1786.09	2042.14
TCGA-05-5420-01	2	286.09	2317.46	2603.55
TCGA-05-5425-01	2	-62.778	1718.02	1655.25
TCGA-18-3411-01	2	-382.735	708.127	325.392
TCGA-18-3412-01	2	-872.872	207.419	-665.452
TCGA-18-4083-01	2	-420.859	147.912	-272.947
TCGA-21-1070-01	2	-374.251	1550.36	1176.11
TCGA-21-1072-01	2	-911.806	-372.105	-1283.91
TCGA-21-1076-01	2	693.982	2020.38	2714.37
TCGA-21-1079-01	2	-59.0425	80.0742	21.0316
TCGA-21-1082-01	2	-360.039	805.418	445.379
TCGA-21-1083-01	2	-499.081	648.252	149.171
TCGA-21-5782-01	2	-335.948	313.175	-22.7732
TCGA-21-5783-01	2	-480.453	-531.74	-1012.19
TCGA-21-5786-01	2	-626.979	-14.3734	-641.352
TCGA-22-0940-01	2	-74.2613	1563.57	1489.31
TCGA-22-0944-01	2	-1408.03	-503.335	-1911.37
TCGA-22-1002-01	2	121.257	853.156	974.414
TCGA-22-1011-01	2	-271.61	1382.7	1111.09
TCGA-22-1012-01	2	-825.426	357.994	-467.432
TCGA-22-1016-01	2	367.31	1151.56	1518.87
TCGA-22-4591-01	2	-1410.23	-254.436	-1664.67
TCGA-22-4593-01	2	50.5304	-286.982	-236.452
TCGA-22-4595-01	2	-7.3369	830.029	822.692
TCGA-22-4596-01	2	786.186	2168.77	2954.95
TCGA-22-4599-01	2	-268.928	1577.52	1308.59
TCGA-22-4601-01	2	-1165.95	-191.539	-1357.49
TCGA-22-4604-01	2	555.401	1233.83	1789.23
TCGA-22-4613-01	2	-672.739	1037.1	364.358
TCGA-22-5471-01	2	-589.685	1140.08	550.393
TCGA-22-5483-01	2	-87.6062	339.736	252.13
TCGA-22-5491-01	2	-1689.22	-115.164	-1804.38
TCGA-33-4532-01	2	-1809.03	-689.565	-2498.6
TCGA-33-4538-01	2	-1278.13	-102.335	-1380.47
TCGA-33-4547-01	2	-439.172	375.029	-64.143
TCGA-33-4566-01	2	-600.876	1176.11	575.231
TCGA-33-4582-01	2	-1548.55	-552.094	-2100.65
TCGA-33-4583-01	2	-1593.47	203.377	-1390.09
TCGA-33-4586-01	2	-1004.27	-377.587	-1381.86
TCGA-33-4589-01	2	-610.183	1177.17	566.989
TCGA-33-A5GW-01	2	-1986.1	-838.309	-2824.41
TCGA-33-AAS8-01	2	-2061.16	-561.405	-2622.57
TCGA-33-AASB-01	2	-2302.8	-862.57	-3165.37
TCGA-33-AASL-01	2	-1688.48	221.65	-1466.83
TCGA-34-2600-01	2	-1718.08	-426.746	-2144.83
TCGA-34-5231-01	2	-989.015	256.446	-732.568
TCGA-34-5236-01	2	441.216	592.411	1033.63
TCGA-34-5927-01	2	-1229.65	-663.04	-1892.69
TCGA-34-5928-01	2	645.817	498.164	1143.98
TCGA-34-5929-01	2	-818.806	238.038	-580.768
TCGA-34-7107-01	2	91.6661	115.875	207.541
TCGA-34-8455-01	2	-490.699	74.4049	-416.294
TCGA-34-8456-01	2	-889.224	34.0013	-855.223
TCGA-35-4122-01	2	412.367	1988.31	2400.67
TCGA-37-3789-01	2	-616.211	987.451	371.241
TCGA-37-3792-01	2	219.338	2192.54	2411.88
TCGA-37-4130-01	2	-387.247	2148.78	1761.53
TCGA-37-5819-01	2	-855.661	145.14	-710.522
TCGA-37-A5EL-01	2	-2011.84	-488.194	-2500.04
TCGA-37-A5EM-01	2	321.443	949.504	1270.95
TCGA-37-A5EN-01	2	-1279.68	26.4539	-1253.22
TCGA-38-4630-01	2	-746.06	-278.886	-1024.95
TCGA-38-4631-01	2	-974.42	385.822	-588.599
TCGA-38-4632-01	2	-145.718	1447.09	1301.38
TCGA-39-5019-01	2	-330.848	618.408	287.561
TCGA-39-5021-01	2	-411.282	794.107	382.825
TCGA-39-5022-01	2	457.887	2017.28	2475.17
TCGA-39-5027-01	2	-2176.53	-842.096	-3018.62
TCGA-39-5028-01	2	-7.72976	828.049	820.319
TCGA-39-5031-01	2	-261.037	754.366	493.329
TCGA-39-5036-01	2	-1968.32	-44.0953	-2012.41
TCGA-39-5037-01	2	-2312.64	-943.938	-3256.58
TCGA-43-2578-01	2	-860.186	260.056	-600.13
TCGA-43-3394-01	2	-818.731	-178.403	-997.134
TCGA-43-6770-01	2	-350.363	99.3713	-250.991
TCGA-43-7657-01	2	-551.215	-569.184	-1120.4
TCGA-43-8115-01	2	890.965	1559.02	2449.99
TCGA-43-8118-01	2	-430.938	659.672	228.734
TCGA-43-A474-01	2	-948.011	-1112.22	-2060.23
TCGA-43-A56U-01	2	-69.9419	2108.3	2038.36
TCGA-43-A56V-01	2	-1114.88	-98.2197	-1213.1
TCGA-44-2668-01	2	388.711	1911.59	2300.3
TCGA-44-5643-01	2	-1476.47	521.311	-955.158
TCGA-44-5644-01	2	-1501.95	-581.496	-2083.45
TCGA-44-6774-01	2	1430.65	989.278	2419.93
TCGA-44-7670-01	2	-1358.09	-203.527	-1561.62
TCGA-46-3765-01	2	-509.279	571.498	62.2192
TCGA-46-3767-01	2	1087.12	1484.57	2571.69
TCGA-46-3769-01	2	-83.7604	1169.92	1086.16
TCGA-46-6026-01	2	-1752.2	-606.006	-2358.21
TCGA-49-6742-01	2	-1195.05	-177.869	-1372.92
TCGA-49-6743-01	2	13.3409	718.014	731.355
TCGA-49-6767-01	2	-705.183	1063.17	357.988
TCGA-49-AAR9-01	2	-1272.34	-480.24	-1752.58
TCGA-50-5072-01	2	-407.428	171.192	-236.236
TCGA-50-5930-01	2	142.309	1168.23	1310.54
TCGA-50-5931-01	2	-867.807	-615.114	-1482.92
TCGA-50-5936-01	2	-160.173	580.976	420.803
TCGA-50-5946-01	2	-1426.66	-593.492	-2020.15
TCGA-50-6590-01	2	-3.01075	1680.51	1677.5
TCGA-50-6591-01	2	-1328.4	-1313.29	-2641.68
TCGA-50-6592-01	2	-32.8272	1394.24	1361.41
TCGA-50-6594-01	2	-613.75	380.342	-233.408
TCGA-50-6673-01	2	-35.6399	617.428	581.788
TCGA-51-4080-01	2	-1534.91	-525.929	-2060.84
TCGA-51-6867-01	2	-751.439	180.197	-571.242
TCGA-52-7809-01	2	-1130.12	-276.771	-1406.89
TCGA-52-7811-01	2	-367.745	494.998	127.253
TCGA-53-7624-01	2	-1250.15	147.468	-1102.69
TCGA-55-1596-01	2	-1036.02	198	-838.024
TCGA-55-6975-01	2	461.432	325.476	786.908
TCGA-55-6978-01	2	992.134	2023.99	3016.12
TCGA-55-7570-01	2	-1180.01	-677.56	-1857.57
TCGA-55-7907-01	2	-119.506	1131.08	1011.57
TCGA-55-7913-01	2	-1819.34	-251.535	-2070.87
TCGA-55-8085-01	2	-548.905	1333.56	784.657
TCGA-55-8092-01	2	-231.266	1469.16	1237.89
TCGA-55-8094-01	2	-2141.87	-971.273	-3113.14
TCGA-55-8096-01	2	561.738	1172.97	1734.71
TCGA-55-8505-01	2	-185.24	-207.339	-392.579
TCGA-55-8614-01	2	-284.005	314.665	30.6602
TCGA-55-A490-01	2	-149.726	656.309	506.583
TCGA-55-A491-01	2	-202.077	1114.29	912.212
TCGA-55-A493-01	2	-267.298	1627.3	1360
TCGA-55-A4DF-01	2	-747.728	1228.71	480.983
TCGA-56-6545-01	2	863.811	1330.55	2194.36
TCGA-56-7223-01	2	-1660.45	-1546.29	-3206.74
TCGA-56-7580-01	2	-1015.77	-29.6637	-1045.43
TCGA-56-7730-01	2	-2092.15	-1066.51	-3158.66
TCGA-56-7731-01	2	215.411	1109.52	1324.93
TCGA-56-7823-01	2	-1536.02	-439.345	-1975.36
TCGA-56-8083-01	2	-1132.91	-1185.02	-2317.93
TCGA-56-8307-01	2	-1036.5	959.027	-77.4719
TCGA-56-8308-01	2	-526.862	281.065	-245.797
TCGA-56-8503-01	2	868.155	1364.82	2232.98
TCGA-56-8504-01	2	-506.202	472.924	-33.2783
TCGA-56-8625-01	2	785.792	2108.65	2894.44
TCGA-56-8626-01	2	-590.495	206.999	-383.496
TCGA-56-8629-01	2	-952.615	-95.039	-1047.65
TCGA-56-A49D-01	2	-724.23	1134.77	410.537
TCGA-56-A4BX-01	2	-2330.03	-1272.83	-3602.86
TCGA-56-A5DR-01	2	-643.243	75.6879	-567.555
TCGA-56-A62T-01	2	-642.989	132.119	-510.87
TCGA-58-8386-01	2	-76.1623	984.9	908.738
TCGA-58-8387-01	2	-928.088	1287.17	359.077
TCGA-58-8390-01	2	-175.114	190.517	15.4024
TCGA-58-8391-01	2	-1491.07	-487.142	-1978.21
TCGA-58-8392-01	2	-1734.53	-608.073	-2342.61
TCGA-58-A46L-01	2	-525.748	520.067	-5.68077
TCGA-60-2698-01	2	-223.819	1370.97	1147.15
TCGA-60-2703-01	2	-163.701	-281.204	-444.905
TCGA-60-2704-01	2	1019.72	1611.24	2630.96
TCGA-60-2709-01	2	837.482	1810.83	2648.31
TCGA-60-2711-01	2	-1428.16	120.791	-1307.37
TCGA-60-2715-01	2	931.005	1698.75	2629.75
TCGA-60-2719-01	2	-1157.13	193.276	-963.856
TCGA-60-2720-01	2	-367.43	1153.99	786.559
TCGA-60-2724-01	2	90.2419	104.776	195.018
TCGA-60-2725-01	2	334.425	1708.48	2042.91
TCGA-62-8402-01	2	-1055.68	1293.07	237.396
TCGA-62-A46O-01	2	-2002.26	-1241.83	-3244.09
TCGA-62-A46S-01	2	-741.485	646.506	-94.979
TCGA-62-A471-01	2	-1715.19	-163.495	-1878.69
TCGA-63-7023-01	2	-1163.5	-66.1958	-1229.69
TCGA-63-A5MB-01	2	-1220.55	-16.289	-1236.84
TCGA-63-A5MH-01	2	-1125.55	-551.151	-1676.7
TCGA-63-A5MW-01	2	-165.035	-498.172	-663.206
TCGA-64-1679-01	2	698.271	864.036	1562.31
TCGA-64-5775-01	2	-459.503	379.898	-79.6056
TCGA-64-5779-01	2	-84.5021	769.949	685.446
TCGA-66-2744-01	2	198.821	1998.05	2196.87
TCGA-66-2753-01	2	-422.186	362.436	-59.7495
TCGA-66-2755-01	2	66.2496	1822.61	1888.86
TCGA-66-2767-01	2	174.533	1997.8	2172.33
TCGA-66-2768-01	2	-831.06	914.559	83.4987
TCGA-66-2769-01	2	382.075	1475.89	1857.96
TCGA-66-2771-01	2	-166.805	1776.23	1609.42
TCGA-66-2781-01	2	-531.271	349.138	-182.133
TCGA-66-2786-01	2	-486.105	917.266	431.162
TCGA-66-2787-01	2	-316.466	947.335	630.869
TCGA-66-2789-01	2	98.2779	433.065	531.343
TCGA-66-2790-01	2	-222.21	680.266	458.056
TCGA-66-2792-01	2	-613.072	-94.0797	-707.152
TCGA-66-2793-01	2	-2046.14	-1109.58	-3155.72
TCGA-66-2794-01	2	-914.836	1408.35	493.518
TCGA-66-2795-01	2	224.795	859.894	1084.69
TCGA-66-2800-01	2	-254.504	926.259	671.755
TCGA-67-3771-01	2	-19.9923	1112.2	1092.2
TCGA-68-7755-01	2	-612.198	-575.73	-1187.93
TCGA-68-A59J-01	2	-767.906	751.061	-16.845
TCGA-69-7760-01	2	-969.769	-386.767	-1356.54
TCGA-69-7979-01	2	-527.38	-184.501	-711.881
TCGA-69-7980-01	2	-150.065	1083.06	933
TCGA-69-8255-01	2	-1188.33	1348.19	159.856
TCGA-69-A59K-01	2	-657.446	792.284	134.838
TCGA-70-6723-01	2	-1894.62	-893.398	-2788.02
TCGA-73-4677-01	2	-688.86	618.597	-70.2628
TCGA-75-5147-01	2	-112.506	1184.81	1072.31
TCGA-75-6214-01	2	-1401.39	-113.091	-1514.48
TCGA-75-7027-01	2	-57.3216	-48.7088	-106.03
TCGA-77-6842-01	2	-114.153	1713.87	1599.71
TCGA-77-6845-01	2	-1395.13	-992.43	-2387.56
TCGA-77-7142-01	2	-651.204	110.05	-541.154
TCGA-77-7338-01	2	35.6543	380.837	416.491
TCGA-77-7465-01	2	-494.415	1333.12	838.704
TCGA-77-8009-01	2	-844.605	-288.624	-1133.23
TCGA-77-8128-01	2	-512.303	-1039	-1551.3
TCGA-77-8130-01	2	-21.324	-138.94	-160.264
TCGA-77-8140-01	2	-1627.31	-425.491	-2052.8
TCGA-77-8145-01	2	136.695	-91.765	44.9296
TCGA-77-8148-01	2	-480.266	-44.6373	-524.903
TCGA-77-8156-01	2	56.1609	1517.09	1573.25
TCGA-77-A5G1-01	2	-491.904	824.125	332.221
TCGA-77-A5G6-01	2	-1549.67	-509.488	-2059.16
TCGA-77-A5GF-01	2	-819.868	91.0477	-728.82
TCGA-77-A5GH-01	2	104.816	1698.51	1803.33
TCGA-78-7146-01	2	-1043.34	221.916	-821.428
TCGA-78-7150-01	2	-365.515	-361.86	-727.375
TCGA-78-7154-01	2	-823.476	-65.6739	-889.15
TCGA-78-7155-01	2	-1601.98	-699.627	-2301.61
TCGA-78-7161-01	2	-755.637	-493.818	-1249.45
TCGA-78-7220-01	2	-1127.12	-420.392	-1547.51
TCGA-78-7542-01	2	-1694.5	334.303	-1360.2
TCGA-78-8662-01	2	-1267.66	-524.626	-1792.28
TCGA-85-6560-01	2	185.1	844.818	1029.92
TCGA-85-7696-01	2	-733.695	57.2336	-676.461
TCGA-85-7699-01	2	135.763	1477.74	1613.5
TCGA-85-7950-01	2	122.413	1065.81	1188.22
TCGA-85-8048-01	2	365.969	1806.8	2172.77
TCGA-85-8071-01	2	-1504.16	-327.58	-1831.74
TCGA-85-8276-01	2	424.445	1237.75	1662.19
TCGA-85-8287-01	2	590.503	1453.5	2044
TCGA-85-8288-01	2	22.8195	484.271	507.091
TCGA-85-8350-01	2	-291.936	487.559	195.622
TCGA-85-8352-01	2	-2223.08	-1029.74	-3252.82
TCGA-85-8354-01	2	-1761.07	-486.651	-2247.72
TCGA-85-8355-01	2	-42.1037	2188.82	2146.71
TCGA-85-8580-01	2	-1572.69	124.113	-1448.57
TCGA-85-8664-01	2	-2106.03	-689.575	-2795.6
TCGA-85-8666-01	2	34.1309	683.119	717.25
TCGA-85-A4CN-01	2	-190.358	123.367	-66.9908
TCGA-85-A4QR-01	2	-2538.45	-1138.7	-3677.15
TCGA-85-A511-01	2	192.274	730.249	922.523
TCGA-86-7713-01	2	-1450.05	-573.432	-2023.48
TCGA-86-8055-01	2	844.326	954.069	1798.39
TCGA-90-7767-01	2	175.948	1065.03	1240.98
TCGA-90-7769-01	2	-1544.3	-771.352	-2315.65
TCGA-90-A4EE-01	2	273.451	2185.13	2458.58
TCGA-90-A59Q-01	2	-59.9049	1897.72	1837.81
TCGA-91-6829-01	2	679.246	282.068	961.314
TCGA-91-6840-01	2	-607.628	707.056	99.4283
TCGA-91-6848-01	2	567.092	1537.15	2104.24
TCGA-91-7771-01	2	333.005	1612.47	1945.48
TCGA-91-A4BC-01	2	518.901	2041.42	2560.32
TCGA-92-8063-01	2	-542.228	136.774	-405.454
TCGA-93-A4JQ-01	2	465.927	1750.06	2215.99
TCGA-94-7557-01	2	-651.477	188.52	-462.957
TCGA-94-7943-01	2	-1125.39	125.959	-999.434
TCGA-94-8490-01	2	-1708.75	-872.585	-2581.33
TCGA-94-A5I4-01	2	-1361.47	-252.844	-1614.32
TCGA-95-7043-01	2	-952.942	-618.833	-1571.78
TCGA-96-A4JK-01	2	-805.329	404.785	-400.544
TCGA-97-7938-01	2	-372.016	371.319	-0.696766
TCGA-97-8176-01	2	-677.096	541.969	-135.128
TCGA-97-A4M5-01	2	179.018	1161.6	1340.61
TCGA-98-7454-01	2	1111.45	1940.89	3052.33
TCGA-98-8020-01	2	-65.8002	715.74	649.94
TCGA-98-8021-01	2	-452.953	-19.0767	-472.03
TCGA-98-8023-01	2	229.804	1322.27	1552.08
TCGA-98-A538-01	2	-743.267	192.285	-550.982
TCGA-98-A53I-01	2	-570.834	1119.77	548.939
TCGA-J1-A4AH-01	2	-1637.35	-431.059	-2068.41
TCGA-L3-A524-01	2	-980.471	-514.575	-1495.05
TCGA-L9-A50W-01	2	-741.711	716.97	-24.7411
TCGA-LA-A7SW-01	2	-998.038	-51.5741	-1049.61
TCGA-MF-A522-01	2	-1767.17	-599.072	-2366.24
TCGA-MP-A4SV-01	2	-357.689	1164.22	806.531
TCGA-MP-A4TA-01	2	-720.59	670.03	-50.5598
TCGA-MP-A4TD-01	2	343.426	838.178	1181.6
TCGA-NC-A5HD-01	2	-1657.76	-1029.13	-2686.89
TCGA-NC-A5HG-01	2	-1877.36	-683.443	-2560.8
TCGA-NC-A5HK-01	2	-1773.05	-129.402	-1902.45
TCGA-NC-A5HL-01	2	-1131.91	978.371	-153.54
TCGA-NC-A5HO-01	2	-1434.63	99.7112	-1334.92
TCGA-NC-A5HR-01	2	-1751.72	-387.984	-2139.71
TCGA-NJ-A4YI-01	2	-258.537	848.55	590.013
TCGA-NK-A5D1-01	2	-1525.44	-633.261	-2158.7
TCGA-O1-A52J-01	2	-568.472	1217.87	649.393
TCGA-O2-A52N-01	2	-975.792	413.193	-562.599
TCGA-O2-A52S-01	2	-1350.59	437.973	-912.621
TCGA-O2-A52W-01	2	-1644.48	-140.155	-1784.64
TCGA-XC-AA0X-01	2	-455.446	1081.42	625.974
