# Supplementary material for: HNRNPC, a predictor of prognosis and immunotherapy response based on bioinformatics analysis, is related to proliferation and invasion of NSCLC cells
Source: Respir Res. 2022 Dec 19;23:362. doi: 10.1186/s12931-022-02227-y (PMC9761959; doi:10.1186/s12931-022-02227-y)
Supplement: Supplementary file 7 — Additional file 7. Total 10 KEGG pathways were predicted to be related with high and low TIME. [file 12931_2022_2227_MOESM7_ESM.xlsx]

## Sheet: KEGG-sig
NAME	SIZE	ES	NES	NOM p-val	FDR q-val
KEGG_RNA_DEGRADATION	48	-0.436067	-2.04735	7.81372e-06	0.00632911
KEGG_HOMOLOGOUS_RECOMBINATION	22	-0.547993	-1.89196	7.83024e-06	0.0063425
KEGG_DNA_REPLICATION	33	-0.57485	-1.91524	1.98723e-05	0.0160966
KEGG_BASAL_TRANSCRIPTION_FACTORS	30	-0.405258	-1.74366	2.27221e-05	0.0184049
KEGG_MISMATCH_REPAIR	22	-0.494279	-1.7091	3.85e-05	0.031185
KEGG_RNA_POLYMERASE	27	-0.415627	-1.70117	4.02303e-05	0.0325866
KEGG_PROTEASOME	41	-0.514134	-1.77465	4.42778e-05	0.035865
KEGG_NON_HOMOLOGOUS_END_JOINING	10	-0.463389	-1.54919	4.46546e-05	0.0361702
KEGG_SPLICEOSOME	92	-0.363751	-1.65494	5.2695e-05	0.0426829
KEGG_CELL_CYCLE	112	-0.328252	-1.74302	5.84716e-05	0.047362
