# Supplementary material for: HNRNPC, a predictor of prognosis and immunotherapy response based on bioinformatics analysis, is related to proliferation and invasion of NSCLC cells
Source: Respir Res. 2022 Dec 19;23:362. doi: 10.1186/s12931-022-02227-y (PMC9761959; doi:10.1186/s12931-022-02227-y)
Supplement: Supplementary file 8 — Additional file 8. Correlation analysis between PD-L1 expression and DEMGs expression. [file 12931_2022_2227_MOESM8_ESM.xlsx]

## Sheet: TCGA-PDL1-m6A-sig-p-cor
Gene 1	Gene 2	pvalue	Cor
FTO	PD-L1	0.617637	-0.0158527
HNRNPA2B1	PD-L1	0.803192	0.00791457
HNRNPC	PD-L1	0.0469212	0.0630408
IGF2BP1	PD-L1	0.000153702	-0.119772
IGF2BP2	PD-L1	1.39e-05	0.137355
IGF2BP3	PD-L1	2.37e-05	0.133636
METTL14	PD-L1	0.000937792	0.104784
METTL15	PD-L1	0.0184462	0.0547531
METTL3	PD-L1	0.147981	-0.0459201
RBM15	PD-L1	0.0156015	0.0766812
RBM15B	PD-L1	0.00214102	-0.097264
RBMX	PD-L1	0.630133	0.0152919
YTHDF1	PD-L1	0.00506718	-0.188833
YTHDF2	PD-L1	1.78e-11	-0.211092
ZC3H13	PD-L1	0.820482	0.00720661

## Sheet: GSE50081-PDL1-m6A-sig-p-cor
Gene 1	Gene 2	pvalue	Cor
FTO	PD-L1	0.0336137	-0.158027
HNRNPA2B1	PD-L1	0.933088	0.0062842
HNRNPC	PD-L1	0.0315891	0.159855
IGF2BP1	PD-L1	0.867064	-0.0125282
IGF2BP2	PD-L1	0.547903	0.0449538
IGF2BP3	PD-L1	0.0133114	0.112062
METTL14	PD-L1	0.749306	-0.0239146
METTL15	PD-L1	0.0126202	0.114087
METTL3	PD-L1	0.0058417	-0.204144
RBM15	PD-L1	0.694516	0.029389
RBM15B	PD-L1	0.0106645	-0.120325
RBMX	PD-L1	0.111107	0.118828
YTHDF1	PD-L1	0.037771	-0.165953
YTHDF2	PD-L1	0.0167912	-0.136006
ZC3H13	PD-L1	0.383514	-0.0651562
