# Supplementary material for: HNRNPC, a predictor of prognosis and immunotherapy response based on bioinformatics analysis, is related to proliferation and invasion of NSCLC cells
Source: Respir Res. 2022 Dec 19;23:362. doi: 10.1186/s12931-022-02227-y (PMC9761959; doi:10.1186/s12931-022-02227-y)
Supplement: Supplementary file 9 — Additional file 9. The LASSO regression coefficient of five DEMGs. [file 12931_2022_2227_MOESM9_ESM.xlsx]

## Sheet: coef-infor
DEMGs	LASSO regression coefficient
FTO .
HNRNPA2B1	0.00361259
HNRNPC	0.0526693
IGF2BP1	0.00652229
IGF2BP2 .
IGF2BP3 .
METTL14 .
METTL15 .
METTL3	-0.0792316
RBM15 .
RBM15B	0.0011028
RBMX .
YTHDF1 .
YTHDF2 .
ZC3H13 .
