# Supplementary material for: HNRNPC, a predictor of prognosis and immunotherapy response based on bioinformatics analysis, is related to proliferation and invasion of NSCLC cells
Source: Respir Res. 2022 Dec 19;23:362. doi: 10.1186/s12931-022-02227-y (PMC9761959; doi:10.1186/s12931-022-02227-y)
Supplement: Supplementary file 10 — Additional file 10. RS was calculated based on the LASSO regression coefficient and the expression level of optimal DEMGs. [file 12931_2022_2227_MOESM10_ESM.xlsx]

## Sheet: TCGA-RS
gene	time	OS	status	RS
TCGA-85-A510-01	16.0667	0	0	-0.136046
TCGA-NC-A5HP-01	25.6667	1	0	-0.12825
TCGA-L3-A4E7-01	13.0667	0	0	-0.122981
TCGA-98-A539-01	5.76667	0	0	-0.121448
TCGA-4B-A93V-01	10	1	0	-0.120502
TCGA-MP-A4T6-01	59.6667	1	0	-0.119264
TCGA-77-A5GB-01	31.2333	1	0	-0.112001
TCGA-L9-A7SV-01	18.8333	0	0	-0.111798
TCGA-NC-A5HQ-01	14.9333	1	0	-0.0985438
TCGA-97-8171-01	18.9333	0	0	-0.0975936
TCGA-55-A4DG-01	20.2667	0	0	-0.097369
TCGA-44-6147-01	28.1667	0	0	-0.0962662
TCGA-85-A5B5-01	3.7	0	0	-0.0960028
TCGA-63-A5MY-01	35.0667	0	0	-0.0957642
TCGA-93-A4JO-01	1.1	1	0	-0.0948631
TCGA-44-5645-01	28.4	0	0	-0.094006
TCGA-95-A4VP-01	20.1667	0	0	-0.0937877
TCGA-91-6847-01	28.0667	0	0	-0.0923282
TCGA-86-7955-01	35.7333	0	0	-0.091006
TCGA-97-A4M1-01	20.0333	0	0	-0.0909706
TCGA-44-A4SU-01	13.6333	1	0	-0.0904525
TCGA-L9-A444-01	10.2333	0	0	-0.0903449
TCGA-85-7710-01	1.4	0	0	-0.0899729
TCGA-92-8064-01	5.33333	0	0	-0.089121
TCGA-43-A56V-01	12.2	0	0	-0.0888205
TCGA-NC-A5HF-01	4.6	1	0	-0.0887441
TCGA-58-A46J-01	86.3	0	0	-0.0880772
TCGA-85-A513-01	30.3333	0	0	-0.0868957
TCGA-86-8669-01	31.2667	0	0	-0.0866621
TCGA-85-A4PA-01	24.7	0	0	-0.0864951
TCGA-MP-A4T8-01	5.36667	1	0	-0.0864562
TCGA-21-1078-01	15.8	1	0	-0.082255
TCGA-86-A4P8-01	26.8333	0	0	-0.082091
TCGA-55-8514-01	17.3333	0	0	-0.0819842
TCGA-63-A5MG-01	71.6	0	0	-0.0818794
TCGA-90-A4ED-01	20.5	0	0	-0.0818602
TCGA-55-8510-01	17.9667	0	0	-0.0807889
TCGA-62-A470-01	39.8	1	0	-0.0792047
TCGA-85-A512-01	15.5	0	0	-0.0788817
TCGA-98-A53D-01	21.5	1	0	-0.0787082
TCGA-97-A4M2-01	20.8	0	0	-0.0768248
TCGA-96-8170-01	17.7	0	0	-0.0761836
TCGA-55-8511-01	18.4	0	0	-0.075018
TCGA-97-8547-01	21.9	0	0	-0.0748099
TCGA-60-2716-01	49.1667	0	0	-0.0743079
TCGA-93-A4JP-01	19.2667	0	0	-0.0741284
TCGA-97-8552-01	20.8667	0	0	-0.0726181
TCGA-53-A4EZ-01	35.7	0	0	-0.0702988
TCGA-L4-A4E5-01	19.2667	0	0	-0.0700592
TCGA-77-8153-01	66.4	0	0	-0.0689166
TCGA-97-7937-01	18.8	0	0	-0.0684866
TCGA-63-A5MJ-01	60.8	0	0	-0.0675741
TCGA-86-A4P7-01	13.8333	0	0	-0.0673112
TCGA-97-A4LX-01	20.4667	0	0	-0.065754
TCGA-62-A46V-01	73.3	0	0	-0.0655156
TCGA-85-A4QR-01	20	0	0	-0.0653818
TCGA-98-A53H-01	20.6	0	0	-0.0651306
TCGA-NC-A5HR-01	41.4667	0	0	-0.0651058
TCGA-44-3917-01	39.4333	0	0	-0.0648678
TCGA-49-AAR0-01	158.833	0	0	-0.0648571
TCGA-90-6837-01	25.2667	0	0	-0.0647941
TCGA-56-8623-01	23.0667	1	0	-0.0646281
TCGA-62-A46R-01	57.5	1	0	-0.0642619
TCGA-NJ-A55R-01	20.1	0	0	-0.0640891
TCGA-MP-A4TH-01	24.7	0	0	-0.0640184
TCGA-55-8512-01	20.2333	1	0	-0.0634728
TCGA-L4-A4E6-01	14.5	0	0	-0.0633317
TCGA-37-4129-01	8.06667	0	0	-0.0625249
TCGA-91-8497-01	14.4667	1	0	-0.0624634
TCGA-98-A53C-01	27.4	0	0	-0.0620979
TCGA-L9-A8F4-01	15.8667	0	0	-0.0620492
TCGA-97-8172-01	18.1667	0	0	-0.0615777
TCGA-97-8179-01	14.5	0	0	-0.0610313
TCGA-50-8457-01	37.5	0	0	-0.0606999
TCGA-NC-A5HT-01	26.8	0	0	-0.0604636
TCGA-44-3918-01	34.5333	0	0	-0.0602422
TCGA-21-1081-01	9.46667	1	0	-0.0600256
TCGA-49-AAR2-01	74.1333	0	0	-0.0599672
TCGA-99-AA5R-01	21.9333	0	0	-0.0599545
TCGA-49-AARO-01	125.3	0	0	-0.059935
TCGA-L3-A524-01	16.3333	1	0	-0.0599153
TCGA-93-A4JN-01	23.9333	0	0	-0.0597912
TCGA-44-2666-01	3.23333	1	0	-0.0594817
TCGA-56-8628-01	20.5333	0	0	-0.059448
TCGA-51-4081-01	30.3667	0	0	-0.0592853
TCGA-67-4679-01	14.9333	0	0	-0.0592529
TCGA-78-7536-01	8.13333	1	0	-0.058821
TCGA-85-A4CL-01	30.7	1	0	-0.0584426
TCGA-MN-A4N1-01	27.5667	0	0	-0.0580164
TCGA-60-2695-01	21.4	0	0	-0.0576066
TCGA-NK-A5CX-01	3.7	0	0	-0.0573972
TCGA-98-A53I-01	18.8333	0	0	-0.0572519
TCGA-18-4721-01	156.467	0	0	-0.0571836
TCGA-77-8139-01	105.533	0	0	-0.0566396
TCGA-75-7025-01	110.167	0	0	-0.0565056
TCGA-68-A59I-01	14.2667	0	0	-0.0563825
TCGA-49-AARR-01	166.4	0	0	-0.0562651
TCGA-70-6723-01	12.5	0	0	-0.0556444
TCGA-56-8305-01	3.5	0	0	-0.0555221
TCGA-37-A5EL-01	38.1	1	0	-0.0549077
TCGA-55-6972-01	54.4	1	0	-0.054221
TCGA-49-AAQV-01	22.5667	1	0	-0.0541535
TCGA-33-4533-01	135.6	0	0	-0.0539787
TCGA-85-A4JB-01	31.4	0	0	-0.0539467
TCGA-86-8671-01	27.9667	0	0	-0.0531864
TCGA-MP-A4T9-01	42.1667	1	0	-0.0524939
TCGA-90-A4EE-01	22.9333	0	0	-0.0522971
TCGA-55-8621-01	17.1667	0	0	-0.0522051
TCGA-97-A4M6-01	18.9333	0	0	-0.0520432
TCGA-J2-A4AD-01	18.3333	1	0	-0.051823
TCGA-73-7498-01	39.6333	0	0	-0.0515455
TCGA-O2-A5IB-01	11.3333	1	0	-0.051517
TCGA-77-8148-01	67.4333	0	0	-0.0513972
TCGA-55-8206-01	29.6	0	0	-0.0506573
TCGA-43-A475-01	9.86667	0	0	-0.0500466
TCGA-44-2656-01	47.6333	0	0	-0.0499229
TCGA-55-A494-01	16.0333	0	0	-0.0497559
TCGA-55-A57B-01	18.2	0	0	-0.0496719
TCGA-86-A456-01	29.8667	0	0	-0.0494322
TCGA-50-5051-01	15.9333	1	0	-0.049336
TCGA-56-8629-01	16.0333	0	0	-0.049291
TCGA-60-2706-01	94	0	0	-0.0490875
TCGA-77-A5G8-01	62.8	0	0	-0.0489828
TCGA-85-8479-01	0.733333	0	0	-0.0488506
TCGA-55-7725-01	14.7333	0	0	-0.048658
TCGA-96-A4JK-01	19.6333	0	0	-0.0486464
TCGA-XC-AA0X-01	0.2	1	0	-0.0478741
TCGA-66-2782-01	12.1667	1	0	-0.0478289
TCGA-77-8156-01	36.8667	0	0	-0.0477895
TCGA-NC-A5HJ-01	13.9333	1	0	-0.0477683
TCGA-NC-A5HL-01	2.93333	1	0	-0.0466907
TCGA-77-8136-01	39.6333	1	0	-0.0465385
TCGA-55-A4DF-01	20.4667	1	0	-0.0461151
TCGA-49-AAR4-01	29.3	1	0	-0.046072
TCGA-66-2770-01	23.3333	0	0	-0.0460316
TCGA-J2-A4AE-01	35.9667	0	0	-0.0459491
TCGA-63-A5MT-01	16.6	0	0	-0.0454436
TCGA-55-8616-01	1.6	0	0	-0.0454248
TCGA-78-8640-01	235.4	0	0	-0.0446441
TCGA-55-8513-01	26.3667	0	0	-0.044605
TCGA-NC-A5HI-01	58.1	0	0	-0.0444673
TCGA-55-7994-01	20.1	0	0	-0.0444649
TCGA-85-A4QQ-01	30.9	1	0	-0.0441188
TCGA-44-6146-01	24.2667	0	0	-0.0436231
TCGA-86-8073-01	24.6667	0	0	-0.0435963
TCGA-MP-A5C7-01	74.9333	0	0	-0.0435471
TCGA-69-7764-01	13.8	0	0	-0.0433592
TCGA-92-8065-01	2.33333	0	0	-0.0431277
TCGA-S2-AA1A-01	17.1	0	0	-0.0430989
TCGA-64-5778-01	43.5	0	0	-0.0430391
TCGA-78-7167-01	89.3667	1	0	-0.0428247
TCGA-56-A4ZK-01	19	0	0	-0.042757
TCGA-MP-A4SW-01	59.2667	1	0	-0.0427171
TCGA-21-1082-01	121.467	0	0	-0.042652
TCGA-MP-A4TD-01	10.2333	1	0	-0.0422899
TCGA-NC-A5HG-01	65.4333	0	0	-0.0419283
TCGA-44-8117-01	12.8333	0	0	-0.0418761
TCGA-85-7696-01	37.0333	0	0	-0.0417299
TCGA-64-5779-01	28.8	0	0	-0.0416857
TCGA-MP-A4SY-01	50.0333	1	0	-0.0415833
TCGA-78-8662-01	112.033	1	0	-0.0414426
TCGA-77-A5FZ-01	127.933	1	0	-0.041261
TCGA-NJ-A4YF-01	72.0333	0	0	-0.0410113
TCGA-NJ-A55A-01	0.5	0	0	-0.040886
TCGA-63-A5MS-01	79.3667	0	0	-0.040603
TCGA-71-6725-01	8.53333	0	0	-0.0401918
TCGA-91-6835-01	2.63333	0	0	-0.0400071
TCGA-85-8072-01	31.0667	0	0	-0.0398033
TCGA-44-2659-01	45.5667	0	0	-0.0392286
TCGA-77-8133-01	54.6667	1	0	-0.0392127
TCGA-55-8614-01	17.8667	0	0	-0.0390502
TCGA-56-8504-01	17	0	0	-0.0389715
TCGA-MP-A4TJ-01	11.3	1	0	-0.0377613
TCGA-66-2756-01	1	0	0	-0.037697
TCGA-44-6775-01	23.5	0	0	-0.0376338
TCGA-62-8394-01	4.63333	1	0	-0.0376057
TCGA-58-A46N-01	30.3333	0	0	-0.0373428
TCGA-MP-A4T4-01	87.2333	1	0	-0.0371749
TCGA-35-5375-01	8.8	0	0	-0.0369342
TCGA-56-8304-01	3.53333	0	0	-0.0369068
TCGA-77-A5G3-01	152.333	0	0	-0.0368423
TCGA-49-AARQ-01	224.4	0	0	-0.0368328
TCGA-93-7348-01	17.7	0	0	-0.0367567
TCGA-NJ-A7XG-01	20.5667	0	0	-0.0365664
TCGA-55-A48X-01	22.9667	0	0	-0.036546
TCGA-85-A50M-01	27.5333	1	0	-0.0365263
TCGA-91-A4BC-01	1.46667	0	0	-0.0364243
TCGA-55-7574-01	33.1667	1	0	-0.0362303
TCGA-44-7659-01	23.0333	0	0	-0.0359971
TCGA-05-4390-01	37.5333	0	0	-0.0357704
TCGA-63-A5MV-01	36.6667	0	0	-0.0356822
TCGA-63-A5MI-01	59.4667	0	0	-0.0346284
TCGA-55-8507-01	13.9333	0	0	-0.0344355
TCGA-43-5670-01	28.3	0	0	-0.03429
TCGA-94-A4VJ-01	14.3333	0	0	-0.0341987
TCGA-22-A5C4-01	22.3667	0	0	-0.0339333
TCGA-O2-A52W-01	8.7	1	0	-0.0338896
TCGA-98-A53B-01	2.03333	1	0	-0.0334985
TCGA-63-7020-01	71.1	0	0	-0.0333293
TCGA-58-A46L-01	57.4333	0	0	-0.0330692
TCGA-43-A56U-01	14.4	0	0	-0.0327137
TCGA-55-7910-01	34.6667	0	0	-0.0326895
TCGA-MP-A4TK-01	19.4	1	0	-0.0325501
TCGA-86-8668-01	14.1	0	0	-0.0323744
TCGA-55-6971-01	46.6667	0	0	-0.0322554
TCGA-44-5644-01	28.7667	0	0	-0.0322202
TCGA-97-A4M7-01	20.9667	0	0	-0.0319756
TCGA-91-8496-01	16.8333	0	0	-0.0317606
TCGA-55-8508-01	20.5667	0	0	-0.0316599
TCGA-55-7816-01	15.6	1	0	-0.031507
TCGA-92-7341-01	3.53333	0	0	-0.0314875
TCGA-44-8120-01	8.66667	0	0	-0.0313272
TCGA-85-8070-01	32	0	0	-0.031152
TCGA-38-A44F-01	4.43333	0	0	-0.0311333
TCGA-62-A472-01	30.3333	0	0	-0.0311178
TCGA-33-AASJ-01	120	1	0	-0.0309372
TCGA-56-A5DS-01	0.266667	0	0	-0.0309343
TCGA-55-8097-01	15.8667	0	0	-0.0309187
TCGA-49-4512-01	30.1667	1	0	-0.0308054
TCGA-86-8280-01	23.3667	0	0	-0.0304817
TCGA-56-A49D-01	21.2333	0	0	-0.0304601
TCGA-77-8146-01	106.3	0	0	-0.0304372
TCGA-56-8626-01	10.0667	1	0	-0.0300076
TCGA-62-A46Y-01	13.8	1	0	-0.0298377
TCGA-43-6143-01	23.3	0	0	-0.029683
TCGA-68-A59J-01	13.6333	0	0	-0.0296079
TCGA-55-6543-01	14.5	0	0	-0.0294073
TCGA-78-7158-01	5.96667	1	0	-0.0293808
TCGA-18-5592-01	50.6333	0	0	-0.0291929
TCGA-63-A5MP-01	25.6333	0	0	-0.0289584
TCGA-NC-A5HH-01	1.23333	0	0	-0.0287737
TCGA-NJ-A4YG-01	75.3667	0	0	-0.0284292
TCGA-44-2668-01	25.3667	1	0	-0.0282287
TCGA-99-8032-01	1.46667	0	0	-0.0279827
TCGA-18-4083-01	6.26667	1	0	-0.0279643
TCGA-44-8119-01	9.5	0	0	-0.0279007
TCGA-86-8279-01	31.6333	0	0	-0.0278039
TCGA-MP-A4TE-01	29.8667	1	0	-0.0274867
TCGA-66-2786-01	26.3333	0	0	-0.027466
TCGA-77-A5GA-01	42.6667	0	0	-0.0270033
TCGA-95-8039-01	27.6667	0	0	-0.026912
TCGA-55-8619-01	13.8667	0	0	-0.0266993
TCGA-58-8393-01	35.2667	0	0	-0.0266767
TCGA-21-1070-01	121.2	0	0	-0.0265642
TCGA-55-6981-01	45.9667	1	0	-0.0264108
TCGA-60-2708-01	81.5667	0	0	-0.0261197
TCGA-55-A48Z-01	21.7	0	0	-0.0259125
TCGA-71-8520-01	7	1	0	-0.0249639
TCGA-77-8150-01	55.1667	1	0	-0.0246268
TCGA-56-8624-01	14	0	0	-0.0240782
TCGA-NJ-A55O-01	0.433333	0	0	-0.024022
TCGA-O2-A52N-01	33.5333	1	0	-0.0238301
TCGA-98-8020-01	2.8	1	0	-0.0238047
TCGA-66-2742-01	21.3667	0	0	-0.0237023
TCGA-O2-A52V-01	44.5	1	0	-0.0236082
TCGA-56-8622-01	1.83333	0	0	-0.0235724
TCGA-18-3421-01	88.1667	0	0	-0.0234592
TCGA-44-6148-01	23.4667	0	0	-0.0234551
TCGA-49-AARN-01	37.8333	1	0	-0.0234044
TCGA-85-8353-01	3.13333	1	0	-0.0232177
TCGA-55-7573-01	16.2333	0	0	-0.0231814
TCGA-O1-A52J-01	59.9333	1	0	-0.0230472
TCGA-55-8301-01	17.8	0	0	-0.0227301
TCGA-37-A5EM-01	28.9	0	0	-0.0227105
TCGA-62-A46S-01	55.1	1	0	-0.0226198
TCGA-86-8075-01	23.1333	1	0	-0.0225513
TCGA-66-2737-01	2.03333	0	0	-0.0223993
TCGA-56-A4BX-01	13.5	0	0	-0.0222901
TCGA-MP-A4SV-01	87.3333	1	0	-0.022284
TCGA-60-2726-01	11.9333	1	0	-0.0221553
TCGA-55-8085-01	30.1333	0	0	-0.0220299
TCGA-22-5478-01	0.8	1	0	-0.0218161
TCGA-63-A5ML-01	46.2	0	0	-0.0215716
TCGA-44-A47G-01	11.7	0	0	-0.0215393
TCGA-97-A4M0-01	21.7333	0	0	-0.0215062
TCGA-05-4422-01	12.1667	0	0	-0.0211872
TCGA-97-7546-01	42.8333	0	0	-0.0211215
TCGA-22-4594-01	49	1	0	-0.0210053
TCGA-63-A5MN-01	11.5	1	0	-0.0209101
TCGA-77-8154-01	61.3667	0	0	-0.0202875
TCGA-67-6217-01	14.0667	0	0	-0.0201338
TCGA-39-5021-01	69.5333	1	0	-0.0200829
TCGA-55-1592-01	23.3667	1	0	-0.019926
TCGA-22-5485-01	30.5333	1	0	-0.0197427
TCGA-85-A511-01	15.1667	1	0	-0.0194618
TCGA-34-5232-01	82.3667	0	0	-0.0193124
TCGA-86-8674-01	26.8667	0	0	-0.0191797
TCGA-55-7911-01	17.9	0	0	-0.0190512
TCGA-75-5125-01	67.5667	1	0	-0.0189966
TCGA-66-2781-01	4.03333	0	0	-0.0189549
TCGA-63-A5MR-01	90.5333	0	0	-0.0189056
TCGA-L9-A443-01	6.43333	1	0	-0.0185637
TCGA-56-7730-01	6.6	1	0	-0.0184621
TCGA-43-2578-01	22.8	1	0	-0.0182937
TCGA-85-8664-01	18.3333	1	0	-0.0182555
TCGA-56-A4BY-01	18.1	1	0	-0.0181066
TCGA-MP-A4TA-01	31.6667	1	0	-0.0180687
TCGA-NC-A5HM-01	40.4	0	0	-0.0179607
TCGA-77-8131-01	12.7667	1	0	-0.0179089
TCGA-62-8402-01	49.9333	1	0	-0.0177247
TCGA-86-8673-01	28.7333	0	0	-0.0175077
TCGA-62-8395-01	40.5333	0	0	-0.0172438
TCGA-69-7973-01	7.66667	0	0	-0.0170777
TCGA-58-A46M-01	35.7333	0	0	-0.0169683
TCGA-85-A4CN-01	34.6	0	0	-0.016747
TCGA-95-7562-01	2.9	1	0	-0.0166023
TCGA-63-A5MM-01	15.2	1	0	-0.0165274
TCGA-34-8456-01	26.8	0	0	-0.0163212
TCGA-21-1076-01	61.7333	0	0	-0.0162466
TCGA-98-A53J-01	21	0	0	-0.0161464
TCGA-60-2721-01	32.7667	0	0	-0.0159891
TCGA-18-3407-01	4.53333	1	0	-0.0158597
TCGA-86-6562-01	12.5333	1	0	-0.0158209
TCGA-55-A492-01	19.8667	0	0	-0.0156016
TCGA-66-2763-01	1	0	0	-0.0155422
TCGA-55-6979-01	7.9	1	0	-0.0151163
TCGA-86-8585-01	11.7667	0	0	-0.0149136
TCGA-05-4398-01	47.7	0	0	-0.0148717
TCGA-60-2697-01	12.4	1	0	-0.0145076
TCGA-55-8087-01	15.4	0	0	-0.0144539
TCGA-69-7979-01	13.6	0	0	-0.0144211
TCGA-78-7143-01	165.367	1	0	-0.0144096
TCGA-86-A4D0-01	3.86667	1	0	-0.0143256
TCGA-44-3396-01	37.6667	0	0	-0.0142953
TCGA-95-A4VK-01	21.7	0	0	-0.0142828
TCGA-L9-A743-01	22.1333	0	0	-0.0138673
TCGA-44-A47A-01	15.5333	0	0	-0.0138356
TCGA-86-6851-01	5.96667	0	0	-0.013757
TCGA-78-7163-01	241.6	0	0	-0.0135149
TCGA-97-7941-01	16.1333	0	0	-0.0132407
TCGA-55-7728-01	23.4667	0	0	-0.0132241
TCGA-53-7813-01	14.1333	0	0	-0.0131315
TCGA-63-A5MW-01	54.6333	0	0	-0.0129291
TCGA-85-8355-01	2.03333	0	0	-0.0129116
TCGA-O2-A52Q-01	3.76667	1	0	-0.0128984
TCGA-60-2712-01	9.13333	1	0	-0.01289
TCGA-96-A4JL-01	28.0667	0	0	-0.0126744
TCGA-56-7221-01	20.2667	0	0	-0.0125757
TCGA-MP-A4TI-01	14.3	1	0	-0.0125322
TCGA-55-8302-01	15.9333	0	0	-0.0125304
TCGA-78-7159-01	65.8	0	0	-0.0122877
TCGA-67-3770-01	20.3333	0	0	-0.0120557
TCGA-63-7021-01	71.4	0	0	-0.0119885
TCGA-44-2657-01	45.0333	0	0	-0.0119067
TCGA-55-7727-01	3.96667	0	0	-0.0115708
TCGA-J1-A4AH-01	19.3667	0	0	-0.0113849
TCGA-22-5479-01	87.5	1	0	-0.0113268
TCGA-37-4132-01	7.56667	0	0	-0.0112193
TCGA-22-5472-01	65.8333	1	0	-0.0111093
TCGA-56-A4ZJ-01	21.3333	0	0	-0.0109833
TCGA-05-5423-01	5.03333	0	0	-0.0107643
TCGA-60-2714-01	51.0333	0	0	-0.0107636
TCGA-60-2724-01	23.9	0	0	-0.0106933
TCGA-94-A5I4-01	16.3667	0	0	-0.0106529
TCGA-58-8388-01	13.7333	1	0	-0.0102435
TCGA-78-7156-01	32.5333	1	0	-0.0100842
TCGA-96-8169-01	18.5667	0	0	-0.0100447
TCGA-J2-A4AG-01	32.9333	0	0	-0.00995918
TCGA-85-7697-01	35.4333	0	0	-0.00981439
TCGA-22-1011-01	1.76667	1	0	-0.00967016
TCGA-75-6212-01	50.5333	1	0	-0.0095991
TCGA-21-1080-01	124.133	0	0	-0.00939433
TCGA-MP-A4TF-01	11.2	1	0	-0.00900215
TCGA-90-A59Q-01	10.7333	1	0	-0.00852482
TCGA-05-4384-01	14.2	0	0	-0.0084494
TCGA-49-AAR3-01	63.1	0	0	-0.00843815
TCGA-55-5899-01	31	0	0	-0.00822788
TCGA-05-4405-01	20.3333	0	0	-0.00815915
TCGA-43-A474-01	11.7667	0	0	-0.0081218
TCGA-55-8203-01	18.2333	0	0	-0.00753497
TCGA-55-8506-01	0.366667	0	0	-0.00753012
TCGA-NJ-A4YQ-01	47.7333	0	0	-0.00743873
TCGA-86-8074-01	0.8	0	0	-0.00743381
TCGA-22-1005-01	65.1	1	0	-0.00742902
TCGA-62-8397-01	42.9667	0	0	-0.00738477
TCGA-37-4141-01	0.4	0	0	-0.00727784
TCGA-NJ-A4YP-01	1.66667	0	0	-0.00724043
TCGA-18-3416-01	32.4333	1	0	-0.0071665
TCGA-21-5782-01	32.0667	1	0	-0.00715673
TCGA-58-A46K-01	34.8333	1	0	-0.00688666
TCGA-18-5595-01	27.5667	1	0	-0.00659963
TCGA-55-6980-01	70.3	0	0	-0.0063511
TCGA-LA-A446-01	13.3667	0	0	-0.0062729
TCGA-56-7579-01	31.7	1	0	-0.00617816
TCGA-68-7757-01	7.03333	0	0	-0.00593156
TCGA-34-8455-01	4.1	1	0	-0.00591072
TCGA-52-7809-01	5.53333	1	0	-0.00589762
TCGA-49-4488-01	28.9667	1	0	-0.00585737
TCGA-50-5935-01	21.7667	1	0	-0.00574466
TCGA-55-7227-01	31.7333	1	0	-0.00568029
TCGA-49-4490-01	12.8333	1	0	-0.00549287
TCGA-86-8278-01	31.4667	0	0	-0.00536136
TCGA-MP-A4T7-01	5.56667	1	0	-0.00529524
TCGA-22-4595-01	24.4667	1	0	-0.00522106
TCGA-50-7109-01	10.2667	1	0	-0.00521654
TCGA-NK-A5CT-01	66.5667	0	0	-0.00520453
TCGA-86-8358-01	21.7667	0	0	-0.00497901
TCGA-62-8399-01	89.8667	0	0	-0.00493192
TCGA-55-1596-01	68.8333	0	0	-0.00468772
TCGA-55-8615-01	14.8667	0	0	-0.00462239
TCGA-22-5492-01	16.8667	1	0	-0.00455254
TCGA-97-A4M3-01	18	0	0	-0.00452992
TCGA-95-A4VN-01	18.4333	0	0	-0.00436637
TCGA-44-A479-01	16.2	0	0	-0.00433099
TCGA-78-7153-01	121.167	0	0	-0.00413839
TCGA-85-8049-01	19.3	0	0	-0.00410706
TCGA-18-4086-01	2.83333	1	0	-0.00383016
TCGA-78-7147-01	19.5333	1	0	-0.00377138
TCGA-55-7903-01	18.9	0	0	-0.00374984
TCGA-93-A4JQ-01	17.5333	0	0	-0.00349055
TCGA-86-7701-01	31.5667	0	0	-0.00340965
TCGA-85-8071-01	27.1667	0	0	-0.00325303
TCGA-95-7947-01	15.9	0	0	-0.00321575
TCGA-44-7660-01	19.7333	0	0	-0.0031189
TCGA-NC-A5HN-01	49.9667	0	0	-0.00244545
TCGA-52-7622-01	28.7333	0	0	-0.00243001
TCGA-85-8584-01	12.7667	1	0	-0.00241441
TCGA-66-2767-01	2.03333	0	0	-0.0023699
TCGA-85-8352-01	5.36667	1	0	-0.00197363
TCGA-64-1677-01	20.9333	1	0	-0.00182644
TCGA-73-A9RS-01	11.3333	1	0	-0.001725
TCGA-33-6737-01	20.0333	1	0	-0.00169679
TCGA-22-4596-01	0.566667	1	0	-0.00165475
TCGA-55-8096-01	23.9667	1	0	-0.0014219
TCGA-66-2734-01	43.7	0	0	-0.00131286
TCGA-44-3919-01	34.2	1	0	-0.00131116
TCGA-55-1594-01	39.2667	0	0	-0.0012523
TCGA-22-1002-01	4.36667	1	0	-0.00120564
TCGA-68-8250-01	8.13333	0	0	-0.00102884
TCGA-44-A4SS-01	13.8333	0	0	-0.000596658
TCGA-95-8494-01	2.8	0	0	-0.00034584
TCGA-33-AASD-01	112.533	1	0	-0.000278885
TCGA-49-4510-01	29.8667	1	0	-0.000277091
TCGA-91-8499-01	1.2	0	0	-0.000126928
TCGA-44-2661-01	38.6333	0	0	-5.37e-05
TCGA-85-8350-01	22.7667	0	0	-2.21e-05
TCGA-69-7974-01	6.13333	0	0	3.92e-05
TCGA-78-7161-01	9.7	1	0	5.65e-05
TCGA-21-1075-01	71.1333	0	0	0.000196478
TCGA-97-7553-01	62.3333	0	0	0.000220046
TCGA-56-5898-01	18.5	0	0	0.000425149
TCGA-60-2704-01	38.4667	1	0	0.000762085
TCGA-39-5035-01	69.3333	0	0	0.000849101
TCGA-75-5147-01	44.4333	0	0	0.000949803
TCGA-56-8082-01	15.1667	0	0	0.000954553
TCGA-86-7954-01	20.1667	0	0	0.00145794
TCGA-37-4133-01	7.93333	0	0	0.00165982
TCGA-J2-8192-01	24.6333	0	0	0.00166524
TCGA-55-8299-01	15.6333	1	0	0.00185006
TCGA-56-A62T-01	14.6667	0	0	0.00192979
TCGA-21-1071-01	47.5333	1	0	0.00219395
TCGA-66-2773-01	3.06667	1	0	0.00223788
TCGA-83-5908-01	27.4667	0	0	0.00229886
TCGA-55-8208-01	22.4667	0	0	0.00245125
TCGA-MN-A4N5-01	2.8	0	0	0.00259075
TCGA-69-A59K-01	17.4	0	0	0.00259278
TCGA-56-8625-01	10.5	1	0	0.00282738
TCGA-44-7662-01	7.26667	0	0	0.00290582
TCGA-66-2788-01	23.3	0	0	0.00317223
TCGA-97-A4M5-01	21.1333	0	0	0.00318848
TCGA-73-4670-01	4.36667	0	0	0.00333471
TCGA-77-7140-01	21.0667	1	0	0.00361646
TCGA-97-8174-01	5.46667	1	0	0.00391269
TCGA-37-A5EN-01	22	0	0	0.00395225
TCGA-85-A4JC-01	20.1333	1	0	0.00407529
TCGA-77-6845-01	23.6	1	0	0.00414353
TCGA-91-A4BD-01	20.1	0	0	0.00423367
TCGA-85-8582-01	38.6667	0	0	0.00423938
TCGA-55-7284-01	8.1	1	0	0.00432909
TCGA-86-8056-01	4.63333	0	0	0.00442881
TCGA-NC-A5HK-01	4.26667	0	0	0.00448281
TCGA-97-7938-01	0.6	1	0	0.00454421
TCGA-77-A5G7-01	6	1	0	0.00466971
TCGA-33-AASB-01	7.03333	1	0	0.00468213
TCGA-78-7539-01	26.3667	0	0	0.00474801
TCGA-78-8655-01	78.6667	0	0	0.00479581
TCGA-38-4626-01	122.467	0	0	0.00492333
TCGA-39-5039-01	18.1333	1	0	0.00525667
TCGA-68-7756-01	6.73333	0	0	0.00525727
TCGA-21-A5DI-01	32.6333	0	0	0.00532616
TCGA-22-5477-01	44.8667	1	0	0.00540281
TCGA-98-A53A-01	18.4	1	0	0.00549521
TCGA-34-A5IX-01	34.3667	0	0	0.00551008
TCGA-67-6216-01	4.7	0	0	0.0055197
TCGA-67-3773-01	14.2333	0	0	0.00563592
TCGA-L9-A50W-01	14.7333	1	0	0.00565926
TCGA-22-1000-01	15.1333	1	0	0.00569788
TCGA-43-8115-01	13.5667	0	0	0.00570892
TCGA-56-A4BW-01	19.5	0	0	0.00590018
TCGA-85-7844-01	30.3667	0	0	0.00602975
TCGA-85-8277-01	10.2333	1	0	0.00620335
TCGA-77-7138-01	11.3333	1	0	0.00630081
TCGA-66-2800-01	49.7333	0	0	0.00652654
TCGA-38-6178-01	14.9333	0	0	0.00690494
TCGA-38-4625-01	99.1	0	0	0.00704455
TCGA-91-7771-01	16.4	0	0	0.00733033
TCGA-77-8145-01	7.06667	1	0	0.00735203
TCGA-MF-A522-01	12	1	1	0.00748166
TCGA-99-8025-01	35.3333	0	1	0.00756701
TCGA-55-8091-01	20	0	1	0.00769013
TCGA-90-7766-01	9.63333	0	1	0.00783752
TCGA-86-7953-01	33.2333	0	1	0.00806848
TCGA-78-8648-01	40.3	1	1	0.00810117
TCGA-66-2783-01	25.3	0	1	0.00827243
TCGA-86-8054-01	38.2667	0	1	0.0087609
TCGA-43-7656-01	19.8667	0	1	0.00890196
TCGA-58-8392-01	16.7	1	1	0.00898136
TCGA-43-8118-01	2.96667	1	1	0.00909546
TCGA-55-8620-01	12.5	1	1	0.00913695
TCGA-56-8309-01	14.2667	0	1	0.00914996
TCGA-50-8459-01	37.3	0	1	0.00936961
TCGA-NC-A5HO-01	44.5333	0	1	0.00988888
TCGA-NC-A5HE-01	77.8667	0	1	0.00998704
TCGA-33-4547-01	80.6333	0	1	0.00999537
TCGA-44-7669-01	19.1333	1	1	0.0100287
TCGA-98-8022-01	31.1	1	1	0.0101177
TCGA-MN-A4N4-01	39.1667	0	1	0.010142
TCGA-66-2754-01	2.03333	0	1	0.0101678
TCGA-05-4397-01	24.3667	1	1	0.010283
TCGA-77-8128-01	38.3333	1	1	0.0103644
TCGA-95-7944-01	12.5667	0	1	0.010371
TCGA-91-6830-01	2	0	1	0.0104583
TCGA-75-6206-01	86.3333	0	1	0.0105892
TCGA-91-6831-01	10.3333	0	1	0.0106353
TCGA-55-6986-01	108.7	0	1	0.0108379
TCGA-49-AARE-01	40.9667	1	1	0.0110147
TCGA-85-6561-01	40.8	0	1	0.011233
TCGA-55-7995-01	29.6333	0	1	0.0113358
TCGA-90-7964-01	14.2667	0	1	0.0114078
TCGA-43-6647-01	25.2333	0	1	0.0117406
TCGA-05-4382-01	20.2333	0	1	0.0117877
TCGA-91-6849-01	1.16667	0	1	0.0118444
TCGA-44-6778-01	62.1333	0	1	0.0119573
TCGA-55-7907-01	11.4333	1	1	0.0120209
TCGA-78-7149-01	131.333	0	1	0.0120299
TCGA-66-2785-01	2	0	1	0.0120422
TCGA-86-7714-01	20.8333	1	1	0.0123431
TCGA-60-2715-01	35.8333	1	1	0.0123444
TCGA-60-2698-01	10.3667	1	1	0.0128684
TCGA-60-2719-01	43.2333	0	1	0.0130878
TCGA-44-A47B-01	9.56667	0	1	0.0131139
TCGA-64-1681-01	38.9	1	1	0.0133002
TCGA-33-4532-01	130.8	1	1	0.0133766
TCGA-58-8387-01	13.4333	1	1	0.0135061
TCGA-95-7948-01	15.8667	0	1	0.0135062
TCGA-64-5774-01	89.2	0	1	0.0136732
TCGA-55-7913-01	18.7	1	1	0.0138557
TCGA-85-8351-01	17	0	1	0.0138711
TCGA-60-2703-01	98.1667	1	1	0.0139223
TCGA-43-7658-01	79.2667	1	1	0.0143551
TCGA-77-8007-01	6.6	1	1	0.0145955
TCGA-50-5045-01	72.4667	1	1	0.0147945
TCGA-60-2722-01	30.2667	0	1	0.0148295
TCGA-50-8460-01	27.6333	0	1	0.0150908
TCGA-34-7107-01	1.13333	1	1	0.0151523
TCGA-50-5932-01	41.1667	1	1	0.0151994
TCGA-39-5029-01	24.6667	1	1	0.0152194
TCGA-55-8207-01	32.5667	0	1	0.0153482
TCGA-85-6175-01	9.8	1	1	0.0154164
TCGA-66-2753-01	1.03333	0	1	0.0156031
TCGA-NK-A5D1-01	17.0333	0	1	0.0157205
TCGA-77-8008-01	87.9667	1	1	0.0157271
TCGA-68-8251-01	13.5333	0	1	0.0164131
TCGA-56-1622-01	29.3667	1	1	0.0164149
TCGA-56-8083-01	5	0	1	0.0166595
TCGA-55-6968-01	43.1	1	1	0.0169556
TCGA-69-8254-01	13.6333	0	1	0.0172429
TCGA-55-6987-01	71.2333	0	1	0.0172477
TCGA-55-8205-01	19.9667	0	1	0.0173907
TCGA-39-5031-01	61.3667	1	1	0.0181415
TCGA-J2-8194-01	24.1333	0	1	0.0181842
TCGA-73-4662-01	83.8333	0	1	0.0182105
TCGA-99-8028-01	37.2667	0	1	0.0184455
TCGA-55-6984-01	25.3333	1	1	0.0186267
TCGA-44-2665-01	43.3667	0	1	0.0187207
TCGA-92-8063-01	4.06667	0	1	0.0187638
TCGA-85-8481-01	7.86667	1	1	0.0188164
TCGA-56-7222-01	18.7333	1	1	0.0190406
TCGA-22-5482-01	11.9	1	1	0.0191842
TCGA-73-4675-01	30.7333	1	1	0.0192797
TCGA-33-AASI-01	44.8	1	1	0.0195268
TCGA-44-2662-01	42.6667	0	1	0.0196601
TCGA-56-8503-01	1.36667	0	1	0.0200578
TCGA-78-7633-01	50.9333	1	1	0.0201662
TCGA-66-2792-01	30.4333	0	1	0.0202283
TCGA-43-8116-01	11.9333	0	1	0.0202376
TCGA-22-5474-01	14.8333	1	1	0.0204055
TCGA-55-6970-01	15.4667	1	1	0.0205234
TCGA-99-7458-01	24.9	0	1	0.0205915
TCGA-18-3409-01	124.9	0	1	0.0206222
TCGA-55-6642-01	81.6333	0	1	0.0207084
TCGA-NK-A5CR-01	84.7333	0	1	0.020727
TCGA-77-6844-01	76.1333	1	1	0.0207498
TCGA-21-1077-01	35.2667	1	1	0.0208309
TCGA-77-A5GF-01	28	1	1	0.0208883
TCGA-85-8052-01	24.4667	0	1	0.0209883
TCGA-44-7667-01	36.5667	0	1	0.0210386
TCGA-85-A50Z-01	16.4333	0	1	0.0212423
TCGA-85-7698-01	31.7333	0	1	0.0214061
TCGA-50-5946-01	53.9	0	1	0.021416
TCGA-34-5231-01	66.1333	1	1	0.0217577
TCGA-37-5819-01	3.43333	0	1	0.0226835
TCGA-NK-A7XE-01	0.433333	0	1	0.0227584
TCGA-60-2707-01	22.2333	1	1	0.0228256
TCGA-56-8201-01	13.2333	1	1	0.0235548
TCGA-62-8398-01	14.8	1	1	0.0236197
TCGA-50-5942-01	61.5667	0	1	0.0236628
TCGA-18-3414-01	23.8667	1	1	0.0237539
TCGA-22-5481-01	80.3	1	1	0.0237828
TCGA-94-8490-01	5.1	0	1	0.0241529
TCGA-66-2790-01	23.3	0	1	0.0241619
TCGA-50-6594-01	12.3333	1	1	0.02425
TCGA-55-7724-01	23.5	0	1	0.0250197
TCGA-73-4666-01	26.6667	0	1	0.0250412
TCGA-49-6744-01	56.1	0	1	0.0254506
TCGA-97-8175-01	18.3667	0	1	0.025479
TCGA-55-A48Y-01	21	0	1	0.0254981
TCGA-56-7223-01	14.7333	1	1	0.0255853
TCGA-55-A491-01	20.8667	0	1	0.0256626
TCGA-22-4607-01	19.5667	1	1	0.025759
TCGA-33-4587-01	55.2	1	1	0.0258645
TCGA-NJ-A4YI-01	0.133333	1	1	0.0258985
TCGA-55-7283-01	20.3	0	1	0.0259182
TCGA-NC-A5HD-01	0.0666667	1	1	0.0259714
TCGA-63-7022-01	69.1	0	1	0.026088
TCGA-80-5611-01	86.5	0	1	0.0260934
TCGA-66-2727-01	17.2	1	1	0.0261982
TCGA-22-4613-01	11.9333	1	1	0.0263461
TCGA-85-8276-01	35	0	1	0.0263586
TCGA-69-8453-01	27.1	0	1	0.0265972
TCGA-94-7033-01	21.3333	0	1	0.026804
TCGA-55-7914-01	6.23333	1	1	0.0268102
TCGA-62-A46P-01	19.8	1	1	0.0268691
TCGA-73-4659-01	23.7	1	1	0.0269402
TCGA-78-8660-01	10.7	1	1	0.0269776
TCGA-22-4609-01	9.7	1	1	0.0270394
TCGA-34-5239-01	61.1333	0	1	0.0274526
TCGA-98-7454-01	21.7333	0	1	0.0275102
TCGA-05-4396-01	10.1	1	1	0.0282602
TCGA-94-7943-01	18.6333	0	1	0.0284424
TCGA-78-7162-01	105.633	1	1	0.0285975
TCGA-39-5022-01	55.9667	1	1	0.0287277
TCGA-60-2713-01	57.7	0	1	0.0287283
TCGA-69-7761-01	6.2	0	1	0.0287697
TCGA-77-7463-01	47.4333	1	1	0.0288353
TCGA-91-6828-01	10.7667	0	1	0.0292711
TCGA-52-7810-01	30.7667	0	1	0.0292997
TCGA-86-8055-01	4.13333	1	1	0.02954
TCGA-66-2791-01	5.1	1	1	0.0295828
TCGA-77-7139-01	142.033	0	1	0.0296757
TCGA-44-7661-01	18.5667	1	1	0.0297887
TCGA-92-7340-01	2.73333	0	1	0.0300346
TCGA-66-2789-01	4.1	1	1	0.0300545
TCGA-44-6774-01	21.9333	0	1	0.0302517
TCGA-39-5027-01	103.6	0	1	0.0304045
TCGA-05-5428-01	22.3333	0	1	0.0304868
TCGA-97-7547-01	65.5	0	1	0.0306198
TCGA-85-8666-01	22.9	1	1	0.0307316
TCGA-22-4604-01	13.3	1	1	0.0311399
TCGA-95-7043-01	16.7667	1	1	0.0313373
TCGA-05-5715-01	2.06667	0	1	0.0313437
TCGA-69-8253-01	14.2	0	1	0.0313704
TCGA-05-5420-01	15.2333	0	1	0.0317978
TCGA-18-3415-01	93.4333	1	1	0.0318635
TCGA-44-2655-01	44.1333	0	1	0.0318848
TCGA-05-4434-01	15.2333	1	1	0.0319881
TCGA-18-3419-01	93.7	0	1	0.0319968
TCGA-53-7626-01	30.9667	1	1	0.0320511
TCGA-35-4123-01	6.06667	0	1	0.0320618
TCGA-55-8090-01	19.9333	1	1	0.0321463
TCGA-66-2759-01	25.4	0	1	0.0323685
TCGA-05-4426-01	26.3667	0	1	0.0325715
TCGA-77-7337-01	108.433	1	1	0.0326705
TCGA-66-2765-01	2.03333	0	1	0.0327448
TCGA-97-7554-01	25.8333	0	1	0.032793
TCGA-44-6776-01	87.2	0	1	0.0331776
TCGA-86-8359-01	14.8	1	1	0.0333603
TCGA-66-2771-01	19.2667	0	1	0.033453
TCGA-05-4433-01	24.3333	0	1	0.0335065
TCGA-22-4605-01	32.4667	1	1	0.033601
TCGA-85-8287-01	0.766667	1	1	0.0337738
TCGA-80-5608-01	94.4	0	1	0.0337952
TCGA-33-4586-01	14.2667	1	1	0.0341482
TCGA-85-A53L-01	12.5667	0	1	0.034263
TCGA-18-3408-01	76.8	1	1	0.0342895
TCGA-85-8048-01	25.5	0	1	0.0344174
TCGA-50-5944-01	58.3333	0	1	0.0344544
TCGA-97-7552-01	64.4	0	1	0.0346603
TCGA-21-5787-01	10.9667	1	1	0.0347453
TCGA-94-7557-01	0.166667	1	1	0.034759
TCGA-43-6771-01	5.53333	1	1	0.0348208
TCGA-63-A5MB-01	104.1	0	1	0.0352317
TCGA-67-3771-01	20.3333	0	1	0.0352998
TCGA-05-4402-01	8.13333	1	1	0.0353378
TCGA-05-4249-01	50.7667	0	1	0.0353655
TCGA-22-1016-01	27.4	1	1	0.0354908
TCGA-50-6593-01	11.2	1	1	0.0355451
TCGA-95-7567-01	18.9333	0	1	0.0359193
TCGA-34-8454-01	39.3333	0	1	0.0360235
TCGA-MP-A4TC-01	2.46667	1	1	0.0360493
TCGA-85-8580-01	37.1	0	1	0.0360532
TCGA-86-8672-01	0.633333	1	1	0.0361074
TCGA-22-4601-01	35.2333	1	1	0.0362003
TCGA-56-5897-01	12.6	0	1	0.0363496
TCGA-43-6770-01	21.7667	0	1	0.0364252
TCGA-22-4593-01	35.5667	1	1	0.0365388
TCGA-94-8035-01	4.06667	0	1	0.0367887
TCGA-39-5040-01	17.3	1	1	0.0369872
TCGA-93-7347-01	22.7667	0	1	0.037284
TCGA-35-3615-01	0.466667	0	1	0.0373974
TCGA-18-3410-01	4.86667	1	1	0.0380071
TCGA-43-6773-01	3.86667	1	1	0.0381155
TCGA-33-4566-01	176.233	1	1	0.0384127
TCGA-77-8140-01	11.7	1	1	0.0385013
TCGA-05-4427-01	26.3667	0	1	0.0385927
TCGA-38-4630-01	35.7667	1	1	0.0387994
TCGA-85-7699-01	33.3667	1	1	0.0390769
TCGA-94-A5I6-01	17.9333	0	1	0.0393955
TCGA-34-5241-01	17.1667	1	1	0.0394203
TCGA-50-5941-01	49.1333	0	1	0.0395309
TCGA-91-6840-01	12.4	0	1	0.0397877
TCGA-55-A493-01	0.933333	0	1	0.0398385
TCGA-73-7499-01	51.0333	1	1	0.0403534
TCGA-66-2794-01	54.8333	0	1	0.0403558
TCGA-33-A4WN-01	4.76667	1	1	0.0404337
TCGA-34-2608-01	33.3333	1	1	0.0404774
TCGA-78-7160-01	23.2333	1	1	0.0404942
TCGA-55-7576-01	22.3333	0	1	0.0406089
TCGA-99-8033-01	21.8667	1	1	0.0409051
TCGA-96-7544-01	72	1	1	0.0413035
TCGA-64-1676-01	57.6	0	1	0.0413879
TCGA-91-6829-01	41.9333	1	1	0.0417653
TCGA-56-7823-01	33.7	0	1	0.0419596
TCGA-43-2581-01	39.2	0	1	0.0419689
TCGA-58-8390-01	30.3667	0	1	0.0421785
TCGA-44-3398-01	38.7667	0	1	0.0422337
TCGA-85-7950-01	19.2	0	1	0.0424008
TCGA-46-3766-01	12.3333	0	1	0.0424555
TCGA-50-5055-01	61	1	1	0.0425415
TCGA-56-A5DR-01	0.133333	0	1	0.0426419
TCGA-22-5473-01	64.4333	1	1	0.0429267
TCGA-78-7540-01	39.9	1	1	0.0432421
TCGA-78-7166-01	8.6	1	1	0.0434516
TCGA-98-A538-01	27.5333	0	1	0.0436611
TCGA-67-6215-01	5.8	0	1	0.0442301
TCGA-22-4591-01	20.7667	1	1	0.0442546
TCGA-77-8143-01	26.7667	1	1	0.0444425
TCGA-34-2600-01	62.4667	1	1	0.0444942
TCGA-66-2795-01	4.06667	0	1	0.0445313
TCGA-66-2757-01	44.6	1	1	0.0448946
TCGA-56-7731-01	0.1	1	1	0.0449116
TCGA-69-7763-01	23	0	1	0.0450168
TCGA-39-5028-01	1.73333	1	1	0.045615
TCGA-50-5068-01	49.9667	1	1	0.0458443
TCGA-66-2758-01	21.3	0	1	0.0459052
TCGA-43-5668-01	18.6333	1	1	0.0464486
TCGA-39-5037-01	56.3333	0	1	0.0465374
TCGA-56-8307-01	27.2667	0	1	0.0466254
TCGA-39-5034-01	36.9	1	1	0.0467205
TCGA-55-7815-01	25.7667	0	1	0.0468396
TCGA-64-1678-01	39.6333	0	1	0.0471967
TCGA-66-2777-01	2.03333	0	1	0.047804
TCGA-49-4501-01	47.3667	1	1	0.0479588
TCGA-98-8023-01	21.6333	0	1	0.048011
TCGA-60-2711-01	42	0	1	0.0482142
TCGA-05-4432-01	25.3667	0	1	0.0482777
TCGA-97-8177-01	16.6333	0	1	0.0485004
TCGA-21-1072-01	100.533	0	1	0.0485213
TCGA-77-7141-01	0.5	0	1	0.0485227
TCGA-44-6777-01	32.9	1	1	0.0485778
TCGA-44-7672-01	23.9667	0	1	0.0485784
TCGA-05-4389-01	45.6333	0	1	0.0489202
TCGA-49-6743-01	54.0333	0	1	0.0489266
TCGA-78-7535-01	31.6333	1	1	0.0489288
TCGA-38-4628-01	49.7333	1	1	0.0490554
TCGA-LA-A7SW-01	13.6	1	1	0.0491181
TCGA-22-1017-01	49.5	1	1	0.0495178
TCGA-56-8308-01	17.2333	0	1	0.0495837
TCGA-56-7822-01	17.7333	1	1	0.0500539
TCGA-77-8144-01	27.7667	0	1	0.0501296
TCGA-69-7978-01	4.46667	0	1	0.0503514
TCGA-63-6202-01	53.4	0	1	0.050705
TCGA-39-5016-01	128.333	0	1	0.0508115
TCGA-55-6985-01	41.1	0	1	0.0509979
TCGA-43-7657-01	7.86667	0	1	0.0510028
TCGA-95-7039-01	42.4	0	1	0.0511802
TCGA-75-5146-01	78.9333	0	1	0.0512608
TCGA-69-7765-01	5.5	0	1	0.0513292
TCGA-85-8354-01	33.1667	0	1	0.0513677
TCGA-39-5011-01	135.1	0	1	0.0514911
TCGA-56-7582-01	20.0333	0	1	0.051632
TCGA-78-7145-01	27.5333	1	1	0.0518025
TCGA-22-1012-01	14.3	1	1	0.0519011
TCGA-33-AASL-01	27.5333	1	1	0.0519617
TCGA-34-5234-01	75.7	0	1	0.0519704
TCGA-44-7671-01	29.6333	0	1	0.052085
TCGA-86-8076-01	33.1	0	1	0.0521444
TCGA-77-A5GH-01	39.4	0	1	0.0524747
TCGA-85-8288-01	13.4	1	1	0.0525372
TCGA-55-7570-01	27.4667	0	1	0.0525841
TCGA-77-7465-01	33	0	1	0.0527211
TCGA-55-8089-01	23.4	1	1	0.0527469
TCGA-34-2596-01	2.66667	1	1	0.0532074
TCGA-56-7580-01	30.8333	0	1	0.053246
TCGA-77-8009-01	56.5	1	1	0.053335
TCGA-50-5939-01	15.3333	1	1	0.0537122
TCGA-51-6867-01	61.8667	1	1	0.0538437
TCGA-66-2780-01	12.2	1	1	0.0542108
TCGA-68-7755-01	2.76667	0	1	0.054532
TCGA-44-6145-01	19.8333	0	1	0.0546146
TCGA-98-8021-01	31.2333	0	1	0.0547427
TCGA-21-5783-01	89.3333	1	1	0.0547694
TCGA-96-7545-01	57.8667	1	1	0.0548444
TCGA-77-7335-01	71.1	1	1	0.0549031
TCGA-46-3767-01	12.9333	0	1	0.0549549
TCGA-73-4677-01	1.26667	1	1	0.0553494
TCGA-69-7760-01	6.73333	0	1	0.0553771
TCGA-78-7537-01	54.0667	1	1	0.0555005
TCGA-49-6745-01	17.4	0	1	0.0555805
TCGA-18-3411-01	119.2	0	1	0.0563941
TCGA-33-4589-01	1.56667	1	1	0.0566734
TCGA-33-4538-01	99.3	1	1	0.0570302
TCGA-67-3774-01	12.8333	0	1	0.0571224
TCGA-56-6545-01	22.2	0	1	0.0573358
TCGA-86-7713-01	38.5667	0	1	0.0573402
TCGA-58-8386-01	0.0333333	1	1	0.0574508
TCGA-37-4135-01	6.9	0	1	0.0577995
TCGA-58-8391-01	72.2333	0	1	0.0578483
TCGA-77-6843-01	74.1333	1	1	0.0578668
TCGA-37-4130-01	8.23333	0	1	0.0581438
TCGA-55-8092-01	5.13333	1	1	0.0581714
TCGA-55-6978-01	5.86667	1	1	0.0582935
TCGA-73-4676-01	9.36667	1	1	0.0584026
TCGA-39-5030-01	1.96667	1	1	0.0585484
TCGA-62-A46O-01	48.4667	1	1	0.0586417
TCGA-66-2744-01	1	0	1	0.0589754
TCGA-55-8204-01	17.1667	0	1	0.0591507
TCGA-64-1680-01	37.5333	0	1	0.0592511
TCGA-05-4250-01	4.03333	1	1	0.0592677
TCGA-21-1079-01	32.1667	1	1	0.059295
TCGA-86-A4JF-01	24.5667	1	1	0.0597028
TCGA-67-3772-01	19.1	0	1	0.0600357
TCGA-52-7811-01	8.86667	1	1	0.0603846
TCGA-43-3394-01	39.6667	1	1	0.0604116
TCGA-60-2709-01	50.1667	0	1	0.060595
TCGA-55-6982-01	33.1667	1	1	0.0612589
TCGA-91-6836-01	13.9	0	1	0.0616684
TCGA-77-7338-01	0.166667	1	1	0.0619605
TCGA-60-2696-01	3.63333	1	1	0.0621124
TCGA-69-8255-01	4.3	0	1	0.0621218
TCGA-55-7281-01	29.0667	0	1	0.0625938
TCGA-43-2576-01	40.7667	0	1	0.0630958
TCGA-77-6842-01	29.9667	1	1	0.0631541
TCGA-55-8505-01	14.6667	0	1	0.0634956
TCGA-22-5489-01	63.7333	1	1	0.0635244
TCGA-66-2768-01	2.03333	0	1	0.06425
TCGA-50-5049-01	103.133	0	1	0.0646992
TCGA-05-4417-01	15.1667	0	1	0.0647477
TCGA-55-8094-01	18.0333	0	1	0.0648378
TCGA-22-0940-01	22.3	1	1	0.0653248
TCGA-85-7843-01	1.16667	0	1	0.0653949
TCGA-38-7271-01	26.6667	1	1	0.0656176
TCGA-34-5240-01	51.3667	0	1	0.0662987
TCGA-34-5927-01	45.3667	0	1	0.0673017
TCGA-91-6848-01	7.46667	0	1	0.0675841
TCGA-22-5471-01	61.5	0	1	0.0676253
TCGA-22-5491-01	57.1	1	1	0.0679733
TCGA-62-A471-01	41.5333	0	1	0.0683014
TCGA-22-5483-01	19.1	1	1	0.068645
TCGA-49-4506-01	33.3	1	1	0.0689984
TCGA-66-2787-01	40.5667	0	1	0.0690897
TCGA-94-8491-01	27	0	1	0.0692893
TCGA-60-2710-01	67.4667	0	1	0.0694153
TCGA-66-2778-01	19.2667	0	1	0.0707972
TCGA-77-7142-01	74.2333	0	1	0.0710311
TCGA-46-6026-01	14.1	0	1	0.0711151
TCGA-05-5429-01	9.16667	1	1	0.0713526
TCGA-49-4487-01	28.5	1	1	0.0714115
TCGA-21-5784-01	42.2667	0	1	0.0716823
TCGA-60-2720-01	3.23333	0	1	0.0717573
TCGA-39-5036-01	72.1667	0	1	0.0718012
TCGA-78-7542-01	10.7	1	1	0.0723919
TCGA-55-6712-01	5.7	1	1	0.0724924
TCGA-77-A5G1-01	134.2	0	1	0.0725613
TCGA-66-2769-01	7.16667	1	1	0.073024
TCGA-55-6983-01	94.1	0	1	0.073052
TCGA-51-4080-01	0.4	1	1	0.0731364
TCGA-63-7023-01	56.0667	0	1	0.0731509
TCGA-38-4627-01	38.2333	1	1	0.0732991
TCGA-78-7152-01	40.5	1	1	0.0735363
TCGA-64-5775-01	2.06667	1	1	0.0736136
TCGA-77-8138-01	17.9667	1	1	0.0738333
TCGA-55-6975-01	3.93333	1	1	0.0743941
TCGA-L9-A5IP-01	1.93333	1	1	0.0745211
TCGA-70-6722-01	12.2333	0	1	0.0751833
TCGA-86-7711-01	34.8667	1	1	0.0755758
TCGA-37-3783-01	4.06667	0	1	0.0755847
TCGA-05-4430-01	25.3667	0	1	0.0770613
TCGA-46-3765-01	13.5	0	1	0.0775354
TCGA-18-3417-01	36.5667	1	1	0.0776009
TCGA-60-2723-01	36.4	0	1	0.0778012
TCGA-51-4079-01	0.4	1	1	0.0778866
TCGA-21-1083-01	43.8333	1	1	0.0782629
TCGA-05-4425-01	22.3	0	1	0.0786273
TCGA-05-4418-01	9.13333	1	1	0.078843
TCGA-77-8130-01	158.833	0	1	0.0790288
TCGA-50-6673-01	0.733333	1	1	0.0794455
TCGA-44-6779-01	16.6667	1	1	0.0798666
TCGA-53-7624-01	34.7667	1	1	0.0798946
TCGA-37-3789-01	0.433333	0	1	0.0800233
TCGA-69-7980-01	12.0667	0	1	0.080522
TCGA-43-3920-01	33.5667	0	1	0.0809419
TCGA-66-2766-01	1.03333	0	1	0.0812692
TCGA-73-4658-01	53.3333	1	1	0.0813599
TCGA-50-6595-01	6.3	1	1	0.0814571
TCGA-44-4112-01	26.9333	1	1	0.0819133
TCGA-60-2725-01	27.2	0	1	0.0819375
TCGA-18-3412-01	11.5	1	1	0.0831005
TCGA-93-8067-01	6.2	0	1	0.0840431
TCGA-49-4505-01	14.2667	1	1	0.0841235
TCGA-85-6560-01	41.9667	0	1	0.0843249
TCGA-05-4424-01	30.4333	0	1	0.0845673
TCGA-75-6214-01	37.1667	1	1	0.085238
TCGA-05-4415-01	3.03333	1	1	0.0852841
TCGA-85-6798-01	6.5	1	1	0.0854501
TCGA-34-5929-01	5.03333	1	1	0.086114
TCGA-33-4583-01	153.367	1	1	0.0862584
TCGA-73-4668-01	15.5667	0	1	0.0875239
TCGA-49-4486-01	77.2667	1	1	0.088049
TCGA-33-A5GW-01	0.3	1	1	0.0880625
TCGA-50-6591-01	3.96667	1	1	0.0890226
TCGA-52-7812-01	27.8333	1	1	0.0894874
TCGA-37-3792-01	0.4	0	1	0.0895267
TCGA-46-3769-01	4.5	0	1	0.0898072
TCGA-49-6767-01	22.5667	0	1	0.0899455
TCGA-55-7726-01	21.7333	0	1	0.0908385
TCGA-50-6592-01	25.9	1	1	0.0910752
TCGA-64-1679-01	82.9333	0	1	0.0926729
TCGA-75-7027-01	101.967	0	1	0.0927319
TCGA-78-7148-01	20.8667	1	1	0.0929416
TCGA-38-4629-01	28.8	1	1	0.0931837
TCGA-34-5236-01	9.2	1	1	0.0933184
TCGA-50-5936-01	8.56667	1	1	0.0939118
TCGA-77-A5G6-01	22.6	1	1	0.0943188
TCGA-39-5024-01	83.6667	0	1	0.0945631
TCGA-33-6738-01	64.2333	0	1	0.0950137
TCGA-50-5930-01	9.4	1	1	0.0954043
TCGA-33-AAS8-01	37.1333	1	1	0.0956325
TCGA-05-5425-01	29.4	0	1	0.0957968
TCGA-46-3768-01	9.96667	1	1	0.0963727
TCGA-50-5933-01	79.7667	1	1	0.0977415
TCGA-64-5781-01	51.9667	0	1	0.098254
TCGA-21-5786-01	34.4	0	1	0.0992804
TCGA-05-4420-01	30.4	0	1	0.0993394
TCGA-22-4599-01	38.7	1	1	0.0994503
TCGA-78-7154-01	19.7667	1	1	0.100885
TCGA-78-7220-01	26.9	1	1	0.101082
TCGA-64-5815-01	28.8667	0	1	0.101391
TCGA-22-5480-01	72.3333	1	1	0.101555
TCGA-49-4514-01	56.6667	0	1	0.101777
TCGA-38-4632-01	45.2333	1	1	0.10192
TCGA-18-3406-01	12.3667	1	1	0.102875
TCGA-78-7155-01	39.0333	1	1	0.103589
TCGA-46-6025-01	10.8	0	1	0.104793
TCGA-66-2793-01	10.2	1	1	0.10493
TCGA-38-4631-01	11.8	1	1	0.105106
TCGA-39-5019-01	112.9	0	1	0.105984
TCGA-50-5044-01	20.8	1	1	0.106283
TCGA-55-A490-01	3.3	1	1	0.106798
TCGA-49-4507-01	8.93333	1	1	0.107584
TCGA-50-5931-01	14.4667	1	1	0.107724
TCGA-50-5066-01	48.0667	0	1	0.107827
TCGA-33-4582-01	104.967	1	1	0.110501
TCGA-66-2755-01	0.933333	0	1	0.111514
TCGA-49-4494-01	36.0333	1	1	0.112307
TCGA-63-A5MH-01	67.5333	0	1	0.112399
TCGA-97-8176-01	15.6	1	1	0.113164
TCGA-O2-A52S-01	12.9	1	1	0.113204
TCGA-05-4403-01	19.2667	0	1	0.113454
TCGA-49-6761-01	11.8	0	1	0.118955
TCGA-22-0944-01	7.43333	1	1	0.119024
TCGA-49-AAR9-01	8.66667	1	1	0.119043
TCGA-50-5072-01	8.33333	1	1	0.122957
TCGA-50-6590-01	42.9333	1	1	0.12497
TCGA-34-5928-01	39.8667	0	1	0.125837
TCGA-49-6742-01	16.2667	1	1	0.130592
TCGA-78-7146-01	5.76667	1	1	0.132515
TCGA-90-7767-01	2.96667	0	1	0.13821
TCGA-90-7769-01	11.9333	0	1	0.140247
TCGA-44-7670-01	29.4	0	1	0.141205
TCGA-44-5643-01	33.7667	0	1	0.14458
TCGA-50-6597-01	42.2667	1	1	0.147375
TCGA-78-7150-01	22.2	1	1	0.158721
TCGA-35-4122-01	7.5	0	1	0.176591

## Sheet: GSE50081-RS
Symbol	time	death	status	RS
GSM1213739	1.44	0	0	-0.159499
GSM1213785	46.68	1	0	-0.132035
GSM1213784	62.4	0	0	-0.12617
GSM1213768	52.08	0	0	-0.125697
GSM1213754	24.24	1	0	-0.124315
GSM1213676	51.96	1	0	-0.122396
GSM1213733	41.76	1	0	-0.116289
GSM1213827	50.04	0	0	-0.106742
GSM1213702	35.16	1	0	-0.101343
GSM1213835	23.64	1	0	-0.0987634
GSM1213737	35.4	0	0	-0.0970649
GSM1213822	144.48	0	0	-0.0918902
GSM1213829	16.44	0	0	-0.0828376
GSM1213750	12.36	1	0	-0.0825941
GSM1213830	100.08	0	0	-0.0802745
GSM1213801	48.48	1	0	-0.077385
GSM1213688	69.12	0	0	-0.0748324
GSM1213764	93	0	0	-0.0722161
GSM1213669	49.32	1	0	-0.0716771
GSM1213821	136.68	0	0	-0.0683387
GSM1213707	64.92	0	0	-0.0627812
GSM1213709	62.4	0	0	-0.060921
GSM1213717	58.92	1	0	-0.0572956
GSM1213825	88.56	0	0	-0.0569818
GSM1213723	31.32	1	0	-0.0543466
GSM1213721	73.32	0	0	-0.0527045
GSM1213747	49.56	0	0	-0.0497624
GSM1213744	60.48	0	0	-0.0497421
GSM1213813	11.4	1	0	-0.0487289
GSM1213698	67.56	1	0	-0.0477812
GSM1213807	8.52	0	0	-0.0469028
GSM1213672	82.08	0	0	-0.0411637
GSM1213724	75.36	0	0	-0.0410126
GSM1213758	66.12	0	0	-0.0408099
GSM1213841	77.64	1	0	-0.0396787
GSM1213706	90	0	0	-0.0394281
GSM1213770	25.32	1	0	-0.038214
GSM1213694	80.28	0	0	-0.0368941
GSM1213839	16.2	1	0	-0.0367262
GSM1213800	6.12	0	0	-0.0365398
GSM1213683	60.24	0	0	-0.0353137
GSM1213720	76.44	0	0	-0.0341133
GSM1213819	18.24	1	0	-0.033032
GSM1213765	32.4	1	0	-0.0327196
GSM1213749	38.4	1	0	-0.0301573
GSM1213742	63.12	1	0	-0.0291499
GSM1213732	90.72	0	0	-0.0282497
GSM1213701	62.64	1	0	-0.0281041
GSM1213823	48.48	1	0	-0.0279082
GSM1213763	23.4	1	0	-0.026679
GSM1213671	87.84	0	0	-0.0265484
GSM1213743	60.36	0	0	-0.0262706
GSM1213757	69	0	0	-0.0246279
GSM1213809	15.24	0	0	-0.0243556
GSM1213753	37.08	1	0	-0.0242349
GSM1213777	65.4	0	0	-0.0231985
GSM1213746	62.04	0	0	-0.0227428
GSM1213798	130.56	0	0	-0.0226064
GSM1213791	62.16	1	0	-0.0224866
GSM1213741	76.2	1	0	-0.0215179
GSM1213815	57.12	0	0	-0.02097
GSM1213710	3.96	0	0	-0.0177554
GSM1213714	73.8	0	0	-0.0169217
GSM1213751	58.92	0	0	-0.0152358
GSM1213728	64.68	0	0	-0.0150111
GSM1213769	63.48	0	0	-0.0132766
GSM1213767	43.68	1	0	-0.0126043
GSM1213740	70.08	0	0	-0.0125067
GSM1213716	52.44	1	0	-0.0117687
GSM1213774	36.12	1	0	-0.0113639
GSM1213718	59.4	0	0	-0.0104912
GSM1213675	82.2	0	0	-0.0101601
GSM1213790	62.16	0	0	-0.0089914
GSM1213759	65.88	0	0	-0.00866829
GSM1213761	59.16	0	0	-0.00837777
GSM1213760	54.84	0	0	-0.0077397
GSM1213795	80.04	0	0	-0.00770751
GSM1213673	22.92	1	0	-0.00752299
GSM1213802	56.76	0	0	-0.00734959
GSM1213804	93.96	0	0	-0.00675265
GSM1213771	88.56	0	0	-0.00638689
GSM1213715	88.32	0	0	-0.00434444
GSM1213670	90.24	0	0	-0.00374156
GSM1213789	21.96	1	0	-0.0014751
GSM1213806	20.52	0	0	-0.001205
GSM1213687	77.52	0	0	-0.00106319
GSM1213713	59.28	0	0	-0.000923628
GSM1213808	60	0	0	-0.000648757
GSM1213730	38.52	1	0	0.000407642
GSM1213814	61.2	0	0	0.00114097
GSM1213684	41.64	0	1	0.00159071
GSM1213817	41.52	1	1	0.00200497
GSM1213772	89.28	0	1	0.0028098
GSM1213780	7.8	1	1	0.0031042
GSM1213682	66.72	0	1	0.00577139
GSM1213731	69.72	0	1	0.00701691
GSM1213686	34.08	1	1	0.00740535
GSM1213840	14.76	1	1	0.00798457
GSM1213766	41.76	1	1	0.00848781
GSM1213689	59.4	0	1	0.00909838
GSM1213735	72.72	0	1	0.0104006
GSM1213773	57.48	1	1	0.0110817
GSM1213812	9.6	1	1	0.0131066
GSM1213703	71.52	1	1	0.0132766
GSM1213782	38.52	0	1	0.0149048
GSM1213779	37.32	0	1	0.0150128
GSM1213762	10.32	1	1	0.0152714
GSM1213756	63.24	0	1	0.0165469
GSM1213836	15.12	0	1	0.0197657
GSM1213745	57.12	1	1	0.0203662
GSM1213712	78.96	0	1	0.0205778
GSM1213697	76.44	0	1	0.0207095
GSM1213846	3.72	1	1	0.0215671
GSM1213844	54.48	0	1	0.0215832
GSM1213786	71.52	0	1	0.0218883
GSM1213803	18.48	0	1	0.0219328
GSM1213734	61.92	0	1	0.0223248
GSM1213678	48.96	1	1	0.0247925
GSM1213778	68.04	0	1	0.0256712
GSM1213726	78.72	0	1	0.0257477
GSM1213722	15	1	1	0.0269322
GSM1213848	1.2	1	1	0.0280589
GSM1213729	29.04	1	1	0.0291408
GSM1213690	61.44	0	1	0.0322298
GSM1213736	10.92	1	1	0.0322724
GSM1213816	1.08	0	1	0.0323671
GSM1213752	11.64	1	1	0.0325895
GSM1213805	72.24	0	1	0.0328558
GSM1213705	5.76	1	1	0.0334442
GSM1213788	17.88	1	1	0.0335362
GSM1213837	91.32	1	1	0.0344871
GSM1213824	19.08	1	1	0.0348495
GSM1213794	59.88	0	1	0.0367467
GSM1213692	68.88	1	1	0.0368747
GSM1213674	84.36	0	1	0.0371937
GSM1213832	20.04	1	1	0.0380049
GSM1213787	41.16	0	1	0.0381091
GSM1213727	69.48	1	1	0.0390755
GSM1213796	67.2	1	1	0.039324
GSM1213818	40.56	0	1	0.0399966
GSM1213833	6.72	1	1	0.0407744
GSM1213828	29.88	1	1	0.0408154
GSM1213820	22.92	1	1	0.0409808
GSM1213679	75.72	0	1	0.0412797
GSM1213781	21.6	1	1	0.0419514
GSM1213748	60.96	0	1	0.04358
GSM1213831	61.56	0	1	0.0441425
GSM1213775	37.68	1	1	0.0442349
GSM1213691	76.68	0	1	0.0447329
GSM1213708	73.32	0	1	0.044765
GSM1213719	11.16	1	1	0.045862
GSM1213725	77.16	0	1	0.0462559
GSM1213681	63.84	0	1	0.0492359
GSM1213834	32.52	0	1	0.0503211
GSM1213700	48.36	1	1	0.0506234
GSM1213838	46.2	0	1	0.0525534
GSM1213776	14.52	1	1	0.0528107
GSM1213695	70.08	0	1	0.0533076
GSM1213797	70.08	0	1	0.0539847
GSM1213738	46.2	1	1	0.0551208
GSM1213842	12.6	1	1	0.0555606
GSM1213704	66.48	0	1	0.0575348
GSM1213783	7.2	1	1	0.0575662
GSM1213755	63.84	0	1	0.0602143
GSM1213849	49.92	0	1	0.0608438
GSM1213826	6.84	1	1	0.0609802
GSM1213696	62.16	0	1	0.0611735
GSM1213792	35.04	1	1	0.0632162
GSM1213711	55.44	0	1	0.0634699
GSM1213677	74.64	0	1	0.0638475
GSM1213793	32.28	0	1	0.0669056
GSM1213685	81.12	0	1	0.0690249
GSM1213810	1.8	0	1	0.0805367
GSM1213699	22.56	1	1	0.0817779
GSM1213680	71.88	0	1	0.0825527
GSM1213843	92.88	1	1	0.0886024
GSM1213845	14.4	1	1	0.08917
GSM1213847	99.12	0	1	0.090155
GSM1213811	16.44	0	1	0.102456
GSM1213693	13.2	1	1	0.138658
GSM1213799	2.28	1	1	0.165515
