# Supplementary material for: HNRNPC, a predictor of prognosis and immunotherapy response based on bioinformatics analysis, is related to proliferation and invasion of NSCLC cells
Source: Respir Res. 2022 Dec 19;23:362. doi: 10.1186/s12931-022-02227-y (PMC9761959; doi:10.1186/s12931-022-02227-y)
Supplement: Supplementary file 11 — Additional file 11. The fractions of six types of immune cells were predicted. [file 12931_2022_2227_MOESM11_ESM.xlsx]

## Sheet: merged-LUAD-LUSC-immune-TIMER
cell_type	RS	B cell	T cell CD4+	T cell CD8+	Neutrophil	Macrophage	Myeloid dendritic cell
TCGA-05-4249-01	0.0353655	0.168292	0.181747	0.0902583	0.13187	0.0737662	0.598679
TCGA-05-4250-01	0.0592677	0	0.0447193	0.368084	0.187224	0.122996	0.453538
TCGA-05-4382-01	0.0117877	0.143102	0.115175	0.128116	0.198096	0.200727	0.868294
TCGA-05-4384-01	-0.0084494	0	0.122298	0.1354	0.0802344	0.151054	0.402016
TCGA-05-4389-01	0.0489202	0.0210099	0.134038	0.180194	0.0900142	0	0.559382
TCGA-05-4390-01	-0.0357704	0.0290315	0.0524255	0	0.0641302	0	0.213198
TCGA-05-4396-01	0.0282602	0.0614857	0.0622144	0.0349191	0.0497315	0	0.149381
TCGA-05-4397-01	0.010283	0	0.0478745	0.0487791	0.11177	0.255183	0.319882
TCGA-05-4398-01	-0.0148717	0.0963812	0.132438	0.127201	0.204297	0.038247	0.659236
TCGA-05-4402-01	0.0353378	0.0588761	0.0911726	0.134268	0.122098	0.108752	0.460488
TCGA-05-4403-01	0.113454	0	0.132388	0.12902	0.0960596	0.0728621	0.551991
TCGA-05-4405-01	-0.00815915	0.0696028	0.176611	0.112205	0.114479	0.181161	0.440928
TCGA-05-4415-01	0.0852841	0	0	0.135522	0.0715478	0	0.393471
TCGA-05-4417-01	0.0647477	0.153269	0.18826	0.17053	0.134334	0.0146246	0.627298
TCGA-05-4418-01	0.078843	0.0930214	0.104789	0.0557487	0.0816484	0	0.393285
TCGA-05-4420-01	0.0993394	0.0439646	0.0247124	0.00729095	0.0428245	0	0.104884
TCGA-05-4422-01	-0.0211872	0.160562	0.176257	0.128663	0.0694633	0.0417922	0.375844
TCGA-05-4424-01	0.0845673	0.138011	0.0998444	0.241684	0.141432	0.247887	0.585658
TCGA-05-4425-01	0.0786273	0.114855	0.134251	0.184597	0.163082	0.0729709	0.908161
TCGA-05-4426-01	0.0325715	0.0117237	0.145127	0.0618781	0.0847547	0	0.511636
TCGA-05-4427-01	0.0385927	0.0476444	0.086669	0.177281	0.136449	0.0919052	0.482343
TCGA-05-4430-01	0.0770613	0.112482	0.0690228	0.148267	0.110365	0.0760766	0.645116
TCGA-05-4432-01	0.0482777	0.129935	0.0895248	0.116014	0.0992157	0.0263682	0.390895
TCGA-05-4433-01	0.0335065	0.0886021	0.195971	0.180954	0.15678	0.193993	0.654258
TCGA-05-4434-01	0.0319881	0.156776	0.191227	0.189142	0.205709	0.106979	0.839399
TCGA-05-5420-01	0.0317978	0.0436147	0	0.281089	0.241649	0	0.73059
TCGA-05-5423-01	-0.0107643	0.0474677	0.0229276	0.146319	0.149963	0.0548458	0.455212
TCGA-05-5425-01	0.0957968	0.0438804	0.0668197	0.236434	0.191357	0.0922672	0.500139
TCGA-05-5428-01	0.0304868	0	0	0.0277305	0.054912	0.00539109	0.113644
TCGA-05-5429-01	0.0713526	0.00340283	0.0933656	0.053	0.0344217	0	0.220684
TCGA-05-5715-01	0.0313437	0.0121084	0.107888	0.0727429	0.0896995	0.167994	0.413972
TCGA-18-3406-01	0.102875	0.213687	0	0.0932731	0.0654521	0	0.561266
TCGA-18-3407-01	-0.0158597	0.0728729	0.0613685	0.127193	0.114025	0	0.37873
TCGA-18-3408-01	0.0342895	0.102943	0	0.22726	0.0635268	0.119174	0.381771
TCGA-18-3409-01	0.0206222	0.21012	0.0917574	0.286026	0.0698607	0.195956	0.686255
TCGA-18-3410-01	0.0380071	0.208656	0.147825	0.205061	0.198221	0	0.630903
TCGA-18-3411-01	0.0563941	0.0784981	0	0.126634	0.0645722	0.0558217	0.336979
TCGA-18-3412-01	0.0831005	0.0280101	0.0775381	0.0289358	0.0840179	0	0.302839
TCGA-18-3414-01	0.0237539	0.0636058	0.0839253	0.137892	0.167284	0	0.402142
TCGA-18-3415-01	0.0318635	0.0623385	0	0.237537	0.0991097	0.00374098	0.353798
TCGA-18-3416-01	-0.0071665	0.0574973	0	0.613989	0.203511	0	0.639511
TCGA-18-3417-01	0.0776009	0.0536681	0.0690726	0.135313	0.0692032	0.0103374	0.338436
TCGA-18-3419-01	0.0319968	0.0947331	0.0219006	0.210626	0.212443	0	0.40357
TCGA-18-3421-01	-0.0234592	0.0127738	0	0.0943241	0.0564595	0	0.177691
TCGA-18-4083-01	-0.0279643	0.0767204	0.142014	0.126486	0.0522161	0	0.345729
TCGA-18-4086-01	-0.00383016	0.108994	0.0452906	0.209807	0.0941089	0.0478667	0.370843
TCGA-18-4721-01	-0.0571836	0.160128	0.0385558	0.389506	0.0969178	0.128532	0.594585
TCGA-18-5592-01	-0.0291929	0.0611071	0.0660116	0.109034	0.0413374	0	0.207808
TCGA-18-5595-01	-0.00659963	0.061987	0.0295429	0.0893901	0.0412051	0	0.218819
TCGA-21-1070-01	-0.0265642	0.108048	0.205718	0.21035	0.257192	0	0.561533
TCGA-21-1071-01	0.00219395	0.071561	0.0855471	0.129645	0.142666	0.0614988	0.435577
TCGA-21-1072-01	0.0485213	0.0786251	0.03033	0.103494	0.0809243	0	0.264992
TCGA-21-1075-01	0.000196478	0.0835779	0.0108587	0.0638371	0.0191805	0	0.164219
TCGA-21-1076-01	-0.0162466	0.00035778	0.305262	0.158038	0.361979	0.213372	1.17395
TCGA-21-1077-01	0.0208309	0.0980034	0.121244	0.0666234	0.0873202	0.0651419	0.355162
TCGA-21-1078-01	-0.082255	0.0755728	0.109825	0.0956272	0.0173524	0	0.391972
TCGA-21-1079-01	0.059295	0	0.13322	0.127508	0.0900103	0.0225852	0.57834
TCGA-21-1080-01	-0.00939433	0.0224724	0.0858735	0.10912	0.0601283	0	0.292264
TCGA-21-1081-01	-0.0600256	0.0194425	0.148944	0.0307187	0.061958	0	0.31139
TCGA-21-1082-01	-0.042652	0.11149	0.152524	0.110244	0.0942057	0	0.483973
TCGA-21-1083-01	0.0782629	0.310338	0.090394	0.0993245	0.169359	0	0.507385
TCGA-21-5782-01	-0.00715673	0.121616	0.150005	0.0310237	0.0512103	0	0.306091
TCGA-21-5783-01	0.0547694	0.0340448	0.183816	0.103853	0.054039	0.0417069	0.434109
TCGA-21-5784-01	0.0716823	0.079132	0.109717	0.147815	0.0990245	0.0467608	0.365446
TCGA-21-5786-01	0.0992804	0.0218787	0.0936996	0.123161	0.0582033	0	0.323627
TCGA-21-5787-01	0.0347453	0	0.34701	0.191039	0.123209	0.141879	0.421836
TCGA-21-A5DI-01	0.00532616	0.021546	0.0736558	0.093567	0.152911	0	0.278356
TCGA-22-0940-01	0.0653248	0.0325369	0.0451474	0.515699	0.145993	0	0.642948
TCGA-22-0944-01	0.119024	0	0.0453951	0.0512755	0.0813549	0	0.297036
TCGA-22-1000-01	0.00569788	0.130403	0.238008	0.19901	0.173355	0.181793	0.877866
TCGA-22-1002-01	-0.00120564	0.0400183	0.142858	0.217625	0.166616	0.15012	0.318539
TCGA-22-1005-01	-0.00742902	0.468154	0.367714	0.319592	0.146737	0.0671916	0.633751
TCGA-22-1011-01	-0.00967016	0.347765	0.289013	0.0670794	0.155193	0	0.591726
TCGA-22-1012-01	0.0519011	0.0349739	0.101875	0.0784533	0.0644808	0	0.334081
TCGA-22-1016-01	0.0354908	0.0226882	0.17037	0.15322	0.193323	0.40493	0.630933
TCGA-22-1017-01	0.0495178	0.146892	0.110143	0.192406	0.101997	0.0669342	0.498329
TCGA-22-4591-01	0.0442546	0.235363	0.0702183	0.156554	0.0240826	0.0928509	0.32326
TCGA-22-4593-01	0.0365388	0.00695507	0.100363	0.125837	0.0413692	0.0132156	0.303895
TCGA-22-4594-01	-0.0210053	0.328541	0.174352	0.200986	0.116153	0.097395	0.490874
TCGA-22-4595-01	-0.00522106	0.172715	0.090035	0.202752	0.0940864	0.0607019	0.666778
TCGA-22-4596-01	-0.00165475	0.311607	0.207571	0.253589	0.209964	0.135146	1.15726
TCGA-22-4599-01	0.0994503	0.0594149	0.0138865	0.37251	0.126774	0.00680463	0.557719
TCGA-22-4601-01	0.0362003	0.124026	0.0750109	0.168891	0.0567751	0	0.428155
TCGA-22-4604-01	0.0311399	0.0389357	0.127938	0.0965345	0.114536	0.0278961	0.656382
TCGA-22-4605-01	0.033601	0.0379249	0.091169	0.11375	0.131348	0.0936167	0.611755
TCGA-22-4607-01	0.025759	0.109462	0.0499785	0.125568	0.102133	0	0.459143
TCGA-22-4609-01	0.0270394	0.0462232	0.176239	0.301624	0.180072	0.104959	0.759215
TCGA-22-4613-01	0.0263461	0.135685	0.100799	0.157841	0.0727087	0.0686936	0.498085
TCGA-22-5471-01	0.0676253	0.00654454	0.084378	0.342653	0.114032	0	0.38494
TCGA-22-5472-01	-0.0111093	0.12495	0.0974884	0.218722	0.126303	0.125072	0.534621
TCGA-22-5473-01	0.0429267	0.0261448	0.0566014	0.0966371	0.0492948	0	0.276886
TCGA-22-5474-01	0.0204055	0.160645	0.163433	0.295272	0.168113	0.0511349	0.574156
TCGA-22-5477-01	0.00540281	0.0643136	0.0967894	0.114958	0.0445143	0.0355347	0.229044
TCGA-22-5478-01	-0.0218161	0.121507	0.138489	0.142072	0.056745	0.156447	0.397446
TCGA-22-5479-01	-0.0113268	0.0550301	0.0686447	0.0782702	0.0441382	0	0.227893
TCGA-22-5480-01	0.101555	0.233259	0.14609	0.124952	0.171269	0	0.68672
TCGA-22-5481-01	0.0237828	0.420326	0.104257	0.369171	0.0195612	0	0.540018
TCGA-22-5482-01	0.0191842	0.0118008	0.0863365	0.0323627	0.0398526	0	0.293552
TCGA-22-5483-01	0.068645	0.0683235	0.104716	0.167446	0.0713531	0.0715227	0.434784
TCGA-22-5485-01	-0.0197427	0.0929563	0.0844007	0.00136989	0.0279726	0.0509771	0.357365
TCGA-22-5489-01	0.0635244	0.170714	0.181156	0.229985	0.253206	0	0.651429
TCGA-22-5491-01	0.0679733	0	0	0.0601254	0.091252	0	0.341622
TCGA-22-5492-01	-0.00455254	0.116154	0.159414	0.427389	0.188446	0.191222	0.667492
TCGA-22-A5C4-01	-0.0339333	0.0589614	0.102856	0.128362	0.073885	0.0685866	0.443431
TCGA-33-4532-01	0.0133766	0.0421856	0.0677777	0.0203012	0.0178614	0.0265646	0.139465
TCGA-33-4533-01	-0.0539787	0.030807	0.12765	0.136278	0.0451594	0.126133	0.283706
TCGA-33-4538-01	0.0570302	0.102472	0.0615514	0.101498	0.0747118	0	0.31484
TCGA-33-4547-01	0.00999537	0.0712241	0.216678	0	0.130352	0.04109	0.402346
TCGA-33-4566-01	0.0384127	0	0.2062	0.0513273	0.0998372	0.00439702	0.509845
TCGA-33-4582-01	0.110501	0.0347526	0.0621768	0.0478896	0	0.00218291	0.204889
TCGA-33-4583-01	0.0862584	0	0	0.15214	0.0762514	0	0.219027
TCGA-33-4586-01	0.0341482	0.0848397	0.0213299	0.0957344	0.0446388	0.000318289	0.277798
TCGA-33-4587-01	0.0258645	0.0759492	0.141829	0.0922383	0.0507301	0.0566754	0.298447
TCGA-33-4589-01	0.0566734	0.0287974	0	0.0943264	0.130122	0	0.309428
TCGA-33-6737-01	-0.00169679	0	0.248833	0	0.0651238	0.0793808	0.404125
TCGA-33-6738-01	0.0950137	0.134992	0.0871228	0.154492	0.0458526	0.0200726	0.330673
TCGA-33-A4WN-01	0.0404337	0.085742	0.0994114	0.0238904	0.0612041	0	0.337369
TCGA-33-A5GW-01	0.0880625	0.0626248	0.0608781	0	0.0403423	0	0.255312
TCGA-33-AAS8-01	0.0956325	0.118428	0.0915696	0.012768	0.0140283	0	0.209336
TCGA-33-AASB-01	0.00468213	0.0103506	0.114018	0	0	0	0.559888
TCGA-33-AASD-01	-0.000278885	0.038205	0.115203	0.0380439	0.0457718	0	0.360445
TCGA-33-AASI-01	0.0195268	0.0517111	0.193228	0.125884	0.0413155	0	0.25748
TCGA-33-AASJ-01	-0.0309372	0.0329989	0.0870507	0.0473296	0.0384787	0	0.164748
TCGA-33-AASL-01	0.0519617	0.00950605	0.0785159	0.0337326	0.0653496	0	0.201031
TCGA-34-2596-01	0.0532074	0.172148	0.173498	0.110168	0.0622938	0.0502083	0.341905
TCGA-34-2600-01	0.0444942	0.0253007	0.141713	0.123463	0.0375688	0	0.360276
TCGA-34-2608-01	0.0404774	0.144314	0.145205	0.2061	0.12586	0.113065	0.660986
TCGA-34-5231-01	0.0217577	0.0573844	0.184803	0.0652468	0.0424111	0	0.269499
TCGA-34-5232-01	-0.0193124	0.194561	0.334345	0.126874	0.166893	0	0.542533
TCGA-34-5234-01	0.0519704	0.064741	0	0.312575	0.116068	0.0783493	0.521121
TCGA-34-5236-01	0.0933184	0.0438575	0.121017	0.0624832	0.0946572	0.0113646	0.673537
TCGA-34-5239-01	0.0274526	0.107966	0.179027	0.282365	0.14645	0.0857191	0.669801
TCGA-34-5240-01	0.0662987	0.0872104	0	0.126882	0.0301094	0.030078	0.340451
TCGA-34-5241-01	0.0394203	0.0122338	0	0.238623	0.217633	0	0.782177
TCGA-34-5927-01	0.0673017	0.156964	0.176808	0.0843085	0.0249147	0.0828547	0.210728
TCGA-34-5928-01	0.125837	0	0.135913	0.146652	0.128299	0.0484436	0.511245
TCGA-34-5929-01	0.086114	0.0323758	0.340134	0	0.094881	0	0.326181
TCGA-34-7107-01	0.0151523	0.0854453	0.119098	0.0415646	0.0498211	0.0446653	0.348913
TCGA-34-8454-01	0.0360235	0.0640427	0.240544	0.227821	0.214785	0.0490896	0.579752
TCGA-34-8455-01	-0.00591072	0.039445	0.115275	0.170596	0.0990581	0.0270398	0.392157
TCGA-34-8456-01	-0.0163212	0.098336	0.169971	0.112215	0.0571906	0.0546254	0.291725
TCGA-34-A5IX-01	0.00551008	0	0.122031	0.11312	0.106995	0	0.39742
TCGA-35-3615-01	0.0373974	0.0282708	0	0.036506	0.0109897	0	0.0785335
TCGA-35-4122-01	0.176591	0	0	0.304273	0.166284	0.113966	0.515745
TCGA-35-4123-01	0.0320618	0	0.0291825	0.503709	0.198608	0.0352278	0.561304
TCGA-35-5375-01	-0.0369342	0.00504655	0	0.0526273	0.0388628	0	0.0789497
TCGA-37-3783-01	0.0755847	0	0	0.192102	0.276086	0	0.369504
TCGA-37-3789-01	0.0800233	0	0.00782649	0.230826	0.196	0	0.476096
TCGA-37-3792-01	0.0895267	0	0	0.255191	0.551021	0.107549	1.21615
TCGA-37-4129-01	-0.0625249	0.0411178	0.10765	0.198006	0	0.071856	0.266484
TCGA-37-4130-01	0.0581438	0.0194599	0	0.682173	0.119701	0	0.474254
TCGA-37-4132-01	-0.0112193	0.144681	0.071219	0.216133	0.0704574	0.0077066	0.344542
TCGA-37-4133-01	0.00165982	0.0758423	0.0277734	0.119142	0.0537467	0.0223395	0.297036
TCGA-37-4135-01	0.0577995	0.0458908	0.0628417	0.00720244	0.019074	0	0.253743
TCGA-37-4141-01	-0.00727784	0.0531649	0	0.319528	0.0778452	0.100367	0.354188
TCGA-37-5819-01	0.0226835	0.190371	0.126177	0.116774	0.0141598	0	0.320744
TCGA-37-A5EL-01	-0.0549077	0.0650586	0.156283	0.0326905	0.0384302	0	0.32458
TCGA-37-A5EM-01	-0.0227105	0	0.160941	0.192566	0.145594	0	0.624245
TCGA-37-A5EN-01	0.00395225	0.0702091	0.170293	0.0765053	0.0239123	0	0.237231
TCGA-38-4625-01	0.00704455	0	0.054895	0.220723	0.171626	0.141381	0.495041
TCGA-38-4626-01	0.00492333	0	0.0442805	0.17214	0.235361	0.462854	0.811575
TCGA-38-4627-01	0.0732991	0	0.111063	0.16954	0.144688	0.288694	0.501065
TCGA-38-4628-01	0.0490554	0.0334534	0.015876	0.0737292	0.0504004	0.0531547	0.310578
TCGA-38-4629-01	0.0931837	0.0457093	0.00376024	0.205585	0.172392	0.108852	0.649613
TCGA-38-4630-01	0.0387994	0.000275657	0.122182	0	0.0427858	0.100588	0.100735
TCGA-38-4631-01	0.105106	0	0	0.0483073	0.0635345	0	0.177777
TCGA-38-4632-01	0.10192	0.0467104	0	0.248741	0.0949218	0.087552	0.50916
TCGA-38-6178-01	0.00690494	0.120135	0.161735	0.115029	0.0950922	0.0556801	0.464704
TCGA-38-7271-01	0.0656176	0.706603	0.581537	0.440102	0.214103	0.140287	0.799205
TCGA-38-A44F-01	-0.0311333	0.178068	0.320832	0.0933233	0.152024	0.0788893	0.533567
TCGA-39-5011-01	0.0514911	0.163682	0.100698	0.368517	0.156452	0.124361	0.690892
TCGA-39-5016-01	0.0508115	0.102386	0.128495	0.172832	0.0769788	0.0215069	0.428963
TCGA-39-5019-01	0.105984	0.0783703	0.087246	0.160472	0.0627516	0.0112656	0.40835
TCGA-39-5021-01	-0.0200829	0.136072	0.109125	0.176664	0.0645367	0.022366	0.465153
TCGA-39-5022-01	0.0287277	0.477174	0.17307	0.274883	0.136991	0.0170415	0.935799
TCGA-39-5024-01	0.0945631	0.000767879	0.0993504	0.0962367	0.0951294	0	0.401725
TCGA-39-5027-01	0.0304045	0.0300597	0.0768524	0	0	0	0.091368
TCGA-39-5028-01	0.045615	0.0313461	0.0748493	0.138681	0.148923	0	0.460109
TCGA-39-5029-01	0.0152194	0	0.156597	0.0359484	0.141771	0	0.600438
TCGA-39-5030-01	0.0585484	0.200119	0.295185	0.36735	0.224445	0	0.942305
TCGA-39-5031-01	0.0181415	0.099423	0.177659	0.128696	0.1028	0.0337646	0.437103
TCGA-39-5034-01	0.0467205	0.306497	0.0715821	0.352898	0.0812518	0.112761	0.445411
TCGA-39-5035-01	0.000849101	0.409932	0	0.336324	0.157693	0	0.326505
TCGA-39-5036-01	0.0718012	0.0780819	0.0395264	0.109491	0.0456268	0	0.307515
TCGA-39-5037-01	0.0465374	0.0191031	0.0170267	0.0639421	0	0	0.0840436
TCGA-39-5039-01	0.00525667	0.0663407	0.0959052	0.142862	0.109756	0	0.552389
TCGA-39-5040-01	0.0369872	0.0826053	0.130536	0.2217	0.0569103	0.100428	0.483482
TCGA-43-2576-01	0.0630958	0.0989608	0.182503	0.0814318	0.0471645	0.187783	0.726435
TCGA-43-2578-01	-0.0182937	0.078578	0.187158	0.0651803	0.0355861	0.0998339	0.326898
TCGA-43-2581-01	0.0419689	0.0769154	0.182502	0.282373	0.280362	0.282774	0.817057
TCGA-43-3394-01	0.0604116	0.0738607	0.0584433	0.045312	0.0276443	0	0.267206
TCGA-43-3920-01	0.0809419	0.0197647	0	0.276176	0.136147	0.0594158	0.360262
TCGA-43-5668-01	0.0464486	0.257933	0.135439	0.5797	0.184758	0.195152	0.924155
TCGA-43-5670-01	-0.03429	0	0.100281	0.118532	0.114364	0	0.466758
TCGA-43-6143-01	-0.029683	0.154107	0.0859337	0.140911	0.0805975	0	0.426241
TCGA-43-6647-01	0.0117406	0.0290761	0.233359	0.0996714	0.196865	0.0586276	0.781418
TCGA-43-6770-01	0.0364252	0.0204698	0.0992218	0.0850211	0.0596018	0.0181874	0.384429
TCGA-43-6771-01	0.0348208	0	0.0315391	0.166294	0.09973	0	0.598947
TCGA-43-6773-01	0.0381155	0.290981	0.21799	0.30772	0.152801	0.141587	0.536115
TCGA-43-7656-01	0.00890196	0.393228	0.159455	0.310885	0.135192	0.082716	0.520216
TCGA-43-7657-01	0.0510028	0.159217	0.120145	0	0	0.030014	0.403903
TCGA-43-7658-01	0.0143551	0.117882	0.124644	0.375471	0.0845842	0.0584746	0.451708
TCGA-43-8115-01	0.00570892	0.136226	0.325834	0.279953	0.178056	0.261471	0.803057
TCGA-43-8116-01	0.0202376	0.0862349	0.165394	0.0607928	0.191879	0	0.392823
TCGA-43-8118-01	0.00909546	0	0.142487	0.0785013	0.116138	0.193623	0.474825
TCGA-43-A474-01	-0.0081218	0.0406526	0.0836771	0	0.0202005	0	0.196292
TCGA-43-A475-01	-0.0500466	0.109809	0.0836533	0.666034	0.212432	0.079611	0.809085
TCGA-43-A56U-01	-0.0327137	0.449831	0.356439	0.365416	0.260848	0.139186	0.536249
TCGA-43-A56V-01	-0.0888205	0.0586707	0.0941697	0.0248938	0.0816031	0	0.29587
TCGA-44-2655-01	0.0318848	0.106122	0.118581	0.0574542	0.0542455	0	0.344228
TCGA-44-2656-01	-0.0499229	0.14183	0.0791358	0.465866	0.224317	0.185946	0.666074
TCGA-44-2657-01	-0.0119067	0.526271	0.204529	0.407216	0.120467	0.0618811	0.752111
TCGA-44-2659-01	-0.0392286	0.13806	0.149027	0.236159	0.052515	0.00818672	0.46582
TCGA-44-2661-01	-5.37e-05	0.342515	0.025987	0.385564	0.159015	0.120771	0.812359
TCGA-44-2662-01	0.0196601	0.07918	0.100835	0.13744	0.334052	0.286471	0.76204
TCGA-44-2665-01	0.0187207	0.00370413	0.138938	0.113957	0.195747	0.126509	0.666516
TCGA-44-2666-01	-0.0594817	0	0.0834302	0.0967666	0.0626527	0	0.440875
TCGA-44-2668-01	-0.0282287	0	0.224287	0.190849	0.543708	0	0.88035
TCGA-44-3396-01	-0.0142953	0.115872	0.114155	0.185312	0.355003	0.0618109	0.668342
TCGA-44-3398-01	0.0422337	0.0365313	0	0.3844	0.164986	0.0286095	0.648839
TCGA-44-3917-01	-0.0648678	0.108257	0.117024	0.201176	0.112595	0.0536604	0.493232
TCGA-44-3918-01	-0.0602422	0.129072	0.0157755	0.483318	0.210871	0.0903297	0.703422
TCGA-44-3919-01	-0.00131116	0.186233	0.220837	0.168272	0.142807	0.101605	0.662186
TCGA-44-4112-01	0.0819133	0.00809922	0.013145	0.180555	0.100808	0.0365018	0.31268
TCGA-44-5643-01	0.14458	0.0459436	0.118609	0.173612	0.0923825	0	0.313787
TCGA-44-5644-01	-0.0322202	0.0228648	0.0576849	0.00812204	0.0222292	0	0.123721
TCGA-44-5645-01	-0.094006	0.3059	0.378966	0.201996	0.141415	0	0.821601
TCGA-44-6145-01	0.0546146	0.151516	0.166599	0.400939	0.233596	0.115475	0.622563
TCGA-44-6146-01	-0.0436231	0.0308489	0.135445	0.137816	0.08248	0.0530391	0.231916
TCGA-44-6147-01	-0.0962662	0.200705	0.225569	0.217687	0.129658	0.0916153	0.419389
TCGA-44-6148-01	-0.0234551	0.0945666	0.131565	0.24063	0.0834485	0.127898	0.442486
TCGA-44-6774-01	0.0302517	0	0.130544	0.122247	0.140287	0.212591	0.400746
TCGA-44-6775-01	-0.0376338	0.0858002	0.181436	0.130681	0.243233	0.183896	0.953511
TCGA-44-6776-01	0.0331776	0.0256084	0.017947	0.10703	0	0	0.164778
TCGA-44-6777-01	0.0485778	0.180143	0.226885	0.146945	0.22744	0.370309	1.17265
TCGA-44-6778-01	0.0119573	0.287931	0.243068	0.560201	0.320922	0.307707	1.10685
TCGA-44-6779-01	0.0798666	0	0.0791629	0.505358	0.275538	0.0947776	0.681835
TCGA-44-7659-01	-0.0359971	0.0643851	0.13258	0.050728	0.0708732	0	0.243325
TCGA-44-7660-01	-0.0031189	0.126197	0.0416239	0.0371423	0.0605735	0.0236366	0.276383
TCGA-44-7661-01	0.0297887	0.0130889	0.303228	0.124841	0.215108	0.0596412	0.95607
TCGA-44-7662-01	0.00290582	0	0.122681	0.17014	0.170823	0.087691	0.419186
TCGA-44-7667-01	0.0210386	0.0170538	0.0141608	0.00102337	0.0234664	0	0.128766
TCGA-44-7669-01	0.0100287	0.0814001	0.0895326	0.200384	0.138949	0.155374	0.431959
TCGA-44-7670-01	0.141205	0.0780761	0.063392	0.0952158	0.0757238	0	0.395984
TCGA-44-7671-01	0.052085	0.0322638	0.018048	0.0471696	0	0	0.269752
TCGA-44-7672-01	0.0485784	0.237236	0.279323	0.111593	0.146405	0.0132242	0.743304
TCGA-44-8117-01	-0.0418761	0	0.101644	0.138129	0.0237208	0.0126119	0.316661
TCGA-44-8119-01	-0.0279007	0.00328372	0.0944159	0.138567	0.120425	0.0729042	0.354634
TCGA-44-8120-01	-0.0313272	0.0623803	0.0619179	0.285144	0.0923555	0.080152	0.395693
TCGA-44-A479-01	-0.00433099	0.248377	0.285054	0.360995	0.207477	0.172264	0.614534
TCGA-44-A47A-01	-0.0138356	0.0436795	0.295356	0	0.0818558	0	0.687487
TCGA-44-A47B-01	0.0131139	0.0378536	0.171826	0.0948842	0.0897982	0.0687294	0.423186
TCGA-44-A47G-01	-0.0215393	0.24231	0.298217	0.270841	0.182153	0.13597	0.784853
TCGA-44-A4SS-01	-0.000596658	0.0747833	0.290783	0.165039	0.18495	0.146899	0.671766
TCGA-44-A4SU-01	-0.0904525	0.142067	0.218012	0	0.0520888	0	0.269935
TCGA-46-3765-01	0.0775354	0.122681	0.049393	0.184886	0.0699807	0.058133	0.354223
TCGA-46-3766-01	0.0424555	0.288611	0.110251	0.400897	0.122964	0.209267	0.854637
TCGA-46-3767-01	0.0549549	0.159654	0.168297	0.301495	0.165644	0.14983	0.674699
TCGA-46-3768-01	0.0963727	0.157337	0.0802005	0.0206344	0.0324463	0.121386	0.312774
TCGA-46-3769-01	0.0898072	0.151715	0.137499	0.169311	0.115203	0.195109	0.72065
TCGA-46-6025-01	0.104793	0.00218899	0.096911	0.0655231	0.0411105	0	0.221983
TCGA-46-6026-01	0.0711151	0.0345584	0.185703	0	0.013822	0.0319428	0.152523
TCGA-49-4486-01	0.088049	0.00251714	0	0.0051044	0	0	0
TCGA-49-4487-01	0.0714115	0.224558	0.232183	0.247155	0.147126	0	0.503514
TCGA-49-4488-01	-0.00585737	0.0554943	0.116243	0.0745902	0.0612922	0	0.402222
TCGA-49-4490-01	-0.00549287	0.00466442	0.142593	0.0569091	0.0398221	0.0123391	0.299158
TCGA-49-4494-01	0.112307	0.00600908	0.0375879	0.0301147	0.0510637	0	0.219843
TCGA-49-4501-01	0.0479588	0.102411	0.133611	0.136908	0.0609272	0	0.366129
TCGA-49-4505-01	0.0841235	0.0897304	0.0918631	0.147843	0.112541	0	0.49367
TCGA-49-4506-01	0.0689984	0	0	0.0884396	0	0	0.159643
TCGA-49-4507-01	0.107584	0.0454678	0	0.378103	0.0498718	0	0.389887
TCGA-49-4510-01	-0.000277091	0.0468414	0	0.053292	0	0	0.0897308
TCGA-49-4512-01	-0.0308054	0.0271795	0.113639	0	0.0453052	0	0.357372
TCGA-49-4514-01	0.101777	0.0874005	0.117386	0.00861604	0.0164931	0	0.123747
TCGA-49-6742-01	0.130592	0	0.0616508	0.0679159	0.0345168	0.013758	0.191937
TCGA-49-6743-01	0.0489266	0.0195856	0.0984962	0.164233	0.187839	0.113044	0.469212
TCGA-49-6744-01	0.0254506	0.302653	0.184742	0.300603	0.152813	0.0807722	0.897987
TCGA-49-6745-01	0.0555805	0.00656919	0.185715	0.24836	0.191658	0.0789796	0.73121
TCGA-49-6761-01	0.118955	0.0314845	0.113358	0.179216	0.0998923	0	0.381595
TCGA-49-6767-01	0.0899455	0	0.17652	0.035491	0.101721	0	0.410635
TCGA-49-AAQV-01	-0.0541535	0.120999	0.234929	0	0.0753498	0	0.262056
TCGA-49-AAR0-01	-0.0648571	0.17029	0.191853	0.0178762	0.0405054	0.0208325	0.46501
TCGA-49-AAR2-01	-0.0599672	0.135252	0.141919	0.00383347	0.0060918	0	0.176981
TCGA-49-AAR3-01	-0.00843815	0	0.263515	0.138475	0.2477	0	0.616202
TCGA-49-AAR4-01	-0.046072	0.076028	0.233917	0.60447	0.146349	0	0.556151
TCGA-49-AAR9-01	0.119043	0	0.115824	0.0498442	0.0182056	0.0484646	0.319305
TCGA-49-AARE-01	0.0110147	0.0570452	0.0834826	0	0.0344482	0	0.221976
TCGA-49-AARN-01	-0.0234044	0.152432	0.191423	0	0.0722602	0	0.308558
TCGA-49-AARO-01	-0.059935	0.066218	0.314815	0.0222055	0.143643	0	0.772931
TCGA-49-AARQ-01	-0.0368328	0.0410723	0.0531025	0.0323083	0.0650862	0	0.112193
TCGA-49-AARR-01	-0.0562651	0.112507	0.212387	0.0847845	0.149552	0.0598296	0.374959
TCGA-4B-A93V-01	-0.120502	0.0963389	0.0415602	0.0261613	0.0196121	0	0.170615
TCGA-50-5044-01	0.106283	0.00685097	0.131567	0.0975632	0.0185299	0.000271116	0.474332
TCGA-50-5045-01	0.0147945	0.191465	0.190606	0.147089	0.161848	0.074942	0.62043
TCGA-50-5049-01	0.0646992	0.21197	0.236704	0.436226	0.242742	0.266172	0.82981
TCGA-50-5051-01	-0.049336	0.0528993	0.0452173	0	0.00812197	0	0.0630917
TCGA-50-5055-01	0.0425415	0.741037	0.484126	0.19763	0.151767	0	0.82789
TCGA-50-5066-01	0.107827	0.052631	0	0.272277	0.101	0.0589695	0.3265
TCGA-50-5068-01	0.0458443	0.106459	0.00447893	0.249298	0.144476	0.0648029	0.308127
TCGA-50-5072-01	0.122957	0.00121665	0.0950722	0.0851319	0.0719288	0.0151384	0.368852
TCGA-50-5930-01	0.0954043	0.17368	0.113492	0.157186	0.0573717	0.0593139	0.394214
TCGA-50-5931-01	0.107724	0.130035	0	0.179144	0.060565	0.00716695	0.429921
TCGA-50-5932-01	0.0151994	0.047767	0.0953592	0.0361498	0.0280115	0	0.201504
TCGA-50-5933-01	0.0977415	0	0.142383	0.268988	0.231881	0.214467	0.838654
TCGA-50-5935-01	-0.00574466	0.148539	0.147362	0.112779	0.0387281	0	0.570279
TCGA-50-5936-01	0.0939118	0	0.103198	0.0587137	0.0527302	0.00352387	0.669689
TCGA-50-5939-01	0.0537122	0.195779	0.237474	0	0.166169	0.0314307	0.677327
TCGA-50-5941-01	0.0395309	0.409391	0.256202	0.253893	0.191406	0.049027	1.04734
TCGA-50-5942-01	0.0236628	0.0396754	0.133382	0.155669	0.0515976	0	0.324595
TCGA-50-5944-01	0.0344544	0.0349721	0.0813577	0.155761	0.0652205	0.117775	0.348458
TCGA-50-5946-01	0.021416	0.0320762	0.0830953	0.0309388	0.0188629	0	0.124761
TCGA-50-6590-01	0.12497	0.179072	0.350509	0.00877887	0.181099	0	0.728386
TCGA-50-6591-01	0.0890226	0	0.0631856	0	0.0540846	0.0815241	0.0886291
TCGA-50-6592-01	0.0910752	0	0.100043	0.39494	0.236661	0	0.700111
TCGA-50-6593-01	0.0355451	0.127418	0.115726	0.0964061	0.106618	0.0928913	0.682636
TCGA-50-6594-01	0.02425	0.0464124	0.0497102	0.190714	0.0540832	0	0.411717
TCGA-50-6595-01	0.0814571	0	0.149222	0.0320096	0.22187	0.00318925	0.531536
TCGA-50-6597-01	0.147375	0.173844	0.240356	0.0299012	0	0	0.296641
TCGA-50-6673-01	0.0794455	0.0472108	0.135476	0.139867	0.0729167	0.114547	0.455814
TCGA-50-7109-01	-0.00521654	0.0764616	0.100314	0.129735	0.0927077	0.0314943	0.21083
TCGA-50-8457-01	-0.0606999	0.261403	0.294459	0.206656	0.126411	0.0598787	0.494809
TCGA-50-8459-01	0.00936961	0.124163	0.330222	0.0576177	0.177489	0.256939	0.803374
TCGA-50-8460-01	0.0150908	0.0857005	0.203349	0.0693499	0.107134	0	0.445847
TCGA-51-4079-01	0.0778866	0.0755094	0.0230948	0.155091	0.100385	0	0.388054
TCGA-51-4080-01	0.0731364	0.016401	0.0273521	0.0545712	0.0323237	0	0.217896
TCGA-51-4081-01	-0.0592853	0.0124101	0.0578113	0.0473144	0.0487627	0	0.305
TCGA-51-6867-01	0.0538437	0.0839136	0.104298	0.231111	0.102808	0.00669465	0.374749
TCGA-52-7622-01	-0.00243001	0.193499	0.0842882	0.235059	0.146368	0.0733254	0.738205
TCGA-52-7809-01	-0.00589762	0.0926343	0.175855	0.143851	0.0500693	0.0576594	0.265864
TCGA-52-7810-01	0.0292997	0.0350184	0.119621	0	0.038328	0	0.247155
TCGA-52-7811-01	0.0603846	0.00987753	0.0904383	0.0970384	0.117702	0	0.559289
TCGA-52-7812-01	0.0894874	0.157697	0.0528218	0.382826	0.144847	0	0.657057
TCGA-53-7624-01	0.0798946	0	0.117262	0.020044	0.169101	0	0.393217
TCGA-53-7626-01	0.0320511	0.304788	0.202281	0.42832	0.295662	0.167398	0.806421
TCGA-53-7813-01	-0.0131315	0.105846	0.0196519	0.111072	0.049629	0	0.0252295
TCGA-53-A4EZ-01	-0.0702988	0.079196	0.0674354	0	0.0250855	0	0.118311
TCGA-55-1592-01	-0.019926	0.0324286	0.081563	0.130088	0.110635	0.27392	0.379925
TCGA-55-1594-01	-0.0012523	0.0898566	0.0908583	0.105413	0.060089	0.040707	0.329505
TCGA-55-1596-01	-0.00468772	0.00176784	0.00179148	0.0847835	0.10725	0	0.188821
TCGA-55-5899-01	-0.00822788	0.0267179	0.0145486	0.162179	0.0840393	0.210503	0.232408
TCGA-55-6543-01	-0.0294073	0.0184435	0.114178	0.0496762	0.131687	0.0387636	0.555298
TCGA-55-6642-01	0.0207084	0.310007	0.0734111	0.223589	0.118532	0.0196256	0.386622
TCGA-55-6712-01	0.0724924	0.101995	0.238838	0.302863	0.164041	0	0.694596
TCGA-55-6968-01	0.0169556	0.10327	0.136896	0.173656	0.169106	0.0135965	0.589576
TCGA-55-6970-01	0.0205234	0.0749006	0.15089	0.135653	0.0998848	0.081757	0.44015
TCGA-55-6971-01	-0.0322554	0.27311	0.349224	0.251775	0.2676	0.11041	0.783451
TCGA-55-6972-01	-0.054221	0.00866038	0	0.0275	0	0	0
TCGA-55-6975-01	0.0743941	0.0175784	0.0956898	0.114288	0.0681564	0.00476954	0.403364
TCGA-55-6978-01	0.0582935	0	0.210281	0.52452	0.38353	0.112217	0.865917
TCGA-55-6979-01	-0.0151163	0.0858713	0.326464	0.161084	0.302898	0.273597	0.811132
TCGA-55-6980-01	-0.0063511	0.213271	0.222953	0.0990681	0.102483	0	0.887601
TCGA-55-6981-01	-0.0264108	0.130795	0.0958646	0.066932	0.0575991	0.0116208	0.449535
TCGA-55-6982-01	0.0612589	0.130425	0.09501	0.0698998	0.111889	0.129736	0.586408
TCGA-55-6983-01	0.073052	0.291992	0.249725	0.134147	0.0985986	0.0377884	0.461637
TCGA-55-6984-01	0.0186267	0.0342182	0.193657	0	0.0596769	0	0.202992
TCGA-55-6985-01	0.0509979	0.107296	0.128334	0.233376	0.184831	0	0.551523
TCGA-55-6986-01	0.0108379	0.102801	0.124599	0.0317453	0.0581752	0.0369105	0.296269
TCGA-55-6987-01	0.0172477	0.232401	0.151098	0.507338	0.227706	0.0410618	0.735099
TCGA-55-7227-01	-0.00568029	0.0330864	0.241642	0.139161	0.137795	0.0496858	0.608434
TCGA-55-7281-01	0.0625938	0.049419	0.1977	0.0601293	0.13789	0.110641	0.611077
TCGA-55-7283-01	0.0259182	0.0333016	0.0791239	0.214057	0.0667127	0.00263789	0.336522
TCGA-55-7284-01	0.00432909	0.0671346	0.186685	0.196829	0.128643	0.178833	0.641128
TCGA-55-7570-01	0.0525841	0.0809907	0	0.0886933	0.0165605	0.0100297	0.0973282
TCGA-55-7573-01	-0.0231814	0.38261	0.241009	0.175367	0.120819	0.0129851	0.718663
TCGA-55-7574-01	-0.0362303	0.297064	0.42157	0.269006	0.167227	0.139022	0.474085
TCGA-55-7576-01	0.0406089	0.12733	0.123406	0.153028	0.0902744	0.0455977	0.519136
TCGA-55-7724-01	0.0250197	0.039269	0.0113013	0.419673	0.215785	0.225551	0.538531
TCGA-55-7725-01	-0.048658	0.0821327	0.098725	0.238111	0.122181	0.00794934	0.294799
TCGA-55-7726-01	0.0908385	0	0.0677502	0.29889	0.158207	0.0956466	0.546458
TCGA-55-7727-01	-0.0115708	0.208815	0.074126	0.292601	0.116944	0.0915133	0.362376
TCGA-55-7728-01	-0.0132241	0.0414661	0.41768	0	0.17508	0.211311	1.00036
TCGA-55-7815-01	0.0468396	0.0224382	0.0654644	0.420633	0.150872	0.179756	0.438396
TCGA-55-7816-01	-0.031507	0	0.22928	0.233792	0.178951	0.34082	0.74059
TCGA-55-7903-01	-0.00374984	0	0.0972915	0.121137	0.112579	0	0.218695
TCGA-55-7907-01	0.0120209	0	0.0927339	0.295135	0.117049	0.132706	0.422253
TCGA-55-7910-01	-0.0326895	0.0834176	0.0508223	0.0551437	0.0768363	0	0.151276
TCGA-55-7911-01	-0.0190512	0	0.184098	0.235075	0.182855	0	0.413077
TCGA-55-7913-01	0.0138557	0.0401799	0.0612002	0	0.0645883	0	0.228825
TCGA-55-7914-01	0.0268102	0.130686	0.19122	0.0968773	0.0887631	0.0439137	0.361447
TCGA-55-7994-01	-0.0444649	0.125692	0.194961	0.332032	0.210709	0.0655585	0.828005
TCGA-55-7995-01	0.0113358	0.10997	0.278952	0.356781	0.263819	0.0612104	0.82797
TCGA-55-8085-01	-0.0220299	0.180543	0.0871683	0.136072	0.0773824	0	0.448602
TCGA-55-8087-01	-0.0144539	0.0381334	0.198152	0.0484881	0.0697062	0.0198894	0.36879
TCGA-55-8089-01	0.0527469	0	0.164109	0.707394	0.338859	0.201298	0.931407
TCGA-55-8090-01	0.0321463	0.0206271	0.183785	0.0340189	0.0941202	0.0658722	0.397516
TCGA-55-8091-01	0.00769013	0.179368	0.10714	0.117773	0.181856	0.0610654	0.718291
TCGA-55-8092-01	0.0581714	0.291849	0.25181	0.199149	0.155148	0	0.433687
TCGA-55-8094-01	0.0648378	0	0	0	0	0	0.00208737
TCGA-55-8096-01	-0.0014219	0.0810237	0.154806	0.111157	0.127024	0.131176	0.619723
TCGA-55-8097-01	-0.0309187	0.0306717	0.224581	0.104425	0.0598493	0.0181082	0.356352
TCGA-55-8203-01	-0.00753497	0.203488	0.208928	0.0537896	0.0800895	0	0.314164
TCGA-55-8204-01	0.0591507	0.0311112	0.117306	0.151159	0.202503	0.0374044	0.407123
TCGA-55-8205-01	0.0173907	0.0872312	0.235691	0.366479	0.350227	0.24023	1.18196
TCGA-55-8206-01	-0.0506573	0.145117	0.331811	0.104379	0.243084	0.129411	0.915515
TCGA-55-8207-01	0.0153482	0	0.129491	0.185822	0.102743	0.0875788	0.548012
TCGA-55-8208-01	0.00245125	0.200869	0.308308	0.203295	0.307171	0.218606	0.889117
TCGA-55-8299-01	0.00185006	0	0.183955	0.408134	0.231247	0.00855993	0.687787
TCGA-55-8301-01	-0.0227301	0.241496	0.27219	0.119092	0.172688	0	0.627913
TCGA-55-8302-01	-0.0125304	0.0452307	0.103431	0.0926899	0.115284	0.00314297	0.475449
TCGA-55-8505-01	0.0634956	0.0130466	0.106112	0	0.0727767	0.0507436	0.296639
TCGA-55-8506-01	-0.00753012	0	0.138987	0.0282186	0.107621	0	0.427065
TCGA-55-8507-01	-0.0344355	0.053454	0.0972771	0	0.0983379	0	0.266026
TCGA-55-8508-01	-0.0316599	0.289111	0.0893839	0.00545566	0.0726647	0	0.264413
TCGA-55-8510-01	-0.0807889	0.0713082	0.246443	0.122989	0.127348	0.123179	0.634741
TCGA-55-8511-01	-0.075018	0.182782	0.270338	0.0830435	0.139792	0.0637274	0.478323
TCGA-55-8512-01	-0.0634728	0	0.0754455	0.0749666	0.101473	0	0.241613
TCGA-55-8513-01	-0.044605	0.11215	0.289301	0.0186787	0.177819	0.442601	0.657338
TCGA-55-8514-01	-0.0819842	0.0898575	0.113172	0	0.0421028	0.00150132	0.294539
TCGA-55-8614-01	-0.0390502	0.00929009	0.143193	0.0803491	0.167281	0.0423065	0.290494
TCGA-55-8615-01	-0.00462239	0.0128453	0.0664804	0	0.000710425	0	0.122097
TCGA-55-8616-01	-0.0454248	0.0916287	0.17008	0.0584634	0.0340376	0.0391686	0.157303
TCGA-55-8619-01	-0.0266993	0.192635	0.356843	0.174558	0.157353	0.162424	0.666436
TCGA-55-8620-01	0.00913695	0.117427	0.142669	0.0556764	0.0592068	0.0445835	0.286237
TCGA-55-8621-01	-0.0522051	0.117865	0.24169	0.249494	0.200516	0.188572	0.749644
TCGA-55-A48X-01	-0.036546	0.379092	0.460508	0.0470172	0.136466	0.0513397	0.49732
TCGA-55-A48Y-01	0.0254981	0.0290212	0.0728034	0.0422929	0.032592	0	0.297387
TCGA-55-A48Z-01	-0.0259125	0.249509	0.131138	0.0308135	0.0601234	0	0.594786
TCGA-55-A490-01	0.106798	0.0257126	0.122969	0.0199474	0.0669889	0.0246315	0.342727
TCGA-55-A491-01	0.0256626	0.104912	0.173705	0.172491	0.0430599	0.110723	0.502468
TCGA-55-A492-01	-0.0156016	0.0595868	0.0499603	0	0	0	0.108092
TCGA-55-A493-01	0.0398385	0.0231747	0.277172	0.353985	0.217602	0	0.904828
TCGA-55-A494-01	-0.0497559	0.061211	0.0731822	0	0.00257361	0	0.094792
TCGA-55-A4DF-01	-0.0461151	0.0454322	0.23236	0.16052	0.201102	0.0371358	0.588572
TCGA-55-A4DG-01	-0.097369	0.246178	0.208478	0.193447	0.0607824	0.116757	0.40455
TCGA-55-A57B-01	-0.0496719	0.0461387	0.187147	0.215348	0.133387	0.01207	0.611318
TCGA-56-1622-01	0.0164149	0.0416729	0.0339615	0.0851432	0.177183	0	0.241586
TCGA-56-5897-01	0.0363496	0.126605	0.17021	0.223572	0.173369	0.10494	0.752163
TCGA-56-5898-01	0.000425149	0.113919	0.0758788	0.136303	0.0568029	0.00692033	0.526995
TCGA-56-6545-01	0.0573358	0.0615682	0.195322	0.158259	0.192508	0.039951	0.731078
TCGA-56-7221-01	-0.0125757	0.0392242	0.119951	0.0180378	0.0467141	0	0.350508
TCGA-56-7222-01	0.0190406	0.0799619	0.134453	0.119347	0.111236	0.0069695	0.271867
TCGA-56-7223-01	0.0255853	0.0411269	0.0575377	0.100726	0.00204271	0	0.23015
TCGA-56-7579-01	-0.00617816	0	0.078995	0.0127893	0.088974	0	0.390191
TCGA-56-7580-01	0.053246	0.0775209	0.143976	0.00153062	0.0940293	0	0.24143
TCGA-56-7582-01	0.051632	0	0.0446843	0.108551	0.0817435	0	0.449385
TCGA-56-7730-01	-0.0184621	0.0484539	0.0954983	0.0029358	0.0262173	0	0.173266
TCGA-56-7731-01	0.0449116	0.135775	0.190881	0.10332	0.155698	0.145962	0.45596
TCGA-56-7822-01	0.0500539	0	0.0270002	0.0988447	0.132915	0	0.682795
TCGA-56-7823-01	0.0419596	0.0372978	0.107609	0	0.0385607	0	0.256824
TCGA-56-8082-01	0.000954553	0.0962463	0.11031	0.0299023	0.112175	0.0416024	0.284792
TCGA-56-8083-01	0.0166595	0.0454519	0.288437	0	0.0204999	0.127076	0.306017
TCGA-56-8201-01	0.0235548	0.0417253	0.209045	0.321471	0.244669	0.130452	1.03499
TCGA-56-8304-01	-0.0369068	0.0424544	0.109568	0	0.0644045	0	0.24958
TCGA-56-8305-01	-0.0555221	0.0551712	0.131435	0.0151807	0.0588568	0	0.418563
TCGA-56-8307-01	0.0466254	0.314893	0.188526	0.0837243	0.136125	0	0.581784
TCGA-56-8308-01	0.0495837	0.0972461	0.168107	0.102734	0.0783918	0	0.403241
TCGA-56-8309-01	0.00914996	0.072518	0.452682	0.474419	0.286309	0.247831	0.870505
TCGA-56-8503-01	0.0200578	0.0737836	0.213728	0.0315914	0.252936	0.00655024	0.794209
TCGA-56-8504-01	-0.0389715	0.066334	0.150011	0.00931918	0.0887903	0.0394655	0.359729
TCGA-56-8622-01	-0.0235724	0.0396556	0.184036	0.0153654	0.0853144	0.0457527	0.406533
TCGA-56-8623-01	-0.0646281	0.119405	0.152412	0.401823	0.294005	0.322781	0.988666
TCGA-56-8624-01	-0.0240782	0.0255065	0.14164	0.177203	0.0606297	0.0916017	0.349566
TCGA-56-8625-01	0.00282738	0.158609	0.275553	0.378083	0.240762	0.282125	1.10055
TCGA-56-8626-01	-0.0300076	0.0443782	0.163039	0.147582	0.0796597	0.0680987	0.519723
TCGA-56-8628-01	-0.059448	0.07618	0.313739	0.188742	0.133526	0.211583	0.714044
TCGA-56-8629-01	-0.049291	0.103502	0.146209	0.032491	0.0689827	0.0388282	0.379729
TCGA-56-A49D-01	-0.0304601	0.0130705	0.283748	0	0.126089	0.145232	0.342657
TCGA-56-A4BW-01	0.00590018	0	0.160764	0.0550856	0.128632	0	0.433859
TCGA-56-A4BX-01	-0.0222901	0.0654983	0.0919904	0	0.0200493	0.0275908	0.135306
TCGA-56-A4BY-01	-0.0181066	0.13115	0.151573	0.106468	0.0816418	0.0688325	0.279736
TCGA-56-A4ZJ-01	-0.0109833	0.100464	0.178803	0.147882	0.138842	0.244059	0.657816
TCGA-56-A4ZK-01	-0.042757	0.0173016	0.13831	0.0850889	0.14785	0	0.652877
TCGA-56-A5DR-01	0.0426419	0.028846	0.204266	0.00260004	0.102368	0	0.378782
TCGA-56-A5DS-01	-0.0309343	0.176453	0.186708	0.0737637	0.16563	0	0.480602
TCGA-56-A62T-01	0.00192979	0.0379579	0.125304	0.0832772	0.0477322	0.0692632	0.505051
TCGA-58-8386-01	0.0574508	0.0729448	0.113544	0.176469	0.114789	0.261742	0.619526
TCGA-58-8387-01	0.0135061	0.195819	0.0608028	0.196161	0.0910225	0	0.301515
TCGA-58-8388-01	-0.0102435	0.0118804	0.217306	0.258031	0.153973	0.106151	0.552931
TCGA-58-8390-01	0.0421785	0	0.11172	0.20863	0.140012	0.0166478	0.478241
TCGA-58-8391-01	0.0578483	0.0232337	0.0414449	0.0803691	0.0743601	0	0.236797
TCGA-58-8392-01	0.00898136	0.0874348	0.100503	0	0.0224346	0	0.25689
TCGA-58-8393-01	-0.0266767	0.0768358	0.206629	0.276142	0.185077	0.0771968	0.679043
TCGA-58-A46J-01	-0.0880772	0.0433615	0.197048	0	0.0859735	0.0617123	0.285892
TCGA-58-A46K-01	-0.00688666	0.100795	0.0926381	0.0800082	0.0436976	0	0.25373
TCGA-58-A46L-01	-0.0330692	0.0694912	0.133317	0.176847	0.0660908	0	0.444629
TCGA-58-A46M-01	-0.0169683	0.0223967	0.0653347	0.180931	0.109425	0	0.423117
TCGA-58-A46N-01	-0.0373428	0.0345135	0.0693828	0	0.0303608	0	0.187308
TCGA-60-2695-01	-0.0576066	0.122625	0.13373	0.221387	0.104572	0.0404547	0.394811
TCGA-60-2696-01	0.0621124	0.0753108	0.0827106	0.209097	0.157994	0.00625556	0.53087
TCGA-60-2697-01	-0.0145076	0.37084	0.468712	0.36782	0.208819	0.106634	0.690795
TCGA-60-2698-01	0.0128684	0.0083582	0.17194	0.256262	0.139086	0.151404	0.662032
TCGA-60-2703-01	0.0139223	0.0657551	0.100962	0.163881	0.126424	0.0557863	0.350771
TCGA-60-2704-01	0.000762085	0.160048	0.154787	0.343933	0.255045	0.384174	0.777539
TCGA-60-2706-01	-0.0490875	0.31598	0.122143	0.175688	0.0977129	0.161612	0.601677
TCGA-60-2707-01	0.0228256	0	0.0212437	0.162485	0.25655	0	0.784815
TCGA-60-2708-01	-0.0261197	0.0228873	0.0853957	0.0625526	0.0462089	0.0346047	0.333745
TCGA-60-2709-01	0.060595	0.321552	0.154989	0.249102	0.102827	0.301498	1.07474
TCGA-60-2710-01	0.0694153	0.110106	0.144744	0.160079	0.111374	0.0808073	0.597401
TCGA-60-2711-01	0.0482142	0.196608	0.0749735	0.33152	0.0691047	0.0491085	0.403238
TCGA-60-2712-01	-0.01289	0.215686	0.285949	0.232091	0.174507	0.0258303	0.669216
TCGA-60-2713-01	0.0287283	0.130672	0.0828587	0.412449	0.166127	0.198104	0.916113
TCGA-60-2714-01	-0.0107636	0.101201	0.20401	0.272212	0.094239	0.058002	0.530534
TCGA-60-2715-01	0.0123444	0.117405	0.239488	0.211352	0.125748	0.217106	0.725347
TCGA-60-2716-01	-0.0743079	0	0.0449618	0	0.0648359	0	0.35194
TCGA-60-2719-01	0.0130878	0.0427119	0.154987	0	0.0700413	0.12494	0.318377
TCGA-60-2720-01	0.0717573	0.02549	0.132214	0.125558	0.0977041	0	0.474427
TCGA-60-2721-01	-0.0159891	0.0903488	0.202665	0.214883	0.12825	0.0748015	0.502289
TCGA-60-2722-01	0.0148295	0.0252062	0.0569606	0.0442013	0.0279839	0	0.252109
TCGA-60-2723-01	0.0778012	0.069046	1.09e-05	0.304363	0.0849069	0.0142164	0.381888
TCGA-60-2724-01	-0.0106933	0.0094251	0.126245	0	0.128062	0	0.338287
TCGA-60-2725-01	0.0819375	0.116753	0.107625	0.262759	0.26558	0.0757944	0.855959
TCGA-60-2726-01	-0.0221553	0.118635	0.238093	0	0.048165	0	0.302235
TCGA-62-8394-01	-0.0376057	0.143801	0.137455	0.0112751	0.0622629	0.013372	0.48916
TCGA-62-8395-01	-0.0172438	0.0950553	0.117426	0.100856	0.0651256	0.0373613	0.36601
TCGA-62-8397-01	-0.00738477	0.122057	0.0292393	0.0807823	0	0	0.5913
TCGA-62-8398-01	0.0236197	0.0630485	0.189368	0	0.0690845	0	0.546356
TCGA-62-8399-01	-0.00493192	0	0.0558116	0.130407	0.139725	0	0.324646
TCGA-62-8402-01	-0.0177247	0.0158861	0.223581	0.0870546	0.199272	0	0.413719
TCGA-62-A46O-01	0.0586417	0.0324091	0.0479827	0.0198532	0.0265161	0	0.0950316
TCGA-62-A46P-01	0.0268691	0.0723189	0.0482464	0	0.00433418	0	0.102544
TCGA-62-A46R-01	-0.0642619	0.0286752	0.177065	0.140595	0.120664	0	0.528908
TCGA-62-A46S-01	-0.0226198	0.0325238	0.131034	0.0669848	0.0551582	0.0146886	0.254396
TCGA-62-A46V-01	-0.0655156	0.0190215	0.0834725	0	0.0248412	0.0172444	0.371077
TCGA-62-A46Y-01	-0.0298377	0.0790584	0.168406	0.0638831	0.148172	0.0750442	0.409653
TCGA-62-A470-01	-0.0792047	0.0638565	0.0522666	0.00235691	0.0254577	0.0705225	0.175797
TCGA-62-A471-01	0.0683014	0	0.0532052	0.039854	0.0241781	0	0.173357
TCGA-62-A472-01	-0.0311178	0.0731684	0.139859	0.133181	0.122345	0.0273853	0.390166
TCGA-63-6202-01	0.050705	0.161373	0.150973	0.304088	0.146906	0.137715	0.772791
TCGA-63-7020-01	-0.0333293	0.0405199	0.0933209	0.200507	0.156374	0	0.552063
TCGA-63-7021-01	-0.0119885	0.0231652	0.122863	0.13037	0.131721	0	0.414315
TCGA-63-7022-01	0.026088	0.299236	0.237538	0.246031	0.147288	0.309883	0.615425
TCGA-63-7023-01	0.0731509	0.0306097	0.0873077	0.113765	0.04633	0.00628305	0.229421
TCGA-63-A5MB-01	0.0352317	0.0607337	0.0655552	0.119136	0.0379333	0.000830566	0.281715
TCGA-63-A5MG-01	-0.0818794	0.214986	0.117168	0.0454798	0.145831	0	0.393478
TCGA-63-A5MH-01	0.112399	0.00582443	0.110326	0.0608437	0.0815067	0	0.284549
TCGA-63-A5MI-01	-0.0346284	0.0909359	0.0616002	0.0975672	0.0280439	0.0390726	0.13701
TCGA-63-A5MJ-01	-0.0675741	0	0.0867056	0.0254415	0.0637532	0	0.311073
TCGA-63-A5ML-01	-0.0215716	0.0926003	0.0980181	0.149026	0.0949983	0.090322	0.291793
TCGA-63-A5MM-01	-0.0165274	0.00730856	0.0868318	0.268256	0.215321	0.00762919	0.676241
TCGA-63-A5MN-01	-0.0209101	0.405441	0.258859	0.329681	0.196816	0.116277	1.07035
TCGA-63-A5MP-01	-0.0289584	0.140092	0.184791	0.21055	0.115351	0.0533866	0.490522
TCGA-63-A5MR-01	-0.0189056	0	0.0661061	0.0682579	0.151924	0	0.447886
TCGA-63-A5MS-01	-0.040603	0.155356	0.210084	0.239225	0.150177	0.216279	0.497233
TCGA-63-A5MT-01	-0.0454436	0	0.1528	0.105679	0.247793	0	0.562744
TCGA-63-A5MV-01	-0.0356822	0.12155	0.212415	0.255924	0.11118	0.296972	0.451303
TCGA-63-A5MW-01	-0.0129291	0.00752257	0.169679	0.0889251	0.0417692	0.100237	0.263359
TCGA-63-A5MY-01	-0.0957642	0.0516309	0.0264311	0.00717232	0.0318016	0.00536153	0.0733992
TCGA-64-1676-01	0.0413879	0.0563065	0	0.105372	0.105212	0.0736953	0.395715
TCGA-64-1677-01	-0.00182644	0.0937177	0.0196477	0.0622496	0.0342335	0	0.0770365
TCGA-64-1678-01	0.0471967	0	0	0	0	0	0
TCGA-64-1679-01	0.0926729	0.00402315	0.132866	0.0998165	0.169617	0.141214	0.586537
TCGA-64-1680-01	0.0592511	0.205753	0	0.0343402	0	0	0.236778
TCGA-64-1681-01	0.0133002	0.0413799	0.166374	0.0546675	0.0808807	0	0.418484
TCGA-64-5774-01	0.0136732	0.0467058	0.0803643	0	0.0241172	0	0.127563
TCGA-64-5775-01	0.0736136	0	0.0726075	0.11812	0.0504348	0.17009	0.358454
TCGA-64-5778-01	-0.0430391	0.296422	0.0643417	0.250345	0.0943122	0	0.526312
TCGA-64-5779-01	-0.0416857	0.238533	0.165677	0.175311	0.0934953	0.0116519	0.238166
TCGA-64-5781-01	0.098254	0	0.0154018	0.371465	0.11783	0	0.248555
TCGA-64-5815-01	0.101391	0	0.1895	0.0737016	0.131776	0.0370226	0.808395
TCGA-66-2727-01	0.0261982	0.0734578	0.0678558	0.0964141	0.0575784	0.0308188	0.356146
TCGA-66-2734-01	-0.00131286	0.0109157	0.049301	0.154397	0.314189	0.10731	0.60035
TCGA-66-2737-01	-0.0223993	0.11665	0.103199	0.107381	0.0897162	0.124229	0.437945
TCGA-66-2742-01	-0.0237023	0.105934	0.0890925	0.116616	0.153137	0.105149	0.338941
TCGA-66-2744-01	0.0589754	0.126177	0.0960633	0.538895	0.192161	0.100946	0.944709
TCGA-66-2753-01	0.0156031	0.0932923	0.115961	0.172627	0.114717	0.183615	0.390343
TCGA-66-2754-01	0.0101678	0.163265	0.0850609	0.0723288	0.00527935	0.0203577	0.300255
TCGA-66-2755-01	0.111514	0.00925798	0.025269	0.168013	0.459483	0	1.03734
TCGA-66-2756-01	-0.037697	0.112013	0.0794366	0.153759	0.0462317	0.0410952	0.345309
TCGA-66-2757-01	0.0448946	0.102335	0.137946	0.107792	0.0750626	0.0560893	0.401669
TCGA-66-2758-01	0.0459052	0.0342379	0	0.334773	0.0911547	0	0.408384
TCGA-66-2759-01	0.0323685	0.0270537	0.0589	0.178303	0.118987	0	0.548042
TCGA-66-2763-01	-0.0155422	0.0552182	0.062295	0.0512074	0.111105	0	0.352366
TCGA-66-2765-01	0.0327448	0.0845761	0.089329	0.134235	0.118778	0.00206784	0.516371
TCGA-66-2766-01	0.0812692	0.0541027	0.0471476	0.0642063	0.0105552	0	0.272688
TCGA-66-2767-01	-0.0023699	0.114598	0.20833	0.299195	0.163077	0.106925	0.696075
TCGA-66-2768-01	0.06425	0	0.0178936	0.133987	0.25749	0	0.542826
TCGA-66-2769-01	0.073024	0.103279	0.0976879	0.263678	0.172561	0.126962	0.675331
TCGA-66-2770-01	-0.0460316	0.0550182	0.106455	0.137946	0.101854	0.0289902	0.48892
TCGA-66-2771-01	0.033453	0.18002	0	0.201319	0.184264	0.134708	0.567509
TCGA-66-2773-01	0.00223788	0.131931	0.114192	0.138474	0.165703	0.0669496	0.559047
TCGA-66-2777-01	0.047804	0.0738842	0.116035	0.103428	0.120593	0.0575296	0.827193
TCGA-66-2778-01	0.0707972	0.0759394	0	0.0523824	0.139357	0	0.377127
TCGA-66-2780-01	0.0542108	0.042946	0.105375	0.0931981	0.151387	0	0.496898
TCGA-66-2781-01	-0.0189549	0.08253	0.0744994	0.0398992	0.144368	0	0.279958
TCGA-66-2782-01	-0.0478289	0.0372735	0.101664	0.121759	0.177569	0.0855647	0.390503
TCGA-66-2783-01	0.00827243	0.120112	0.0942264	0.0877361	0.0765564	0	0.365453
TCGA-66-2785-01	0.0120422	0.127718	0.190341	0.205588	0.16695	0	0.666561
TCGA-66-2786-01	-0.027466	0.118569	0.157728	0.135239	0.109093	0.167721	0.41483
TCGA-66-2787-01	0.0690897	0.1105	0.0756441	0.294385	0.0751123	0.102794	0.436481
TCGA-66-2788-01	0.00317223	0.131927	0.078449	0.199424	0.226071	0	0.676615
TCGA-66-2789-01	0.0300545	0.0879673	0.117541	0.196309	0.0761554	0.137917	0.419259
TCGA-66-2790-01	0.0241619	0.0429179	0.217387	0.168183	0.174275	0.025832	0.454488
TCGA-66-2791-01	0.0295828	0.176735	0.0931462	0.352408	0.126006	0.0712861	0.575003
TCGA-66-2792-01	0.0202283	0.0455203	0.0889715	0.0789884	0.0572643	0.0354812	0.26038
TCGA-66-2793-01	0.10493	0.07246	0.0864362	0.164108	0.04053	0.0200777	0.318102
TCGA-66-2794-01	0.0403558	0.0974009	0.0348593	0.454782	0.132757	0	0.565745
TCGA-66-2795-01	0.0445313	0.0808075	0.0382091	0.0885345	0.0372924	0.0383695	0.411177
TCGA-66-2800-01	0.00652654	0.0583274	0.114976	0.0564072	0.100308	0.151043	0.492402
TCGA-67-3770-01	-0.0120557	0.0850006	0	0.196264	0.0177553	0.0978917	0.400105
TCGA-67-3771-01	0.0352998	0.0998471	0.0942666	0.209232	0.116131	0.102263	0.522605
TCGA-67-3772-01	0.0600357	0.0600367	0.0279926	0.135622	0.0648144	0	0.464022
TCGA-67-3773-01	0.00563592	0.121652	0	0.141507	0.0694075	0.0367273	0.389617
TCGA-67-3774-01	0.0571224	0.116475	0.152922	0.186553	0.0929858	0.0507842	0.436577
TCGA-67-4679-01	-0.0592529	0.00882262	0.150616	0.160767	0.113214	0.0794581	0.36266
TCGA-67-6215-01	0.0442301	0.00361029	0.132208	0.0271579	0.0660128	0.0745787	0.352165
TCGA-67-6216-01	0.0055197	0.12468	0.17597	0.0136297	0.121229	0	0.600636
TCGA-67-6217-01	-0.0201338	0.147963	0.176909	0.197907	0.0794879	0.00897459	0.438421
TCGA-68-7755-01	0.054532	0.0116487	0.0788897	0.0333072	0.0368513	0	0.247818
TCGA-68-7756-01	0.00525727	0.0712349	0.0953108	0.083979	0.09659	0	0.466175
TCGA-68-7757-01	-0.00593156	0.139281	0.210134	0.00171549	0.0952464	0	0.482388
TCGA-68-8250-01	-0.00102884	0.0887023	0.162292	0.123762	0.130577	0.125601	0.391669
TCGA-68-8251-01	0.0164131	0.15685	0.181745	0.0810014	0.113399	0	0.530574
TCGA-68-A59I-01	-0.0563825	0.175155	0.280105	0.0940472	0.122498	0.0514822	0.48932
TCGA-68-A59J-01	-0.0296079	0.017782	0.05024	0.201479	0.140689	0	0.360301
TCGA-69-7760-01	0.0553771	0.0113772	0.0208648	0.0416438	0.0043051	0	0.0666356
TCGA-69-7761-01	0.0287697	0.297318	0.378946	0.208198	0.248122	0.0823086	0.807335
TCGA-69-7763-01	0.0450168	0.0453465	0.130246	0.0818743	0.0870708	0.0166944	0.291445
TCGA-69-7764-01	-0.0433592	0.0495041	0.0964473	0.18827	0.0344363	0	0.181645
TCGA-69-7765-01	0.0513292	0.101493	0.0935263	0.237218	0.119864	0.0925053	0.45285
TCGA-69-7973-01	-0.0170777	0.0768232	0.0890571	0.0791468	0.0386167	0.0635138	0.168272
TCGA-69-7974-01	3.92e-05	0.0603125	0.122394	0.187072	0.217323	0.221523	0.667762
TCGA-69-7978-01	0.0503514	0.243177	0.281445	0.417334	0.25084	0.16466	1.19761
TCGA-69-7979-01	-0.0144211	0	0.10615	0.0170743	0.0434877	0.0608178	0.178637
TCGA-69-7980-01	0.080522	0	0.175108	0.198826	0.149399	0.110356	0.416306
TCGA-69-8253-01	0.0313704	0.0657467	0.0569738	0.0614935	0.0297097	0	0.381766
TCGA-69-8254-01	0.0172429	0.114965	0.167009	0.150185	0.124042	0.0582702	0.461557
TCGA-69-8255-01	0.0621218	0.0644339	0.0238452	0.332602	0.0759434	0	0.228791
TCGA-69-8453-01	0.0265972	0.161159	0.224747	0.182605	0.192228	0.130176	1.09876
TCGA-69-A59K-01	0.00259278	0.136633	0.0599606	0.202906	0.116418	0.0774189	0.323872
TCGA-70-6722-01	0.0751833	0.0207261	0.192705	0.188265	0.171106	0.132733	0.635534
TCGA-70-6723-01	-0.0556444	0.0370029	0.0727327	0.0965848	0.0466346	0	0.151681
TCGA-71-6725-01	-0.0401918	0.0411625	0.0674321	0.131481	0.0425594	0	0.331504
TCGA-71-8520-01	-0.0249639	0.0222242	0.131017	0.129809	0.0944227	0.105842	0.46273
TCGA-73-4658-01	0.0813599	0.0806626	0.102899	0.282118	0.186951	0.171239	0.694259
TCGA-73-4659-01	0.0269402	0.0258208	0.0439754	0.0547307	0.0874991	0.20889	0.286388
TCGA-73-4662-01	0.0182105	0.128342	0.206939	0.163895	0.0988575	0	0.589024
TCGA-73-4666-01	0.0250412	0	0.0616101	0.424235	0.205614	0.0747283	0.622317
TCGA-73-4668-01	0.0875239	0.00957078	0.054836	0.161995	0.0542004	0.0414201	0.274058
TCGA-73-4670-01	0.00333471	0.00138386	0	0.001714	0.0593691	0	0.165795
TCGA-73-4675-01	0.0192797	0.0193779	0.0889942	0.0248794	0.0291342	0	0.343992
TCGA-73-4676-01	0.0584026	0.017159	0.0114134	0.137955	0.0620436	0.0867169	0.327543
TCGA-73-4677-01	0.0553494	0.0642227	0.0511809	0.0871803	0.0307082	0	0.29254
TCGA-73-7498-01	-0.0515455	0.0623858	0.240496	0.0424145	0.0384628	0.0074542	0.360932
TCGA-73-7499-01	0.0403534	0.0862133	0.103396	0.21291	0.114998	0	0.394636
TCGA-73-A9RS-01	-0.001725	0.0452535	0.0217468	0.0324958	0.00946498	0	0.151477
TCGA-75-5125-01	-0.0189966	0.0623942	0.111445	0.327123	0.200069	0.11478	0.675533
TCGA-75-5146-01	0.0512608	0.15276	0.110103	0.144936	0.0452232	0.0550694	0.241561
TCGA-75-5147-01	0.000949803	0.0739739	0.106841	0.090199	0.142219	0	0.418476
TCGA-75-6206-01	0.0105892	0.0264479	0.0748949	0.0804606	0.0777005	0.0717963	0.427626
TCGA-75-6212-01	-0.0095991	0.140958	0.131177	0.134015	0.0711326	0	0.656743
TCGA-75-6214-01	0.085238	0	0.0581848	0.123424	0.0976831	0.0186679	0.308145
TCGA-75-7025-01	-0.0565056	0.232111	0.201825	0.137176	0.0716663	0.0469019	0.583005
TCGA-75-7027-01	0.0927319	0.0479732	0.0564175	0.104813	0.0503323	0.0474917	0.329274
TCGA-77-6842-01	0.0631541	0.178558	0.097224	0.550967	0.314077	0	0.917135
TCGA-77-6843-01	0.0578668	0.0919942	0.114314	0.0747946	0.0250711	0.05419	0.279143
TCGA-77-6844-01	0.0207498	0.0922905	0.150252	0.0354308	0.0692425	0	0.332679
TCGA-77-6845-01	0.00414353	0.083763	0.120271	0	0	0.0504329	0.154954
TCGA-77-7138-01	0.00630081	0	0.0979101	0.0731639	0.0708942	0	0.389275
TCGA-77-7139-01	0.0296757	0.0238879	0.116155	0	0.0275016	0	0.229976
TCGA-77-7140-01	0.00361646	0.0321574	0.0093014	0.0842775	0.020142	0	0.165698
TCGA-77-7141-01	0.0485227	0.0985749	0.0739473	0.0920704	0.0775389	0	0.294337
TCGA-77-7142-01	0.0710311	0.0820391	0.112637	0.152328	0.066851	0.0848522	0.368927
TCGA-77-7335-01	0.0549031	0.0614267	0.134059	0.445553	0.153986	0.077082	0.784219
TCGA-77-7337-01	0.0326705	0.014823	0.0553006	0.179457	0.155959	0	0.563767
TCGA-77-7338-01	0.0619605	0.0433839	0.0564869	0.202494	0.147153	0	0.624799
TCGA-77-7463-01	0.0288353	0.0218712	0.0209494	0.0672007	0.0711871	0	0.262176
TCGA-77-7465-01	0.0527211	0.0465917	0.0521909	0.366073	0.133761	0	0.487337
TCGA-77-8007-01	0.0145955	0.0626372	0.222855	0.111244	0.206285	0.0752148	0.943926
TCGA-77-8008-01	0.0157271	0.0574661	0.185421	0.103885	0.18111	0.135387	0.748431
TCGA-77-8009-01	0.053335	0.0257532	0.103694	0.0478174	0.0492033	0.0170186	0.29323
TCGA-77-8128-01	0.0103644	0.0417757	0.124449	0.0292182	0.00215653	0.0140793	0.204104
TCGA-77-8130-01	0.0790288	0.0192446	0.0874719	0.112391	0.0694495	0	0.464101
TCGA-77-8131-01	-0.0179089	0	0.338827	0.0363438	0.27634	0	1.08607
TCGA-77-8133-01	-0.0392127	0.490781	0.342142	0	0.0826108	0	0.693423
TCGA-77-8136-01	-0.0465385	0.173058	0.268489	0.0525661	0.233938	0	0.709012
TCGA-77-8138-01	0.0738333	0.0949085	0.154656	0.15144	0.13549	0.0282132	0.703817
TCGA-77-8139-01	-0.0566396	0.092824	0.186192	0.0593518	0.0651318	0	0.432068
TCGA-77-8140-01	0.0385013	0.1326	0.149363	0.0247603	0.0510246	0	0.235597
TCGA-77-8143-01	0.0444425	0.0041079	0.0486372	0.125975	0.067548	0	0.284238
TCGA-77-8144-01	0.0501296	0.00273133	0.0851892	0.0891633	0.0611327	0	0.322761
TCGA-77-8145-01	0.00735203	0.0477968	0.141966	0.0458886	0.0703695	0	0.491562
TCGA-77-8146-01	-0.0304372	0.150811	0.120476	0.0986874	0.0613426	0.0384486	0.441986
TCGA-77-8148-01	-0.0513972	0.0681378	0.185079	0	0.0228398	0.00552995	0.300489
TCGA-77-8150-01	-0.0246268	0	0.10066	0.0726829	0.0379525	0.210896	0.327227
TCGA-77-8153-01	-0.0689166	0.0688421	0.0907714	0.0565363	0.0191021	0	0.204734
TCGA-77-8154-01	-0.0202875	0.0326442	0.107996	0	0.0351787	0	0.230534
TCGA-77-8156-01	-0.0477895	0.0981022	0.264796	0.337427	0.126899	0.0691617	0.682148
TCGA-77-A5FZ-01	-0.041261	0.453261	0.580691	0.426919	0.315756	0.393686	0.966048
TCGA-77-A5G1-01	0.0725613	0.0986975	0.171338	0.339051	0.134917	0.0712848	0.712826
TCGA-77-A5G3-01	-0.0368423	0.0308591	0.0931886	0.113556	0.0495984	0	0.307297
TCGA-77-A5G6-01	0.0943188	0.0521874	0.105609	0.171861	0.0246137	0.0235081	0.215594
TCGA-77-A5G7-01	0.00466971	0.0439217	0.109363	0.0227986	0.0226959	0	0.13959
TCGA-77-A5G8-01	-0.0489828	0.0562438	0.0717495	0.0225261	0.0437527	0	0.296582
TCGA-77-A5GA-01	-0.0270033	0.0618385	0.0758158	0.0350749	0.0286929	0	0.17578
TCGA-77-A5GB-01	-0.112001	0.0339695	0.123772	0.15115	0.109407	0	0.613085
TCGA-77-A5GF-01	0.0208883	0.0754518	0.132472	0.0517225	0.0569082	0	0.330427
TCGA-77-A5GH-01	0.0524747	0.137367	0.179428	0.434431	0.262413	0.0685154	0.948977
TCGA-78-7143-01	-0.0144096	0.0619564	0.202055	0.087277	0.127881	0.0505089	0.537646
TCGA-78-7145-01	0.0518025	0.0196519	0.116606	0.0258979	0.0984538	0.0472948	0.439527
TCGA-78-7146-01	0.132515	0	0.0166307	0.179303	0.160374	0	0.463192
TCGA-78-7147-01	-0.00377138	0.0476124	0.106821	0.0515207	0.0643999	0	0.288618
TCGA-78-7148-01	0.0929416	0.0313874	0.0593728	0.119477	0.0395117	0	0.271839
TCGA-78-7149-01	0.0120299	0.0292081	0.0224812	0.0580965	0	0	0.0591505
TCGA-78-7150-01	0.158721	0	0.035308	0.145185	0.0869717	0	0.353349
TCGA-78-7152-01	0.0735363	0.127917	0.151085	0.0563047	0.0619757	0	0.251743
TCGA-78-7153-01	-0.00413839	0.0814309	0.0314773	0.0604317	0	0	0.146024
TCGA-78-7154-01	0.100885	0.000883853	0.0206919	0.173296	0.0436029	0	0.237193
TCGA-78-7155-01	0.103589	0	0.0263147	0.0758288	0.0328916	0.00142545	0.205886
TCGA-78-7156-01	-0.0100842	0.0307074	0.0461184	0.0654996	0	0	0.0457476
TCGA-78-7158-01	-0.0293808	0	0.0990272	0.0694081	0.0195698	0	0.207803
TCGA-78-7159-01	-0.0122877	0.0980065	0.0850926	0.00730243	0.0900005	0	0.126128
TCGA-78-7160-01	0.0404942	0.112372	0.147369	0.391084	0.167258	0.20051	0.670698
TCGA-78-7161-01	5.65e-05	0.0141949	0.100713	0	0.0135747	0	0.0142076
TCGA-78-7162-01	0.0285975	0.0566166	0.111909	0.242151	0.0531768	0.0147189	0.31449
TCGA-78-7163-01	-0.0135149	0.125727	0.0250764	0.0493647	0.0317146	0	0.253652
TCGA-78-7166-01	0.0434516	0.0152362	0.0355728	0	0	0	0.0470988
TCGA-78-7167-01	-0.0428247	0.0157794	0.0304309	0.0987977	0	0	0.114564
TCGA-78-7220-01	0.101082	0	0.0614275	0.093318	0.0478687	0.038182	0.219058
TCGA-78-7535-01	0.0489288	0.0233354	0.169209	0	0.071107	0.0654274	0.351087
TCGA-78-7536-01	-0.058821	0.03246	0.0814981	0.047237	0.134368	0.0509668	0.236156
TCGA-78-7537-01	0.0555005	0.0469108	0.121471	0	0	0	0.214462
TCGA-78-7539-01	0.00474801	0.214536	0.218901	0.233038	0.0819989	0	0.676483
TCGA-78-7540-01	0.0432421	0.0374603	0.145976	0.0305071	0.0366912	0.00592578	0.496858
TCGA-78-7542-01	0.0723919	0	0.130448	0	0.139833	0	0.311569
TCGA-78-7633-01	0.0201662	0.0112344	0.0587948	0.0491558	0	0	0.0940533
TCGA-78-8640-01	-0.0446441	0.0570246	0.0408417	0.112473	0.0768308	0	0.277374
TCGA-78-8648-01	0.00810117	0.134769	0.266115	0.309484	0.201963	0.339733	1.03832
TCGA-78-8655-01	0.00479581	0.137759	0.166953	0.0531878	0.118849	0.0483804	0.50044
TCGA-78-8660-01	0.0269776	0.0496701	0.200187	0.207844	0.11122	0.0646851	0.430341
TCGA-78-8662-01	-0.0414426	0.00564333	0.0440396	0.0308932	0	0	0.113253
TCGA-80-5608-01	0.0337952	0.0285756	0.0558082	0.0496895	0.0360394	0	0.124391
TCGA-80-5611-01	0.0260934	0.00212475	0.180837	0.00225064	0.19692	0.209957	0.655111
TCGA-83-5908-01	0.00229886	0	0.179068	0.45802	0.399521	0	0.564344
TCGA-85-6175-01	0.0154164	0.0368181	0.192069	0.274641	0.168551	0.23583	0.752626
TCGA-85-6560-01	0.0843249	0.0423483	0.111958	0.32725	0.118749	0.188021	0.602162
TCGA-85-6561-01	0.011233	0.148527	0.158431	0.268608	0.137711	0.117381	0.546018
TCGA-85-6798-01	0.0854501	0.0474821	0.0745845	0.0380335	0.00284543	0	0.232607
TCGA-85-7696-01	-0.0417299	0.0837761	0.163175	0.0401675	0.0344955	0.0222576	0.337106
TCGA-85-7697-01	-0.00981439	0.108785	0.144133	0.0647673	0.102949	0	0.424575
TCGA-85-7698-01	0.0214061	0.0659981	0.177398	0.130189	0.0979647	0.0163102	0.448622
TCGA-85-7699-01	0.0390769	0.0643958	0.158064	0.406415	0.173498	0.0196684	0.692679
TCGA-85-7710-01	-0.0899729	0.0120222	0.12687	0.170794	0.138227	0	0.502029
TCGA-85-7843-01	0.0653949	0.0395819	0.142387	0	0.0783676	0.0574097	0.344124
TCGA-85-7844-01	0.00602975	0.175838	0.103655	0.162449	0.103407	0.100216	0.456544
TCGA-85-7950-01	0.0424008	0.117058	0.254967	0.169403	0.276529	0	0.522349
TCGA-85-8048-01	0.0344174	0.157395	0.32876	0.406619	0.194091	0.0971224	0.742813
TCGA-85-8049-01	-0.00410706	0.162103	0.249248	0.221293	0.176872	0.0125819	0.753727
TCGA-85-8052-01	0.0209883	0.0880659	0.149328	0.0179536	0.0310719	0.0261223	0.369771
TCGA-85-8070-01	-0.031152	0.113848	0.109818	0.0285945	0.0040361	0	0.190075
TCGA-85-8071-01	-0.00325303	0.0984271	0.147231	0.092078	0.0960233	0	0.277242
TCGA-85-8072-01	-0.0398033	0.106347	0.163627	0.0630434	0.083411	0.0861304	0.434313
TCGA-85-8276-01	0.0263586	0.117527	0.23481	0.111445	0.103422	0.0113373	0.50691
TCGA-85-8277-01	0.00620335	0.0804685	0.105384	0.0888602	0.0461529	0	0.29345
TCGA-85-8287-01	0.0337738	0.189226	0.289594	0.273913	0.166139	0.109762	0.542124
TCGA-85-8288-01	0.0525372	0.112986	0.251783	0.0749111	0.112117	0	0.474655
TCGA-85-8350-01	-2.21e-05	0.102221	0.204125	0.137594	0.0634528	0.048548	0.508698
TCGA-85-8351-01	0.0138711	0.0541808	0.11247	0.180752	0.0993114	0.0749375	0.396029
TCGA-85-8352-01	-0.00197363	0.0256935	0.0646772	0.0790392	0	0	0.197133
TCGA-85-8353-01	-0.0232177	0.0966827	0.202347	0.13307	0.110563	0.0357189	0.521742
TCGA-85-8354-01	0.0513677	0.0482919	0.0583224	0.0332236	0.0112515	0	0.131635
TCGA-85-8355-01	-0.0129116	0.430407	0.500778	0.268834	0.16354	0.255784	1.0331
TCGA-85-8479-01	-0.0488506	0	0.0864617	0.0492305	0.0398231	0	0.262387
TCGA-85-8481-01	0.0188164	0	0.11985	0.163051	0.220327	0	0.64489
TCGA-85-8580-01	0.0360532	0.120507	0.2013	0.0267229	0.0459083	0	0.323512
TCGA-85-8582-01	0.00423938	0.0338851	0.266192	0	0.133679	0.0204011	0.545404
TCGA-85-8584-01	-0.00241441	0.202751	0.235347	0.227955	0.104982	0	0.661319
TCGA-85-8664-01	-0.0182555	0	0.0652638	0	0.0604263	0	0.279712
TCGA-85-8666-01	0.0307316	0	0.159176	0.00417461	0.216971	0	0.647752
TCGA-85-A4CL-01	-0.0584426	0.0220148	0.0901978	0.237523	0.0405344	0	0.316925
TCGA-85-A4CN-01	-0.016747	0.0279079	0.149558	0.0221237	0.0281721	0.0261105	0.292329
TCGA-85-A4JB-01	-0.0539467	0	0.164051	0.0215532	0.125525	0	0.312546
TCGA-85-A4JC-01	0.00407529	0	0.082213	0.0617961	0.184248	0	0.378603
TCGA-85-A4PA-01	-0.0864951	2.03828	1.70581	0	0.288533	0	1.07723
TCGA-85-A4QQ-01	-0.0441188	0	0.0655584	0.158104	0.0635334	0	0.402533
TCGA-85-A4QR-01	-0.0653818	0.0933162	0.110595	0	0.0140169	0.0455943	0.180365
TCGA-85-A50M-01	-0.0365263	0.0471256	0.205253	0.163211	0.220185	0.0417724	0.587865
TCGA-85-A50Z-01	0.0212423	0.0118503	0.0595002	0.0990374	0.212766	0.0174229	0.211918
TCGA-85-A510-01	-0.136046	0.134567	0.0862998	0.366265	0.0682895	0.0523385	0.513123
TCGA-85-A511-01	-0.0194618	0.076147	0.201874	0.0433799	0.166256	0	0.49767
TCGA-85-A512-01	-0.0788817	0	0.0620658	0.0623378	0.0488889	0	0.271772
TCGA-85-A513-01	-0.0868957	0.202858	0.279409	0.293646	0.137123	0.599852	0.270658
TCGA-85-A53L-01	0.034263	0.059519	0.12752	0.00397871	0.09835	0	0.199236
TCGA-85-A5B5-01	-0.0960028	0.0722863	0.109314	0	0.00683087	0.06464	0.221383
TCGA-86-6562-01	-0.0158209	0.084005	0.121713	0.125428	0.0850212	0.114772	0.502125
TCGA-86-6851-01	-0.013757	0.250284	0.341233	0.429017	0.239868	0.0549362	0.845475
TCGA-86-7701-01	-0.00340965	0.229812	0.16426	0.376671	0.142623	0.0329725	0.412245
TCGA-86-7711-01	0.0755758	0	0	0.0448103	0.349884	0.080417	0.555678
TCGA-86-7713-01	0.0573402	0.0458803	0.0784337	0.0542324	0.0572352	0	0.173995
TCGA-86-7714-01	0.0123431	0.125286	0.103264	0.0871716	0.120368	0.0403102	0.581589
TCGA-86-7953-01	0.00806848	0.123888	0.203018	0.131092	0.260127	0.121577	0.569818
TCGA-86-7954-01	0.00145794	0.0562151	0.361737	0	0.255399	0.153661	0.647633
TCGA-86-7955-01	-0.091006	0	0.00948402	0.0565895	0	0	0.0313684
TCGA-86-8054-01	0.0087609	0	0	0.0684173	0.0260875	0	0.182317
TCGA-86-8055-01	0.02954	0.127464	0.106604	0.195657	0.190616	0.112063	0.738761
TCGA-86-8056-01	0.00442881	0.124766	0.156257	0.240811	0.197093	0.177604	0.555939
TCGA-86-8073-01	-0.0435963	0.0875178	0.111337	0.13863	0.111394	0.262273	0.377063
TCGA-86-8074-01	-0.00743381	0.11473	0.196288	0.0332325	0.176571	0.0696398	0.679203
TCGA-86-8075-01	-0.0225513	0.022488	0.108734	0.117287	0.283881	0.159857	0.587565
TCGA-86-8076-01	0.0521444	0.267634	0.198474	0.140534	0.143697	0	0.519354
TCGA-86-8278-01	-0.00536136	0.0933579	0.158551	0.0331268	0.182965	0.0528532	0.489971
TCGA-86-8279-01	-0.0278039	0.117905	0.0827715	0	0.0630637	0	0.329485
TCGA-86-8280-01	-0.0304817	0.134829	0.303032	0.152615	0.124475	0.0552376	0.633824
TCGA-86-8358-01	-0.00497901	0.103035	0.0961123	0.13546	0.078681	0.0829353	0.267432
TCGA-86-8359-01	0.0333603	0.029335	0.13	0.249453	0.211928	0	0.232546
TCGA-86-8585-01	-0.0149136	0.0921123	0.29786	0.0225271	0.0867343	0.0477331	0.535181
TCGA-86-8668-01	-0.0323744	0.118441	0.244846	0.159248	0.131348	0.0858752	0.479651
TCGA-86-8669-01	-0.0866621	0.113619	0.137715	0.0786311	0.0524947	0.0952152	0.303361
TCGA-86-8671-01	-0.0531864	0.52615	0.698492	0.233566	0.229673	0.106112	1.20387
TCGA-86-8672-01	0.0361074	0.0533987	0.164234	0.109698	0.104229	0	0.452723
TCGA-86-8673-01	-0.0175077	0.0257151	0.107417	0	0.0863331	0	0.184945
TCGA-86-8674-01	-0.0191797	0.0122593	0	0	0.0183946	0	0.0357308
TCGA-86-A456-01	-0.0494322	0.00395964	0.0756552	0.152199	0.196945	0.0541851	0.506602
TCGA-86-A4D0-01	-0.0143256	0.0559123	0.0266748	0.0504459	0.0235341	0	0.0850229
TCGA-86-A4JF-01	0.0597028	0.057962	0.129998	0.147737	0.0976708	0	0.535376
TCGA-86-A4P7-01	-0.0673112	0.164292	0.269366	0.162825	0.123688	0.147274	0.51217
TCGA-86-A4P8-01	-0.082091	0.00984359	0.396105	0.452605	0.259662	0.381589	0.753252
TCGA-90-6837-01	-0.0647941	0.0449184	0.141712	0.125028	0.124673	0.00139452	0.720981
TCGA-90-7766-01	0.00783752	0.242438	0.124855	0.190632	0.200677	0	0.559115
TCGA-90-7767-01	0.13821	0.191012	0.136584	0.149899	0.264257	0	0.646965
TCGA-90-7769-01	0.140247	0	0	0.00376026	0.0622904	0	0.258347
TCGA-90-7964-01	0.0114078	0.112414	0.170553	0.0541179	0.0788099	0.132267	0.40324
TCGA-90-A4ED-01	-0.0818602	0.158562	0.14717	0.133766	0.0303741	0.0534785	0.254689
TCGA-90-A4EE-01	-0.0522971	0.128322	0.277066	0.402944	0.229415	0.00796438	0.91962
TCGA-90-A59Q-01	-0.00852482	0.0654247	0.375665	0.0352116	0.283932	0.0339353	0.483139
TCGA-91-6828-01	0.0292711	0.0725714	0.210753	0.212429	0.199555	0.290479	0.549305
TCGA-91-6829-01	0.0417653	0	0.0763082	0.166934	0.105201	0.325931	0.352322
TCGA-91-6830-01	0.0104583	0.029309	0.116009	0.313616	0.173778	0.159825	0.549174
TCGA-91-6831-01	0.0106353	0.0853262	0.0892159	0.0487899	0.11478	0.0426126	0.376544
TCGA-91-6835-01	-0.0400071	0.38493	0.597139	0.483018	0.266299	0.319403	1.17546
TCGA-91-6836-01	0.0616684	0.0715395	0.0391366	0.110942	0.113553	0	0.19875
TCGA-91-6840-01	0.0397877	0.11721	0.199689	0.0716815	0.10255	0	0.270418
TCGA-91-6847-01	-0.0923282	0	0.0410772	0.101968	0.0368122	0.0518985	0.125382
TCGA-91-6848-01	0.0675841	0.0387025	0.155835	0.318189	0.278455	0.118434	0.85289
TCGA-91-6849-01	0.0118444	0.104841	0.0436282	0.15672	0.0960417	0	0.500016
TCGA-91-7771-01	0.00733033	0.0970479	0.204317	0.280495	0.134373	0.167809	0.476891
TCGA-91-8496-01	-0.0317606	0.0107763	0.0244872	0.126998	0.0765222	0.0144776	0.420462
TCGA-91-8497-01	-0.0624634	0.403079	0.393739	0.0214868	0.0802431	0.0336973	0.681958
TCGA-91-8499-01	-0.000126928	0.176034	0	0.0701321	0.072325	0.0472351	0.230098
TCGA-91-A4BC-01	-0.0364243	0.121769	0.0968359	0.786661	0.149696	0.0284545	0.494456
TCGA-91-A4BD-01	0.00423367	0.00923999	0.0671413	0.00702105	0.0540212	0	0.234044
TCGA-92-7340-01	0.0300346	0.00113227	0.114756	0.206594	0.153337	0	0.48479
TCGA-92-7341-01	-0.0314875	0.0148144	0.0709586	0.112716	0.0489283	0.0408569	0.337699
TCGA-92-8063-01	0.0187638	0.0761851	0.139988	0.0948945	0.102619	0	0.59753
TCGA-92-8064-01	-0.089121	0.0948865	0.162337	0.450218	0.25418	0	0.632331
TCGA-92-8065-01	-0.0431277	0.100447	0.152374	0.0392869	0.0741574	0.0268397	0.448397
TCGA-93-7347-01	0.037284	0.287717	0.348444	0.255782	0.108983	0.0371767	0.933202
TCGA-93-7348-01	-0.0367567	0.155094	0.190997	0.094855	0.132159	0.00197174	0.392148
TCGA-93-8067-01	0.0840431	0.0190067	0.0345342	0.0856005	0.0618256	0	0.233023
TCGA-93-A4JN-01	-0.0597912	0.175996	0.310888	0.0236085	0.147587	0.0330776	0.451829
TCGA-93-A4JO-01	-0.0948631	0.136308	0.377831	0.0592045	0.148941	0.107783	0.523889
TCGA-93-A4JP-01	-0.0741284	0.157435	0.128065	0.17485	0.133744	0.203244	0.615971
TCGA-93-A4JQ-01	-0.00349055	0.344331	0.52977	0	0.174557	0	0.623497
TCGA-94-7033-01	0.026804	0.0380212	0.0963527	0	0.0936243	0	0.319615
TCGA-94-7557-01	0.034759	0.0944442	0.121487	0.0943013	0.0739955	0.0667921	0.47097
TCGA-94-7943-01	0.0284424	0.138225	0.147155	0.0828871	0.0350131	0.0654945	0.364045
TCGA-94-8035-01	0.0367887	0.0277739	0.105017	0	0.0655556	0	0.278109
TCGA-94-8490-01	0.0241529	0	0.00161028	0.0148128	0.130036	0	0.39683
TCGA-94-8491-01	0.0692893	0.123024	0.155865	0.174284	0.0822613	0	0.41963
TCGA-94-A4VJ-01	-0.0341987	0.0268142	0.0898962	0.192038	0.120761	0	0.55004
TCGA-94-A5I4-01	-0.0106529	0	0.0323151	0.0563711	0.118898	0	0.336952
TCGA-94-A5I6-01	0.0393955	0.0188224	0.0871644	0.0437798	0.0480275	0	0.385223
TCGA-95-7039-01	0.0511802	0	0.122931	0.224003	0.0361212	0	0.381868
TCGA-95-7043-01	0.0313373	0.04737	0.0164766	0	0	0	0.0310989
TCGA-95-7562-01	-0.0166023	0.0575381	0.088312	0.0313147	0.0896813	0.013308	0.404754
TCGA-95-7567-01	0.0359193	0.0551701	0.128541	0.0751625	0.0833316	0	0.293333
TCGA-95-7944-01	0.010371	0	0.0537763	0.459998	0.194742	0	0.399646
TCGA-95-7947-01	-0.00321575	0.233139	0.133962	0.161339	0.133948	0.0279702	0.573668
TCGA-95-7948-01	0.0135062	0.0453097	0.0152303	0.238465	0.0324852	0.0110805	0.24542
TCGA-95-8039-01	-0.026912	0.211765	0.215801	0.102182	0.107727	0	0.688392
TCGA-95-8494-01	-0.00034584	0.0527191	0.149925	0	0.102978	0	0.468158
TCGA-95-A4VK-01	-0.0142828	0.107855	0.28306	0.0781649	0.0651998	0	0.300097
TCGA-95-A4VN-01	-0.00436637	0.0981825	0.114225	0.284895	0.19986	0.0160221	0.659643
TCGA-95-A4VP-01	-0.0937877	0.110445	0.160105	0.0490653	0.0515407	0	0.223815
TCGA-96-7544-01	0.0413035	0.107179	0.109796	0.163464	0.112895	0.187843	0.446424
TCGA-96-7545-01	0.0548444	0.0996632	0.130104	0.264678	0.110863	0.154447	0.464384
TCGA-96-8169-01	-0.0100447	0.0911943	0.117784	0.106232	0.137402	0.0426018	0.496619
TCGA-96-8170-01	-0.0761836	0.0251428	0.130569	0	0.167527	0	0.544332
TCGA-96-A4JK-01	-0.0486464	0.086568	0.210663	0.00952438	0.0664103	0.0236634	0.375019
TCGA-96-A4JL-01	-0.0126744	0.204137	0.402792	0.322487	0.280744	0	0.799354
TCGA-97-7546-01	-0.0211215	0.0900737	0.175366	0.418282	0.187694	0.0813093	0.601716
TCGA-97-7547-01	0.0306198	0.0799234	0.0752949	0.36997	0.13913	0.0215979	0.540408
TCGA-97-7552-01	0.0346603	0.347505	0.38859	0.589118	0.270762	0.111652	0.815703
TCGA-97-7553-01	0.000220046	0.118009	0.205412	0.368957	0.357371	0.37419	0.975039
TCGA-97-7554-01	0.032793	0.123783	0.100016	0.134543	0.117333	0.0699489	0.495208
TCGA-97-7937-01	-0.0684866	0.0220394	0.0618607	0.138341	0.0442021	0.00547596	0.274107
TCGA-97-7938-01	0.00454421	0.0326712	0.0733331	0.229881	0.138137	0.0169672	0.377561
TCGA-97-7941-01	-0.0132407	0.0507629	0.208812	0.105182	0.0587158	0.0886377	0.38259
TCGA-97-8171-01	-0.0975936	0.0767538	0.00741656	0	0	0	0.0516518
TCGA-97-8172-01	-0.0615777	0.311387	0.448146	0.175832	0.138602	0.152694	0.603205
TCGA-97-8174-01	0.00391269	0.103015	0.186979	0.14015	0.0662689	0.0930639	0.423144
TCGA-97-8175-01	0.025479	0.0233914	0.167569	0.0326709	0.137974	0.00777974	0.52708
TCGA-97-8176-01	0.113164	0.0975821	0.0582379	0.0524515	0.0622329	0.0367316	0.392896
TCGA-97-8177-01	0.0485004	0.126416	0.068293	0.168488	0.144506	0.092301	0.653365
TCGA-97-8179-01	-0.0610313	0.0225004	0.087166	0.0361305	0.0459391	0.00189213	0.222172
TCGA-97-8547-01	-0.0748099	0.00405653	0.147303	0	0.068815	0	0.616046
TCGA-97-8552-01	-0.0726181	0.154853	0.189183	0.033801	0.064511	0.0340403	0.489117
TCGA-97-A4LX-01	-0.065754	0.365218	0.470974	0.116509	0.223907	0.152869	1.04325
TCGA-97-A4M0-01	-0.0215062	0.1804	0.294933	0.0594361	0.116747	0	0.603396
TCGA-97-A4M1-01	-0.0909706	0.0406081	0.175512	0.0704208	0.0620471	0.0174737	0.40612
TCGA-97-A4M2-01	-0.0768248	0.0948121	0.34455	0.0643776	0.164231	0.21418	0.720597
TCGA-97-A4M3-01	-0.00452992	0.00445692	0.0254731	0.0646411	0.0688449	0	0.144736
TCGA-97-A4M5-01	0.00318848	0.067096	0.163511	0.116629	0.10248	0.129632	0.397381
TCGA-97-A4M6-01	-0.0520432	0.270961	0.390526	0.0607006	0.182132	0.0488803	0.686711
TCGA-97-A4M7-01	-0.0319756	0.339349	0.32855	0.0601097	0.110818	0	0.867192
TCGA-98-7454-01	0.0275102	0.161417	0.176813	0.388985	0.260885	0.257353	0.815984
TCGA-98-8020-01	-0.0238047	0	0.154488	0.123152	0.117364	0	0.570216
TCGA-98-8021-01	0.0547427	0.0947328	0.222477	0.0112855	0.0857154	0.0217913	0.568173
TCGA-98-8022-01	0.0101177	0.245783	0.151805	0.179908	0.115198	0.0857004	0.585687
TCGA-98-8023-01	0.048011	0.0779872	0.286857	0.059434	0.137998	0	0.530009
TCGA-98-A538-01	0.0436611	0.0729954	0.0761993	0.0794326	0.102005	0	0.437434
TCGA-98-A539-01	-0.121448	0.00269633	0.121098	0.0520653	0.0689445	0.0187141	0.436623
TCGA-98-A53A-01	0.00549521	0.0547733	0.158392	0.0596568	0.0362113	0	0.217158
TCGA-98-A53B-01	-0.0334985	0.0368452	0.190781	0.112919	0.0961679	0.105107	0.49421
TCGA-98-A53C-01	-0.0620979	0.309844	0.428874	0.451781	0.197289	0.311368	0.732492
TCGA-98-A53D-01	-0.0787082	0.147419	0.235907	0.237135	0.20131	0.203354	0.808203
TCGA-98-A53H-01	-0.0651306	0.217658	0.386471	0.173451	0.146387	0.0988527	0.647351
TCGA-98-A53I-01	-0.0572519	0.298635	0.223163	0.125634	0.0745424	0.0094378	0.493787
TCGA-98-A53J-01	-0.0161464	0	0.0287978	0.072766	0.0583173	0	0.273273
TCGA-99-7458-01	0.0205915	0.094138	0.285331	0.285222	0.13838	0.0448051	0.738466
TCGA-99-8025-01	0.00756701	0.0139031	0.0925395	0.0403163	0.059519	0	0.196898
TCGA-99-8028-01	0.0184455	0.231603	0.250091	0.352146	0.184463	0.1018	0.940389
TCGA-99-8032-01	-0.0279827	0.0972727	0.105646	0	0.0311895	0	0.180136
TCGA-99-8033-01	0.0409051	0.0401437	0.0476697	0.224888	0.178338	0	0.457222
TCGA-99-AA5R-01	-0.0599545	0.259619	0.356079	0.306845	0.182645	0.0811264	0.632548
TCGA-J1-A4AH-01	-0.0113849	0.145823	0.130251	0.0120389	0.0210336	0	0.265589
TCGA-J2-8192-01	0.00166524	0.0951676	0.188891	0.270245	0.259331	0.255314	0.843143
TCGA-J2-8194-01	0.0181842	0.0015935	0.0794495	0.159608	0.173183	0.0359357	0.345269
TCGA-J2-A4AD-01	-0.051823	0.00761743	0	0.13654	0.0768406	0.0679591	0.279258
TCGA-J2-A4AE-01	-0.0459491	0.251548	0.0757011	0.235428	0.0788057	0	0.530248
TCGA-J2-A4AG-01	-0.00995918	0.172939	0.264295	0.236591	0.190724	0.0114688	0.596145
TCGA-L3-A4E7-01	-0.122981	0.0262381	0.194456	0	0.157565	0	0.381127
TCGA-L3-A524-01	-0.0599153	0.0209954	0.119341	0	0.0194926	0.0169526	0.266544
TCGA-L4-A4E5-01	-0.0700592	0.0371079	0.105825	0.00689605	0.0167417	0	0.147142
TCGA-L4-A4E6-01	-0.0633317	0.0922454	0.130243	0.221556	0.136145	0.64952	0.883847
TCGA-L9-A443-01	-0.0185637	0	0.131722	0.0798656	0.0529389	0.0418641	0.210113
TCGA-L9-A444-01	-0.0903449	0.257574	0.192802	0.441287	0.145527	0	0.715006
TCGA-L9-A50W-01	0.00565926	0.186003	0.130693	0.128422	0.0478519	0.0316047	0.532824
TCGA-L9-A5IP-01	0.0745211	0.000752818	0.119127	0	0.0914784	0	0.443106
TCGA-L9-A743-01	-0.0138673	0.189019	0.259065	0.253339	0.208793	0.0129335	0.80261
TCGA-L9-A7SV-01	-0.111798	0.035682	0.0683885	0.0619115	0.00121444	0	0.106985
TCGA-L9-A8F4-01	-0.0620492	0.148236	0.247375	0.211475	0.104609	0	0.553754
TCGA-LA-A446-01	-0.0062729	0.104818	0.0859295	0.0335837	0.0424526	0	0.291664
TCGA-LA-A7SW-01	0.0491181	0	0.206342	0.0886893	0.0795127	0.00222736	0.547939
TCGA-MF-A522-01	0.00748166	0.0315772	0.069868	0.0553451	0.0424582	0	0.243958
TCGA-MN-A4N1-01	-0.0580164	0.00773518	0.10261	0	0	0	0.168289
TCGA-MN-A4N4-01	0.010142	0.00588027	0.147316	0	0.105717	0.0257075	0.365116
TCGA-MN-A4N5-01	0.00259075	0.122728	0.161096	0.123326	0.105205	0.0319309	0.373867
TCGA-MP-A4SV-01	-0.022284	0.128387	0.225854	0.177871	0.130231	0	0.513202
TCGA-MP-A4SW-01	-0.0427171	0.199916	0.195846	0.0567089	0.100433	0.0229558	0.57467
TCGA-MP-A4SY-01	-0.0415833	0.0577811	0.12727	0.0420512	0.0692129	0.0587852	0.543486
TCGA-MP-A4T4-01	-0.0371749	0.176996	0.253767	0.263179	0.164248	0.0576676	0.768083
TCGA-MP-A4T6-01	-0.119264	0.0616187	0.300276	0.0175568	0.0709227	0	0.38025
TCGA-MP-A4T7-01	-0.00529524	0.0352561	0.128086	0	0.0556983	0	0.308169
TCGA-MP-A4T8-01	-0.0864562	0	0.0997713	0.0310412	0.0278615	0	0.14247
TCGA-MP-A4T9-01	-0.0524939	0.0272955	0.19779	0.198936	0.138903	0.17436	0.521739
TCGA-MP-A4TA-01	-0.0180687	0.0304502	0.101209	0.0930303	0.130444	0	0.353382
TCGA-MP-A4TC-01	0.0360493	0.00841857	0.182541	0.0389988	0.171697	0.0399646	0.456652
TCGA-MP-A4TD-01	-0.0422899	0.155559	0.202732	0	0.0529938	0	0.294088
TCGA-MP-A4TE-01	-0.0274867	0.0842521	0	0	0.0133475	0	0.0669664
TCGA-MP-A4TF-01	-0.00900215	0.0585432	0.108955	0.0766378	0.119315	0	0.238988
TCGA-MP-A4TH-01	-0.0640184	0.391155	0.452821	0.041809	0.0960238	0	0.55359
TCGA-MP-A4TI-01	-0.0125322	0	0.503877	0.196717	0.314298	0.0393939	1.17239
TCGA-MP-A4TJ-01	-0.0377613	0.247461	0.349238	0.491055	0.301414	0	0.843213
TCGA-MP-A4TK-01	-0.0325501	0.112909	0.302447	0.0527906	0.107737	0.0979509	0.73466
TCGA-MP-A5C7-01	-0.0435471	0.0547391	0.03004	0.0425634	0.000792926	0	0.115297
TCGA-NC-A5HD-01	0.0259714	0.0392175	0.117668	0	0.0530852	0	0.14648
TCGA-NC-A5HE-01	0.00998704	0.140299	0.0326733	0.631105	0.174049	0	0.95198
TCGA-NC-A5HF-01	-0.0887441	0.0776439	0.093428	0.0185928	0.0436771	0	0.300446
TCGA-NC-A5HG-01	-0.0419283	0	0.10757	0.000294387	0.0532991	0	0.207648
TCGA-NC-A5HH-01	-0.0287737	0	0.095346	0.0933991	0.0119498	0	0.184199
TCGA-NC-A5HI-01	-0.0444673	0.0592093	0.121032	0	0.0585611	0	0.263104
TCGA-NC-A5HJ-01	-0.0477683	0.103373	0.172112	0.493078	0.1752	0.199664	0.619609
TCGA-NC-A5HK-01	0.00448281	0.0485093	0.24418	0	0.077989	0	0.369077
TCGA-NC-A5HL-01	-0.0466907	0.0321161	0.148313	0.222889	0.0793917	0.00360823	0.373545
TCGA-NC-A5HM-01	-0.0179607	0.040878	0.128096	0	0.120345	0	0.202404
TCGA-NC-A5HN-01	-0.00244545	0.0148209	0.0758607	0.0348216	0.0139169	0	0.10776
TCGA-NC-A5HO-01	0.00988888	0	0.0491659	0.0528212	0.113712	0	0.288858
TCGA-NC-A5HP-01	-0.12825	0.0399314	0.127328	0.0345607	0.0431094	0.0411187	0.338277
TCGA-NC-A5HQ-01	-0.0985438	0.0156362	0.143611	0.00277422	0.158884	0	0.349418
TCGA-NC-A5HR-01	-0.0651058	0.10932	0.0929227	0.014324	0.0419554	0	0.159009
TCGA-NC-A5HT-01	-0.0604636	0.0513554	0.180878	0	0.0374476	0.0954776	0.135322
TCGA-NJ-A4YF-01	-0.0410113	0.0335817	0.02931	0.0184832	0	0	0.029656
TCGA-NJ-A4YG-01	-0.0284292	0.058331	0.154845	0.0243024	0.0498186	0	0.452017
TCGA-NJ-A4YI-01	0.0258985	0.0302588	0.202218	0	0.141161	0.0682049	0.428216
TCGA-NJ-A4YP-01	-0.00724043	0	0.111328	0.0061929	0.111308	0	0.220855
TCGA-NJ-A4YQ-01	-0.00743873	0.257969	0.270915	0.25927	0.117166	0	0.62627
TCGA-NJ-A55A-01	-0.040886	0.229383	0.332366	0.167835	0.12545	0.0534733	0.425164
TCGA-NJ-A55O-01	-0.024022	0.0446012	0.124403	0.0259881	0.0681656	0.0495893	0.402913
TCGA-NJ-A55R-01	-0.0640891	0.162823	0.128143	0	0.00743086	0	0.226347
TCGA-NJ-A7XG-01	-0.0365664	0.0558817	0.0799582	0	0	0	0.113658
TCGA-NK-A5CR-01	0.020727	0.0347273	0.0994405	0.0165539	0.0336143	0.00361526	0.214721
TCGA-NK-A5CT-01	-0.00520453	0.0165824	0.110283	0.125428	0.145629	0	0.463266
TCGA-NK-A5CX-01	-0.0573972	0.0364692	0.13953	0.0890817	0.124287	0	0.475791
TCGA-NK-A5D1-01	0.0157205	0.0270141	0.149012	0.0412883	0.0199581	0	0.228643
TCGA-NK-A7XE-01	0.0227584	0.0469252	0.0573357	0.0476526	0.0488972	0	0.226484
TCGA-O1-A52J-01	-0.0230472	0.136801	0.119786	0.122492	0.104595	0.143053	0.70989
TCGA-O2-A52N-01	-0.0238301	0	0.154682	0.124996	0.0600609	0.0127719	0.331898
TCGA-O2-A52Q-01	-0.0128984	0.0554693	0.210197	0.0379909	0.195367	0	0.878332
TCGA-O2-A52S-01	0.113204	0.128892	0.145979	0.107479	0.0551118	0.0277984	0.506999
TCGA-O2-A52V-01	-0.0236082	0.094811	0.139872	0.0603744	0.120861	0	0.535384
TCGA-O2-A52W-01	-0.0338896	0	0.0335127	0.0947201	0.0999452	0	0.225135
TCGA-O2-A5IB-01	-0.051517	0.112009	0.182547	0.103198	0.0367994	0.0395828	0.216506
TCGA-S2-AA1A-01	-0.0430989	0.374099	0.428903	0.0742289	0.09847	0	0.625097
TCGA-XC-AA0X-01	-0.0478741	0.0699072	0.244634	0.125364	0.149214	0.0364362	0.655693
